# Supplementary material for: Radar quantifies migrant concentration and Dawn reorientation at a Great Lakes shoreline
Source: Mov Ecol. 2018 Aug 29;6:15. doi: 10.1186/s40462-018-0135-3 (PMC6114834; doi:10.1186/s40462-018-0135-3)
Supplement: Supplementary file 1 — VSR activity data. Radar data from vertical scanning radar (VSR) antenna used to measure target passage rate (TPR). (XLSX 106 kb) [file 40462_2018_135_MOESM1_ESM.xlsx]

## Sheet: Hourly Target Counts (RC)
SiteNo	SiteName	Radar	Phase	Year	Month	Day	Hour	SumRadarOn	SumRain	Total Data Recording Time	Counts_below_RSZ	Counts_below_RSZ_Normalized	Counts_RSZ	Counts_RSZ_Normalized	Counts_Above_RSZ	Counts_Above_RSZ_Normalized
2	13 mile	Batman	Radar Comparison	2014	4	16	0	0	0	0	NULL	NULL	NULL	NULL	NULL	NULL
2	13 mile	Batman	Radar Comparison	2014	4	16	1	59	0	59	1	1.01695	4	4.0678	40	40.678
2	13 mile	Batman	Radar Comparison	2014	4	16	2	60	0	60	NULL	NULL	3	3	48	48
2	13 mile	Batman	Radar Comparison	2014	4	16	3	60	0	60	2	2	6	6	42	42
2	13 mile	Batman	Radar Comparison	2014	4	16	4	60	0	60	1	1	3	3	29	29
2	13 mile	Batman	Radar Comparison	2014	4	16	5	60	0	60	NULL	NULL	3	3	19	19
2	13 mile	Batman	Radar Comparison	2014	4	16	6	60	0	60	NULL	NULL	1	1	17	17
2	13 mile	Batman	Radar Comparison	2014	4	16	7	58	0	58	1	1.03448	NULL	NULL	19	19.6552
2	13 mile	Batman	Radar Comparison	2014	4	16	8	20	0	20	1	3	NULL	NULL	6	18
2	13 mile	Batman	Radar Comparison	2014	4	16	9	0	0	0	NULL	NULL	NULL	NULL	NULL	NULL
2	13 mile	Batman	Radar Comparison	2014	4	16	10	0	0	0	NULL	NULL	NULL	NULL	NULL	NULL
2	13 mile	Batman	Radar Comparison	2014	4	16	11	0	0	0	NULL	NULL	NULL	NULL	NULL	NULL
2	13 mile	Batman	Radar Comparison	2014	4	16	12	0	0	0	NULL	NULL	NULL	NULL	NULL	NULL
2	13 mile	Batman	Radar Comparison	2014	4	16	13	51	51	0	NULL	NULL	NULL	NULL	NULL	NULL
2	13 mile	Batman	Radar Comparison	2014	4	16	14	60	60	0	NULL	NULL	NULL	NULL	NULL	NULL
2	13 mile	Batman	Radar Comparison	2014	4	16	15	60	15	45	NULL	NULL	3	4	13	17.3333
2	13 mile	Batman	Radar Comparison	2014	4	16	16	60	0	60	1	1	9	9	8	8
2	13 mile	Batman	Radar Comparison	2014	4	16	17	60	0	60	NULL	NULL	1	1	5	5
2	13 mile	Batman	Radar Comparison	2014	4	16	18	60	0	60	NULL	NULL	1	1	4	4
2	13 mile	Batman	Radar Comparison	2014	4	16	19	60	0	60	1	1	1	1	6	6
2	13 mile	Batman	Radar Comparison	2014	4	16	20	60	0	60	NULL	NULL	1	1	79	79
2	13 mile	Batman	Radar Comparison	2014	4	16	21	60	0	60	NULL	NULL	2	2	401	401
2	13 mile	Batman	Radar Comparison	2014	4	16	22	60	0	60	NULL	NULL	2	2	275	275
2	13 mile	Batman	Radar Comparison	2014	4	16	23	60	0	60	NULL	NULL	NULL	NULL	294	294
2	13 mile	Batman	Radar Comparison	2014	4	17	0	60	0	60	NULL	NULL	3	3	309	309
2	13 mile	Batman	Radar Comparison	2014	4	17	1	59	0	59	NULL	NULL	4	4.0678	211	214.576
2	13 mile	Batman	Radar Comparison	2014	4	17	2	60	0	60	NULL	NULL	1	1	96	96
2	13 mile	Batman	Radar Comparison	2014	4	17	3	60	0	60	NULL	NULL	1	1	59	59
2	13 mile	Batman	Radar Comparison	2014	4	17	4	60	0	60	1	1	1	1	42	42
2	13 mile	Batman	Radar Comparison	2014	4	17	5	60	0	60	NULL	NULL	NULL	NULL	16	16
2	13 mile	Batman	Radar Comparison	2014	4	17	6	60	0	60	NULL	NULL	2	2	9	9
2	13 mile	Batman	Radar Comparison	2014	4	17	7	60	15	45	NULL	NULL	1	1.33333	5	6.66667
2	13 mile	Batman	Radar Comparison	2014	4	17	8	60	60	0	NULL	NULL	NULL	NULL	NULL	NULL
2	13 mile	Batman	Radar Comparison	2014	4	17	9	60	30	30	1	2	1	2	NULL	NULL
2	13 mile	Batman	Radar Comparison	2014	4	17	10	60	0	60	2	2	3	3	2	2
2	13 mile	Batman	Radar Comparison	2014	4	17	11	60	0	60	1	1	3	3	30	30
2	13 mile	Batman	Radar Comparison	2014	4	17	12	60	0	60	1	1	1	1	38	38
2	13 mile	Batman	Radar Comparison	2014	4	17	13	60	0	60	NULL	NULL	1	1	3	3
2	13 mile	Batman	Radar Comparison	2014	4	17	14	60	0	60	1	1	NULL	NULL	1	1
2	13 mile	Batman	Radar Comparison	2014	4	17	15	60	0	60	NULL	NULL	NULL	NULL	1	1
2	13 mile	Batman	Radar Comparison	2014	4	17	16	60	15	45	1	1.33333	NULL	NULL	NULL	NULL
2	13 mile	Batman	Radar Comparison	2014	4	17	17	60	60	0	NULL	NULL	NULL	NULL	NULL	NULL
2	13 mile	Batman	Radar Comparison	2014	4	17	18	60	60	0	NULL	NULL	NULL	NULL	NULL	NULL
2	13 mile	Batman	Radar Comparison	2014	4	17	19	60	60	0	NULL	NULL	NULL	NULL	NULL	NULL
2	13 mile	Batman	Radar Comparison	2014	4	17	20	60	30	30	1	2	3	6	92	184
2	13 mile	Batman	Radar Comparison	2014	4	17	21	60	0	60	NULL	NULL	6	6	198	198
2	13 mile	Batman	Radar Comparison	2014	4	17	22	60	0	60	3	3	NULL	NULL	365	365
2	13 mile	Batman	Radar Comparison	2014	4	17	23	60	0	60	NULL	NULL	8	8	405	405
2	13 mile	Batman	Radar Comparison	2014	4	18	0	60	0	60	NULL	NULL	6	6	463	463
2	13 mile	Batman	Radar Comparison	2014	4	18	1	59	0	59	1	1.01695	10	10.1695	459	466.78
2	13 mile	Batman	Radar Comparison	2014	4	18	2	60	0	60	5	5	15	15	328	328
2	13 mile	Batman	Radar Comparison	2014	4	18	3	60	0	60	NULL	NULL	9	9	233	233
2	13 mile	Batman	Radar Comparison	2014	4	18	4	60	0	60	1	1	1	1	118	118
2	13 mile	Batman	Radar Comparison	2014	4	18	5	60	0	60	2	2	3	3	38	38
2	13 mile	Batman	Radar Comparison	2014	4	18	6	60	0	60	1	1	3	3	20	20
2	13 mile	Batman	Radar Comparison	2014	4	18	7	60	0	60	7	7	2	2	9	9
2	13 mile	Batman	Radar Comparison	2014	4	18	8	29	0	29	1	2.06897	4	8.27586	10	20.6897
2	13 mile	Batman	Radar Comparison	2014	4	18	9	0	0	0	NULL	NULL	NULL	NULL	NULL	NULL
2	13 mile	Batman	Radar Comparison	2014	4	18	10	7	0	7	NULL	NULL	1	8.57143	2	17.1429
2	13 mile	Batman	Radar Comparison	2014	4	18	11	60	0	60	NULL	NULL	1	1	11	11
2	13 mile	Batman	Radar Comparison	2014	4	18	12	60	0	60	2	2	2	2	46	46
2	13 mile	Batman	Radar Comparison	2014	4	18	13	60	0	60	NULL	NULL	2	2	30	30
2	13 mile	Batman	Radar Comparison	2014	4	18	14	60	0	60	NULL	NULL	NULL	NULL	16	16
2	13 mile	Batman	Radar Comparison	2014	4	18	15	60	0	60	1	1	1	1	12	12
2	13 mile	Batman	Radar Comparison	2014	4	18	16	60	0	60	1	1	2	2	6	6
2	13 mile	Batman	Radar Comparison	2014	4	18	17	60	0	60	NULL	NULL	NULL	NULL	12	12
2	13 mile	Batman	Radar Comparison	2014	4	18	18	60	0	60	1	1	2	2	6	6
2	13 mile	Batman	Radar Comparison	2014	4	18	19	60	0	60	1	1	1	1	26	26
2	13 mile	Batman	Radar Comparison	2014	4	18	20	60	0	60	2	2	3	3	379	379
2	13 mile	Batman	Radar Comparison	2014	4	18	21	60	0	60	2	2	1	1	368	368
2	13 mile	Batman	Radar Comparison	2014	4	18	22	60	0	60	NULL	NULL	1	1	279	279
2	13 mile	Batman	Radar Comparison	2014	4	18	23	60	0	60	NULL	NULL	5	5	353	353
2	13 mile	Batman	Radar Comparison	2014	4	19	0	60	0	60	NULL	NULL	3	3	341	341
2	13 mile	Batman	Radar Comparison	2014	4	19	1	59	0	59	NULL	NULL	4	4.0678	550	559.322
2	13 mile	Batman	Radar Comparison	2014	4	19	2	60	0	60	NULL	NULL	6	6	488	488
2	13 mile	Batman	Radar Comparison	2014	4	19	3	60	0	60	2	2	4	4	374	374
2	13 mile	Batman	Radar Comparison	2014	4	19	4	60	0	60	NULL	NULL	6	6	195	195
2	13 mile	Batman	Radar Comparison	2014	4	19	5	60	0	60	NULL	NULL	3	3	53	53
2	13 mile	Batman	Radar Comparison	2014	4	19	6	60	0	60	NULL	NULL	1	1	8	8
2	13 mile	Batman	Radar Comparison	2014	4	19	7	60	0	60	NULL	NULL	NULL	NULL	4	4
2	13 mile	Batman	Radar Comparison	2014	4	19	8	60	0	60	NULL	NULL	2	2	2	2
2	13 mile	Batman	Radar Comparison	2014	4	19	9	60	0	60	NULL	NULL	2	2	18	18
2	13 mile	Batman	Radar Comparison	2014	4	19	10	60	0	60	NULL	NULL	NULL	NULL	28	28
2	13 mile	Batman	Radar Comparison	2014	4	19	11	60	0	60	NULL	NULL	NULL	NULL	51	51
2	13 mile	Batman	Radar Comparison	2014	4	19	12	60	0	60	NULL	NULL	2	2	66	66
2	13 mile	Batman	Radar Comparison	2014	4	19	13	60	0	60	2	2	1	1	48	48
2	13 mile	Batman	Radar Comparison	2014	4	19	14	60	0	60	1	1	4	4	20	20
2	13 mile	Batman	Radar Comparison	2014	4	19	15	60	0	60	NULL	NULL	4	4	5	5
2	13 mile	Batman	Radar Comparison	2014	4	19	16	60	0	60	NULL	NULL	NULL	NULL	4	4
2	13 mile	Batman	Radar Comparison	2014	4	19	17	60	60	0	NULL	NULL	NULL	NULL	NULL	NULL
2	13 mile	Batman	Radar Comparison	2014	4	19	18	60	60	0	NULL	NULL	NULL	NULL	NULL	NULL
2	13 mile	Batman	Radar Comparison	2014	4	19	19	60	15	45	1	1.33333	2	2.66667	77	102.667
2	13 mile	Batman	Radar Comparison	2014	4	19	20	60	0	60	1	1	2	2	1488	1488
2	13 mile	Batman	Radar Comparison	2014	4	19	21	60	0	60	NULL	NULL	4	4	2293	2293
2	13 mile	Batman	Radar Comparison	2014	4	19	22	60	0	60	NULL	NULL	2	2	2238	2238
2	13 mile	Batman	Radar Comparison	2014	4	19	23	60	0	60	NULL	NULL	6	6	1680	1680
2	13 mile	Batman	Radar Comparison	2014	4	20	0	60	0	60	NULL	NULL	3	3	1278	1278
2	13 mile	Batman	Radar Comparison	2014	4	20	1	59	0	59	NULL	NULL	4	4.0678	803	816.61
2	13 mile	Batman	Radar Comparison	2014	4	20	2	60	0	60	NULL	NULL	3	3	586	586
2	13 mile	Batman	Radar Comparison	2014	4	20	3	60	0	60	NULL	NULL	1	1	356	356
2	13 mile	Batman	Radar Comparison	2014	4	20	4	60	0	60	NULL	NULL	NULL	NULL	213	213
2	13 mile	Batman	Radar Comparison	2014	4	20	5	60	0	60	NULL	NULL	1	1	101	101
2	13 mile	Batman	Radar Comparison	2014	4	20	6	60	0	60	NULL	NULL	4	4	209	209
2	13 mile	Batman	Radar Comparison	2014	4	20	7	60	0	60	NULL	NULL	2	2	125	125
2	13 mile	Batman	Radar Comparison	2014	4	20	8	60	0	60	NULL	NULL	4	4	82	82
2	13 mile	Batman	Radar Comparison	2014	4	20	9	49	0	49	NULL	NULL	NULL	NULL	46	56.3265
2	13 mile	Batman	Radar Comparison	2014	4	20	10	60	15	45	NULL	NULL	1	1.33333	29	38.6667
2	13 mile	Batman	Radar Comparison	2014	4	20	11	60	60	0	NULL	NULL	NULL	NULL	NULL	NULL
2	13 mile	Batman	Radar Comparison	2014	4	20	12	60	15	45	NULL	NULL	2	2.66667	21	28
2	13 mile	Batman	Radar Comparison	2014	4	20	13	60	0	60	NULL	NULL	1	1	6	6
2	13 mile	Batman	Radar Comparison	2014	4	20	14	60	15	45	NULL	NULL	1	1.33333	4	5.33333
2	13 mile	Batman	Radar Comparison	2014	4	20	15	60	60	0	NULL	NULL	NULL	NULL	NULL	NULL
2	13 mile	Batman	Radar Comparison	2014	4	20	16	60	60	0	NULL	NULL	NULL	NULL	NULL	NULL
2	13 mile	Batman	Radar Comparison	2014	4	20	17	60	60	0	NULL	NULL	NULL	NULL	NULL	NULL
2	13 mile	Batman	Radar Comparison	2014	4	20	18	60	60	0	NULL	NULL	NULL	NULL	NULL	NULL
2	13 mile	Batman	Radar Comparison	2014	4	20	19	60	60	0	NULL	NULL	NULL	NULL	NULL	NULL
2	13 mile	Batman	Radar Comparison	2014	4	20	20	60	30	30	NULL	NULL	NULL	NULL	52	104
2	13 mile	Batman	Radar Comparison	2014	4	20	21	60	30	30	NULL	NULL	1	2	133	266
2	13 mile	Batman	Radar Comparison	2014	4	20	22	60	30	30	NULL	NULL	1	2	458	916
2	13 mile	Batman	Radar Comparison	2014	4	20	23	60	0	60	NULL	NULL	7	7	957	957
2	13 mile	Batman	Radar Comparison	2014	4	21	0	60	0	60	2	2	7	7	822	822
2	13 mile	Batman	Radar Comparison	2014	4	21	1	59	0	59	1	1.01695	21	21.3559	663	674.237
2	13 mile	Batman	Radar Comparison	2014	4	21	2	60	0	60	5	5	31	31	561	561
2	13 mile	Batman	Radar Comparison	2014	4	21	3	60	15	45	2	2.66667	6	8	224	298.667
2	13 mile	Batman	Radar Comparison	2014	4	21	4	60	0	60	NULL	NULL	3	3	151	151
2	13 mile	Batman	Radar Comparison	2014	4	21	5	60	0	60	NULL	NULL	NULL	NULL	56	56
2	13 mile	Batman	Radar Comparison	2014	4	21	6	60	15	45	NULL	NULL	NULL	NULL	32	42.6667
2	13 mile	Batman	Radar Comparison	2014	4	21	7	60	45	15	NULL	NULL	NULL	NULL	7	28
2	13 mile	Batman	Radar Comparison	2014	4	21	8	60	60	0	NULL	NULL	NULL	NULL	NULL	NULL
2	13 mile	Batman	Radar Comparison	2014	4	21	9	60	60	0	NULL	NULL	NULL	NULL	NULL	NULL
2	13 mile	Batman	Radar Comparison	2014	4	21	10	60	0	60	2	2	17	17	5	5
2	13 mile	Batman	Radar Comparison	2014	4	21	11	60	0	60	2	2	13	13	7	7
2	13 mile	Batman	Radar Comparison	2014	4	21	12	60	0	60	2	2	15	15	9	9
2	13 mile	Batman	Radar Comparison	2014	4	21	13	60	15	45	NULL	NULL	1	1.33333	3	4
2	13 mile	Batman	Radar Comparison	2014	4	21	14	60	45	15	NULL	NULL	NULL	NULL	1	4
2	13 mile	Batman	Radar Comparison	2014	4	21	15	60	60	0	NULL	NULL	NULL	NULL	NULL	NULL
2	13 mile	Batman	Radar Comparison	2014	4	21	16	60	60	0	NULL	NULL	NULL	NULL	NULL	NULL
2	13 mile	Batman	Radar Comparison	2014	4	21	17	60	60	0	NULL	NULL	NULL	NULL	NULL	NULL
2	13 mile	Batman	Radar Comparison	2014	4	21	18	60	60	0	NULL	NULL	NULL	NULL	NULL	NULL
2	13 mile	Batman	Radar Comparison	2014	4	21	19	60	60	0	NULL	NULL	NULL	NULL	NULL	NULL
2	13 mile	Batman	Radar Comparison	2014	4	21	20	60	60	0	NULL	NULL	NULL	NULL	NULL	NULL
2	13 mile	Batman	Radar Comparison	2014	4	21	21	60	15	45	NULL	NULL	NULL	NULL	7	9.33333
2	13 mile	Batman	Radar Comparison	2014	4	21	22	60	0	60	2	2	NULL	NULL	41	41
2	13 mile	Batman	Radar Comparison	2014	4	21	23	60	30	30	NULL	NULL	NULL	NULL	103	206
2	13 mile	Batman	Radar Comparison	2014	4	22	0	60	0	60	NULL	NULL	NULL	NULL	178	178
2	13 mile	Batman	Radar Comparison	2014	4	22	1	59	0	59	NULL	NULL	2	2.0339	78	79.322
2	13 mile	Batman	Radar Comparison	2014	4	22	2	60	0	60	NULL	NULL	2	2	55	55
2	13 mile	Batman	Radar Comparison	2014	4	22	3	60	0	60	NULL	NULL	1	1	77	77
2	13 mile	Batman	Radar Comparison	2014	4	22	4	60	0	60	NULL	NULL	NULL	NULL	43	43
2	13 mile	Batman	Radar Comparison	2014	4	22	5	60	0	60	NULL	NULL	NULL	NULL	11	11
2	13 mile	Batman	Radar Comparison	2014	4	22	6	60	0	60	NULL	NULL	NULL	NULL	9	9
2	13 mile	Batman	Radar Comparison	2014	4	22	7	60	0	60	NULL	NULL	NULL	NULL	2	2
2	13 mile	Batman	Radar Comparison	2014	4	22	8	60	0	60	NULL	NULL	1	1	NULL	NULL
2	13 mile	Batman	Radar Comparison	2014	4	22	9	60	0	60	NULL	NULL	NULL	NULL	5	5
2	13 mile	Batman	Radar Comparison	2014	4	22	10	60	0	60	NULL	NULL	NULL	NULL	2	2
2	13 mile	Batman	Radar Comparison	2014	4	22	11	60	0	60	NULL	NULL	2	2	5	5
2	13 mile	Batman	Radar Comparison	2014	4	22	12	60	0	60	NULL	NULL	1	1	8	8
2	13 mile	Batman	Radar Comparison	2014	4	22	13	60	0	60	NULL	NULL	NULL	NULL	2	2
2	13 mile	Batman	Radar Comparison	2014	4	22	14	60	0	60	NULL	NULL	1	1	1	1
2	13 mile	Batman	Radar Comparison	2014	4	22	15	60	0	60	NULL	NULL	1	1	2	2
2	13 mile	Batman	Radar Comparison	2014	4	22	16	60	0	60	NULL	NULL	NULL	NULL	1	1
2	13 mile	Batman	Radar Comparison	2014	4	22	17	60	0	60	NULL	NULL	NULL	NULL	2	2
2	13 mile	Batman	Radar Comparison	2014	4	22	18	60	0	60	NULL	NULL	1	1	NULL	NULL
2	13 mile	Batman	Radar Comparison	2014	4	22	19	60	0	60	NULL	NULL	NULL	NULL	1	1
2	13 mile	Batman	Radar Comparison	2014	4	22	20	60	0	60	NULL	NULL	NULL	NULL	15	15
2	13 mile	Batman	Radar Comparison	2014	4	22	21	60	0	60	NULL	NULL	NULL	NULL	45	45
2	13 mile	Batman	Radar Comparison	2014	4	22	22	60	0	60	NULL	NULL	NULL	NULL	119	119
2	13 mile	Batman	Radar Comparison	2014	4	22	23	60	0	60	NULL	NULL	NULL	NULL	70	70
2	13 mile	Batman	Radar Comparison	2014	4	23	0	60	0	60	NULL	NULL	NULL	NULL	54	54
2	13 mile	Batman	Radar Comparison	2014	4	23	1	59	0	59	NULL	NULL	1	1.01695	71	72.2034
2	13 mile	Batman	Radar Comparison	2014	4	23	2	60	0	60	NULL	NULL	2	2	41	41
2	13 mile	Batman	Radar Comparison	2014	4	23	3	60	0	60	1	1	2	2	27	27
2	13 mile	Batman	Radar Comparison	2014	4	23	4	60	0	60	3	3	8	8	32	32
2	13 mile	Batman	Radar Comparison	2014	4	23	5	60	0	60	1	1	3	3	48	48
2	13 mile	Batman	Radar Comparison	2014	4	23	6	1	0	1	NULL	NULL	NULL	NULL	NULL	NULL
1	Arcadia	Robin	Radar Comparison	2014	4	16	0	60	0	60	NULL	NULL	1	1	18	18
1	Arcadia	Robin	Radar Comparison	2014	4	16	1	59	0	59	NULL	NULL	3	3.05085	30	30.5085
1	Arcadia	Robin	Radar Comparison	2014	4	16	2	60	0	60	NULL	NULL	2	2	39	39
1	Arcadia	Robin	Radar Comparison	2014	4	16	3	60	0	60	NULL	NULL	NULL	NULL	23	23
1	Arcadia	Robin	Radar Comparison	2014	4	16	4	60	0	60	NULL	NULL	NULL	NULL	24	24
1	Arcadia	Robin	Radar Comparison	2014	4	16	5	60	0	60	NULL	NULL	NULL	NULL	14	14
1	Arcadia	Robin	Radar Comparison	2014	4	16	6	60	0	60	NULL	NULL	3	3	12	12
1	Arcadia	Robin	Radar Comparison	2014	4	16	7	60	0	60	NULL	NULL	2	2	14	14
1	Arcadia	Robin	Radar Comparison	2014	4	16	8	60	0	60	NULL	NULL	1	1	5	5
1	Arcadia	Robin	Radar Comparison	2014	4	16	9	60	0	60	NULL	NULL	1	1	20	20
1	Arcadia	Robin	Radar Comparison	2014	4	16	10	60	0	60	NULL	NULL	1	1	14	14
1	Arcadia	Robin	Radar Comparison	2014	4	16	11	60	0	60	NULL	NULL	1	1	32	32
1	Arcadia	Robin	Radar Comparison	2014	4	16	12	60	30	30	NULL	NULL	NULL	NULL	24	48
1	Arcadia	Robin	Radar Comparison	2014	4	16	13	60	60	0	NULL	NULL	NULL	NULL	NULL	NULL
1	Arcadia	Robin	Radar Comparison	2014	4	16	14	60	60	0	NULL	NULL	NULL	NULL	NULL	NULL
1	Arcadia	Robin	Radar Comparison	2014	4	16	15	60	15	45	NULL	NULL	1	1.33333	17	22.6667
1	Arcadia	Robin	Radar Comparison	2014	4	16	16	60	0	60	NULL	NULL	NULL	NULL	2	2
1	Arcadia	Robin	Radar Comparison	2014	4	16	17	60	0	60	NULL	NULL	2	2	7	7
1	Arcadia	Robin	Radar Comparison	2014	4	16	18	60	0	60	NULL	NULL	1	1	2	2
1	Arcadia	Robin	Radar Comparison	2014	4	16	19	60	0	60	NULL	NULL	NULL	NULL	7	7
1	Arcadia	Robin	Radar Comparison	2014	4	16	20	60	0	60	NULL	NULL	NULL	NULL	105	105
1	Arcadia	Robin	Radar Comparison	2014	4	16	21	60	0	60	NULL	NULL	1	1	354	354
1	Arcadia	Robin	Radar Comparison	2014	4	16	22	60	0	60	NULL	NULL	3	3	318	318
1	Arcadia	Robin	Radar Comparison	2014	4	16	23	60	0	60	NULL	NULL	NULL	NULL	256	256
1	Arcadia	Robin	Radar Comparison	2014	4	17	0	60	0	60	NULL	NULL	3	3	332	332
1	Arcadia	Robin	Radar Comparison	2014	4	17	1	59	0	59	NULL	NULL	4	4.0678	203	206.441
1	Arcadia	Robin	Radar Comparison	2014	4	17	2	60	0	60	NULL	NULL	4	4	121	121
1	Arcadia	Robin	Radar Comparison	2014	4	17	3	60	0	60	NULL	NULL	1	1	107	107
1	Arcadia	Robin	Radar Comparison	2014	4	17	4	60	0	60	NULL	NULL	2	2	58	58
1	Arcadia	Robin	Radar Comparison	2014	4	17	5	60	0	60	NULL	NULL	1	1	23	23
1	Arcadia	Robin	Radar Comparison	2014	4	17	6	60	0	60	NULL	NULL	3	3	13	13
1	Arcadia	Robin	Radar Comparison	2014	4	17	7	60	15	45	NULL	NULL	1	1.33333	6	8
1	Arcadia	Robin	Radar Comparison	2014	4	17	8	60	60	0	NULL	NULL	NULL	NULL	NULL	NULL
1	Arcadia	Robin	Radar Comparison	2014	4	17	9	60	30	30	NULL	NULL	1	2	NULL	NULL
1	Arcadia	Robin	Radar Comparison	2014	4	17	10	60	0	60	NULL	NULL	NULL	NULL	2	2
1	Arcadia	Robin	Radar Comparison	2014	4	17	11	60	0	60	NULL	NULL	1	1	16	16
1	Arcadia	Robin	Radar Comparison	2014	4	17	12	60	0	60	NULL	NULL	NULL	NULL	38	38
1	Arcadia	Robin	Radar Comparison	2014	4	17	13	60	0	60	NULL	NULL	NULL	NULL	1	1
1	Arcadia	Robin	Radar Comparison	2014	4	17	14	41	0	41	NULL	NULL	NULL	NULL	1	1.46341
1	Arcadia	Robin	Radar Comparison	2014	4	17	15	60	0	60	NULL	NULL	NULL	NULL	NULL	NULL
1	Arcadia	Robin	Radar Comparison	2014	4	17	16	60	0	60	NULL	NULL	NULL	NULL	NULL	NULL
1	Arcadia	Robin	Radar Comparison	2014	4	17	17	60	0	60	NULL	NULL	1	1	1	1
1	Arcadia	Robin	Radar Comparison	2014	4	17	18	60	45	15	NULL	NULL	NULL	NULL	NULL	NULL
1	Arcadia	Robin	Radar Comparison	2014	4	17	19	60	0	60	NULL	NULL	NULL	NULL	5	5
1	Arcadia	Robin	Radar Comparison	2014	4	17	20	60	0	60	NULL	NULL	1	1	94	94
1	Arcadia	Robin	Radar Comparison	2014	4	17	21	60	0	60	NULL	NULL	2	2	175	175
1	Arcadia	Robin	Radar Comparison	2014	4	17	22	60	0	60	NULL	NULL	4	4	299	299
1	Arcadia	Robin	Radar Comparison	2014	4	17	23	60	0	60	NULL	NULL	3	3	374	374
1	Arcadia	Robin	Radar Comparison	2014	4	18	0	60	0	60	NULL	NULL	8	8	396	396
1	Arcadia	Robin	Radar Comparison	2014	4	18	1	59	0	59	NULL	NULL	10	10.1695	400	406.78
1	Arcadia	Robin	Radar Comparison	2014	4	18	2	60	0	60	NULL	NULL	15	15	379	379
1	Arcadia	Robin	Radar Comparison	2014	4	18	3	60	0	60	NULL	NULL	7	7	243	243
1	Arcadia	Robin	Radar Comparison	2014	4	18	4	60	0	60	NULL	NULL	6	6	96	96
1	Arcadia	Robin	Radar Comparison	2014	4	18	5	60	0	60	NULL	NULL	2	2	43	43
1	Arcadia	Robin	Radar Comparison	2014	4	18	6	60	0	60	NULL	NULL	2	2	10	10
1	Arcadia	Robin	Radar Comparison	2014	4	18	7	60	0	60	NULL	NULL	4	4	8	8
1	Arcadia	Robin	Radar Comparison	2014	4	18	8	60	0	60	NULL	NULL	1	1	10	10
1	Arcadia	Robin	Radar Comparison	2014	4	18	9	30	0	30	NULL	NULL	NULL	NULL	7	14
1	Arcadia	Robin	Radar Comparison	2014	4	18	10	47	0	47	NULL	NULL	1	1.2766	7	8.93617
1	Arcadia	Robin	Radar Comparison	2014	4	18	11	60	0	60	NULL	NULL	NULL	NULL	2	2
1	Arcadia	Robin	Radar Comparison	2014	4	18	12	60	0	60	NULL	NULL	2	2	15	15
1	Arcadia	Robin	Radar Comparison	2014	4	18	13	60	0	60	1	1	1	1	13	13
1	Arcadia	Robin	Radar Comparison	2014	4	18	14	60	0	60	NULL	NULL	NULL	NULL	4	4
1	Arcadia	Robin	Radar Comparison	2014	4	18	15	60	0	60	NULL	NULL	1	1	10	10
1	Arcadia	Robin	Radar Comparison	2014	4	18	16	60	0	60	NULL	NULL	1	1	3	3
1	Arcadia	Robin	Radar Comparison	2014	4	18	17	60	0	60	NULL	NULL	NULL	NULL	10	10
1	Arcadia	Robin	Radar Comparison	2014	4	18	18	60	0	60	NULL	NULL	NULL	NULL	3	3
1	Arcadia	Robin	Radar Comparison	2014	4	18	19	60	0	60	NULL	NULL	1	1	11	11
1	Arcadia	Robin	Radar Comparison	2014	4	18	20	60	0	60	NULL	NULL	2	2	431	431
1	Arcadia	Robin	Radar Comparison	2014	4	18	21	60	0	60	NULL	NULL	5	5	432	432
1	Arcadia	Robin	Radar Comparison	2014	4	18	22	60	0	60	NULL	NULL	7	7	296	296
1	Arcadia	Robin	Radar Comparison	2014	4	18	23	60	0	60	NULL	NULL	4	4	332	332
1	Arcadia	Robin	Radar Comparison	2014	4	19	0	60	0	60	NULL	NULL	5	5	357	357
1	Arcadia	Robin	Radar Comparison	2014	4	19	1	59	0	59	NULL	NULL	10	10.1695	521	529.831
1	Arcadia	Robin	Radar Comparison	2014	4	19	2	60	0	60	1	1	4	4	510	510
1	Arcadia	Robin	Radar Comparison	2014	4	19	3	60	0	60	NULL	NULL	5	5	346	346
1	Arcadia	Robin	Radar Comparison	2014	4	19	4	60	0	60	NULL	NULL	4	4	229	229
1	Arcadia	Robin	Radar Comparison	2014	4	19	5	60	0	60	NULL	NULL	1	1	57	57
1	Arcadia	Robin	Radar Comparison	2014	4	19	6	60	0	60	NULL	NULL	1	1	10	10
1	Arcadia	Robin	Radar Comparison	2014	4	19	7	60	0	60	NULL	NULL	NULL	NULL	4	4
1	Arcadia	Robin	Radar Comparison	2014	4	19	8	60	0	60	NULL	NULL	2	2	3	3
1	Arcadia	Robin	Radar Comparison	2014	4	19	9	60	0	60	NULL	NULL	2	2	14	14
1	Arcadia	Robin	Radar Comparison	2014	4	19	10	60	0	60	NULL	NULL	NULL	NULL	35	35
1	Arcadia	Robin	Radar Comparison	2014	4	19	11	60	0	60	NULL	NULL	NULL	NULL	43	43
1	Arcadia	Robin	Radar Comparison	2014	4	19	12	60	0	60	NULL	NULL	2	2	101	101
1	Arcadia	Robin	Radar Comparison	2014	4	19	13	60	0	60	NULL	NULL	1	1	49	49
1	Arcadia	Robin	Radar Comparison	2014	4	19	14	60	0	60	NULL	NULL	4	4	14	14
1	Arcadia	Robin	Radar Comparison	2014	4	19	15	60	0	60	NULL	NULL	2	2	8	8
1	Arcadia	Robin	Radar Comparison	2014	4	19	16	60	0	60	NULL	NULL	2	2	1	1
1	Arcadia	Robin	Radar Comparison	2014	4	19	17	60	60	0	NULL	NULL	NULL	NULL	NULL	NULL
1	Arcadia	Robin	Radar Comparison	2014	4	19	18	60	60	0	NULL	NULL	NULL	NULL	NULL	NULL
1	Arcadia	Robin	Radar Comparison	2014	4	19	19	60	15	45	NULL	NULL	NULL	NULL	74	98.6667
1	Arcadia	Robin	Radar Comparison	2014	4	19	20	60	0	60	NULL	NULL	4	4	1623	1623
1	Arcadia	Robin	Radar Comparison	2014	4	19	21	60	0	60	NULL	NULL	6	6	2656	2656
1	Arcadia	Robin	Radar Comparison	2014	4	19	22	60	0	60	NULL	NULL	6	6	2461	2461
1	Arcadia	Robin	Radar Comparison	2014	4	19	23	60	0	60	NULL	NULL	9	9	1671	1671
1	Arcadia	Robin	Radar Comparison	2014	4	20	0	60	0	60	NULL	NULL	5	5	1234	1234
1	Arcadia	Robin	Radar Comparison	2014	4	20	1	59	0	59	NULL	NULL	8	8.13559	778	791.186
1	Arcadia	Robin	Radar Comparison	2014	4	20	2	60	0	60	NULL	NULL	6	6	525	525
1	Arcadia	Robin	Radar Comparison	2014	4	20	3	60	0	60	NULL	NULL	5	5	308	308
1	Arcadia	Robin	Radar Comparison	2014	4	20	4	60	0	60	NULL	NULL	3	3	213	213
1	Arcadia	Robin	Radar Comparison	2014	4	20	5	60	0	60	NULL	NULL	1	1	109	109
1	Arcadia	Robin	Radar Comparison	2014	4	20	6	60	0	60	NULL	NULL	1	1	150	150
1	Arcadia	Robin	Radar Comparison	2014	4	20	7	60	0	60	NULL	NULL	3	3	104	104
1	Arcadia	Robin	Radar Comparison	2014	4	20	8	60	0	60	NULL	NULL	3	3	50	50
1	Arcadia	Robin	Radar Comparison	2014	4	20	9	60	0	60	NULL	NULL	2	2	27	27
1	Arcadia	Robin	Radar Comparison	2014	4	20	10	60	15	45	NULL	NULL	NULL	NULL	20	26.6667
1	Arcadia	Robin	Radar Comparison	2014	4	20	11	30	30	0	NULL	NULL	NULL	NULL	NULL	NULL
1	Arcadia	Robin	Radar Comparison	2014	4	20	12	60	15	45	NULL	NULL	1	1.33333	2	2.66667
1	Arcadia	Robin	Radar Comparison	2014	4	20	13	60	0	60	NULL	NULL	NULL	NULL	3	3
1	Arcadia	Robin	Radar Comparison	2014	4	20	14	60	30	30	NULL	NULL	NULL	NULL	1	2
1	Arcadia	Robin	Radar Comparison	2014	4	20	15	60	60	0	NULL	NULL	NULL	NULL	NULL	NULL
1	Arcadia	Robin	Radar Comparison	2014	4	20	16	60	60	0	NULL	NULL	NULL	NULL	NULL	NULL
1	Arcadia	Robin	Radar Comparison	2014	4	20	17	60	60	0	NULL	NULL	NULL	NULL	NULL	NULL
1	Arcadia	Robin	Radar Comparison	2014	4	20	18	60	60	0	NULL	NULL	NULL	NULL	NULL	NULL
1	Arcadia	Robin	Radar Comparison	2014	4	20	19	60	60	0	NULL	NULL	NULL	NULL	NULL	NULL
1	Arcadia	Robin	Radar Comparison	2014	4	20	20	60	30	30	NULL	NULL	NULL	NULL	33	66
1	Arcadia	Robin	Radar Comparison	2014	4	20	21	60	30	30	NULL	NULL	2	4	75	150
1	Arcadia	Robin	Radar Comparison	2014	4	20	22	60	30	30	NULL	NULL	3	6	322	644
1	Arcadia	Robin	Radar Comparison	2014	4	20	23	60	0	60	NULL	NULL	8	8	824	824
1	Arcadia	Robin	Radar Comparison	2014	4	21	0	60	0	60	NULL	NULL	11	11	674	674
1	Arcadia	Robin	Radar Comparison	2014	4	21	1	59	0	59	NULL	NULL	26	26.4407	531	540
1	Arcadia	Robin	Radar Comparison	2014	4	21	2	60	0	60	NULL	NULL	23	23	393	393
1	Arcadia	Robin	Radar Comparison	2014	4	21	3	60	15	45	NULL	NULL	3	4	160	213.333
1	Arcadia	Robin	Radar Comparison	2014	4	21	4	60	0	60	2	2	NULL	NULL	90	90
1	Arcadia	Robin	Radar Comparison	2014	4	21	5	60	0	60	NULL	NULL	NULL	NULL	62	62
1	Arcadia	Robin	Radar Comparison	2014	4	21	6	60	15	45	NULL	NULL	1	1.33333	45	60
1	Arcadia	Robin	Radar Comparison	2014	4	21	7	60	45	15	NULL	NULL	NULL	NULL	3	12
1	Arcadia	Robin	Radar Comparison	2014	4	21	8	60	60	0	NULL	NULL	NULL	NULL	NULL	NULL
1	Arcadia	Robin	Radar Comparison	2014	4	21	9	60	60	0	NULL	NULL	NULL	NULL	NULL	NULL
1	Arcadia	Robin	Radar Comparison	2014	4	21	10	60	0	60	NULL	NULL	2	2	5	5
1	Arcadia	Robin	Radar Comparison	2014	4	21	11	60	0	60	NULL	NULL	1	1	4	4
1	Arcadia	Robin	Radar Comparison	2014	4	21	12	60	0	60	NULL	NULL	4	4	1	1
1	Arcadia	Robin	Radar Comparison	2014	4	21	13	60	15	45	NULL	NULL	NULL	NULL	NULL	NULL
1	Arcadia	Robin	Radar Comparison	2014	4	21	14	60	45	15	NULL	NULL	NULL	NULL	1	4
1	Arcadia	Robin	Radar Comparison	2014	4	21	15	60	60	0	NULL	NULL	NULL	NULL	NULL	NULL
1	Arcadia	Robin	Radar Comparison	2014	4	21	16	60	60	0	NULL	NULL	NULL	NULL	NULL	NULL
1	Arcadia	Robin	Radar Comparison	2014	4	21	17	60	60	0	NULL	NULL	NULL	NULL	NULL	NULL
1	Arcadia	Robin	Radar Comparison	2014	4	21	18	60	60	0	NULL	NULL	NULL	NULL	NULL	NULL
1	Arcadia	Robin	Radar Comparison	2014	4	21	19	60	60	0	NULL	NULL	NULL	NULL	NULL	NULL
1	Arcadia	Robin	Radar Comparison	2014	4	21	20	60	60	0	NULL	NULL	NULL	NULL	NULL	NULL
1	Arcadia	Robin	Radar Comparison	2014	4	21	21	60	15	45	NULL	NULL	NULL	NULL	13	17.3333
1	Arcadia	Robin	Radar Comparison	2014	4	21	22	60	30	30	NULL	NULL	1	2	25	50
1	Arcadia	Robin	Radar Comparison	2014	4	21	23	60	0	60	NULL	NULL	1	1	200	200
1	Arcadia	Robin	Radar Comparison	2014	4	22	0	60	0	60	NULL	NULL	NULL	NULL	116	116
1	Arcadia	Robin	Radar Comparison	2014	4	22	1	59	0	59	NULL	NULL	NULL	NULL	61	62.0339
1	Arcadia	Robin	Radar Comparison	2014	4	22	2	60	0	60	NULL	NULL	2	2	19	19
1	Arcadia	Robin	Radar Comparison	2014	4	22	3	60	0	60	NULL	NULL	5	5	48	48
1	Arcadia	Robin	Radar Comparison	2014	4	22	4	60	0	60	NULL	NULL	NULL	NULL	36	36
1	Arcadia	Robin	Radar Comparison	2014	4	22	5	60	0	60	NULL	NULL	2	2	9	9
1	Arcadia	Robin	Radar Comparison	2014	4	22	6	60	0	60	NULL	NULL	NULL	NULL	6	6
1	Arcadia	Robin	Radar Comparison	2014	4	22	7	60	0	60	NULL	NULL	3	3	4	4
1	Arcadia	Robin	Radar Comparison	2014	4	22	8	60	0	60	NULL	NULL	NULL	NULL	NULL	NULL
1	Arcadia	Robin	Radar Comparison	2014	4	22	9	60	0	60	NULL	NULL	NULL	NULL	2	2
1	Arcadia	Robin	Radar Comparison	2014	4	22	10	60	0	60	NULL	NULL	NULL	NULL	1	1
1	Arcadia	Robin	Radar Comparison	2014	4	22	11	60	0	60	NULL	NULL	NULL	NULL	2	2
1	Arcadia	Robin	Radar Comparison	2014	4	22	12	60	0	60	NULL	NULL	3	3	2	2
1	Arcadia	Robin	Radar Comparison	2014	4	22	13	60	0	60	NULL	NULL	NULL	NULL	1	1
1	Arcadia	Robin	Radar Comparison	2014	4	22	14	60	0	60	NULL	NULL	1	1	NULL	NULL
1	Arcadia	Robin	Radar Comparison	2014	4	22	15	60	0	60	NULL	NULL	NULL	NULL	1	1
1	Arcadia	Robin	Radar Comparison	2014	4	22	16	60	0	60	1	1	1	1	1	1
1	Arcadia	Robin	Radar Comparison	2014	4	22	17	60	0	60	NULL	NULL	NULL	NULL	3	3
1	Arcadia	Robin	Radar Comparison	2014	4	22	18	60	0	60	NULL	NULL	NULL	NULL	2	2
1	Arcadia	Robin	Radar Comparison	2014	4	22	19	60	0	60	NULL	NULL	NULL	NULL	1	1
1	Arcadia	Robin	Radar Comparison	2014	4	22	20	60	0	60	NULL	NULL	1	1	17	17
1	Arcadia	Robin	Radar Comparison	2014	4	22	21	60	0	60	NULL	NULL	NULL	NULL	36	36
1	Arcadia	Robin	Radar Comparison	2014	4	22	22	60	0	60	NULL	NULL	NULL	NULL	71	71
1	Arcadia	Robin	Radar Comparison	2014	4	22	23	60	0	60	NULL	NULL	1	1	40	40
1	Arcadia	Robin	Radar Comparison	2014	4	23	0	60	0	60	NULL	NULL	NULL	NULL	36	36
1	Arcadia	Robin	Radar Comparison	2014	4	23	1	59	0	59	NULL	NULL	1	1.01695	35	35.5932
1	Arcadia	Robin	Radar Comparison	2014	4	23	2	60	0	60	NULL	NULL	1	1	21	21
1	Arcadia	Robin	Radar Comparison	2014	4	23	3	60	0	60	NULL	NULL	NULL	NULL	18	18
1	Arcadia	Robin	Radar Comparison	2014	4	23	4	60	0	60	NULL	NULL	NULL	NULL	20	20
1	Arcadia	Robin	Radar Comparison	2014	4	23	5	60	0	60	NULL	NULL	NULL	NULL	13	13
1	Arcadia	Robin	Radar Comparison	2014	4	23	6	1	0	1	NULL	NULL	NULL	NULL	NULL	NULL

## Sheet: DDDN Target Counts (Trials)
SiteNo	SiteName	Radar	Trial	Location	Year	Biological Day Number	Month	Day	Dawn_Number	Dawn_Time	Dawn_Start	Dawn_Stop	Dawn_OnTime	Dawn_Rain	Dawn_Recording	Dawn_Percentage_VSR	Dawn_CountOfTargets_Below_RSZ	Dawn_CountOfTargets_RSZ	Dawn_CountOfTargets_Above_RSZ	Dawn_CountOfTargets_Totals	Dawn_Below_RSZ_TPR	Dawn_RSZ_TPR	Dawn_Above_RSZ_TPR	Dawn_Totals_TPR	Dawn_Avg_AGL_m	Dawn_Median_AGL_m	Dawn_StDev_AGL_m	Day_Number	Day_Time	Day_Start	Day_Stop	Day_OnTime	Day_Rain	Day_Recording	Day_Percentage_VSR	Day_CountOfTargets_Below_RSZ	Day_CountOfTargets_RSZ	Day_CountOfTargets_Above_RSZ	Day_CountOfTargets_Totals	Day_Below_RSZ_TPR	Day_RSZ_TPR	Day_Above_RSZ_TPR	Day_Totals_TPR	Day_Avg_AGL_m	Day_Median_AGL_m	Day_StDev_AGL_m	Dusk_Number	Dusk_Time	Dusk_Start
2	13 mile	Batman	A	Shoreline	2014	113	4	23	NULL	NULL	NULL	NULL	NULL	NULL	NULL	NULL	NULL	NULL	NULL	NULL	NULL	NULL	NULL	NULL	NULL	NULL	NULL	113	771	2014-04-23 06:18:09	2014-04-23 19:09:07	370	0	370	48	0	7	13	20	0	1.1	2.1	3.2	214.488	161.849	173.457	113	60	2014-04-23 19:09:07
2	13 mile	Batman	A	Shoreline	2014	114	4	24	114	60	2014-04-24 05:16:33	2014-04-24 06:16:33	60	0	60	100	0	0	31	31	0	0	31	31	657.277	580.339	382.203	114	774	2014-04-24 06:16:33	2014-04-24 19:10:21	774	360	414	53.5	1	14	40	55	0.1	2	5.8	8	388.348	315.163	326.45	114	60	2014-04-24 19:10:21
2	13 mile	Batman	A	Shoreline	2014	115	4	25	115	60	2014-04-25 05:14:58	2014-04-25 06:14:58	60	60	0	0	NULL	NULL	NULL	NULL	NULL	NULL	NULL	NULL	NULL	NULL	NULL	115	777	2014-04-25 06:14:58	2014-04-25 19:11:34	777	132	645	83	20	66	128	214	1.9	6.1	11.9	19.9	457.663	166.421	623.382	115	60	2014-04-25 19:11:34
2	13 mile	Batman	A	Shoreline	2014	116	4	26	116	60	2014-04-26 05:13:25	2014-04-26 06:13:25	60	0	60	100	0	0	5	5	0	0	5	5	395.813	227.686	422.333	116	779	2014-04-26 06:13:25	2014-04-26 19:12:47	779	0	779	100	8	8	66	82	0.6	0.6	5.1	6.3	254.203	255.422	164.792	116	60	2014-04-26 19:12:47
2	13 mile	Batman	A	Shoreline	2014	117	4	27	117	60	2014-04-27 05:11:51	2014-04-27 06:11:51	60	0	60	100	1	1	8	10	1	1	8	10	451.256	205.435	480.639	117	783	2014-04-27 06:11:51	2014-04-27 19:14:00	779	30	749	95.7	0	18	57	75	0	1.4	4.6	6	422.164	234.696	538.292	117	60	2014-04-27 19:14:00
2	13 mile	Batman	A	Shoreline	2014	118	4	28	118	60	2014-04-28 05:10:19	2014-04-28 06:10:19	60	0	60	100	0	0	15	15	0	0	15	15	1534.81	1461.82	269.702	118	785	2014-04-28 06:10:19	2014-04-28 19:15:15	785	271	514	65.5	0	4	16	20	0	0.5	1.9	2.3	966.429	344.272	955.721	118	60	2014-04-28 19:15:15
2	13 mile	Batman	A	Shoreline	2014	119	4	29	119	60	2014-04-29 05:08:49	2014-04-29 06:08:49	60	60	0	0	NULL	NULL	NULL	NULL	NULL	NULL	NULL	NULL	NULL	NULL	NULL	119	788	2014-04-29 06:08:49	2014-04-29 19:16:27	788	321	467	59.3	1	27	126	154	0.1	3.5	16.2	19.8	406.548	347.777	369.297	119	60	2014-04-29 19:16:27
2	13 mile	Batman	A	Shoreline	2014	120	4	30	120	60	2014-04-30 05:07:21	2014-04-30 06:07:21	60	37	23	38.3	0	0	49	49	0	0	127.8	127.8	410.609	361.493	269.245	120	790	2014-04-30 06:07:21	2014-04-30 19:17:40	790	90	700	88.6	8	32	186	226	0.7	2.7	15.9	19.4	331.431	260.299	322.331	120	60	2014-04-30 19:17:40
2	13 mile	Batman	A	Shoreline	2014	121	5	1	121	60	2014-05-01 05:05:52	2014-05-01 06:05:52	60	0	60	100	1	1	59	61	1	1	59	61	411.195	345.948	275.145	121	793	2014-05-01 06:05:52	2014-05-01 19:18:52	787	150	637	80.3	0	12	75	87	0	1.1	7.1	8.2	307.88	280.721	167.35	121	60	2014-05-01 19:18:52
2	13 mile	Batman	A	Shoreline	2014	122	5	2	122	60	2014-05-02 05:04:25	2014-05-02 06:04:25	60	0	60	100	0	1	4	5	0	1	4	5	785.896	1105.51	523.054	122	796	2014-05-02 06:04:25	2014-05-02 19:20:06	796	666	130	16.3	0	2	1	3	0	0.9	0.5	1.4	107.086	128.321	61.4883	122	60	2014-05-02 19:20:06
2	13 mile	Batman	A	Shoreline	2014	123	5	3	123	60	2014-05-03 05:03:00	2014-05-03 06:03:00	60	60	0	0	NULL	NULL	NULL	NULL	NULL	NULL	NULL	NULL	NULL	NULL	NULL	123	798	2014-05-03 06:03:00	2014-05-03 19:21:18	799	334	465	58.3	5	17	11	33	0.6	2.2	1.4	4.3	171.649	89.3064	289.99	123	60	2014-05-03 19:21:18
2	13 mile	Batman	A	Shoreline	2014	124	5	4	124	60	2014-05-04 05:01:36	2014-05-04 06:01:36	60	58	2	3.3	0	0	2	2	0	0	60	60	1055.52	1055.52	1203.93	124	801	2014-05-04 06:01:36	2014-05-04 19:22:29	801	30	771	96.3	5	21	76	102	0.4	1.6	5.9	7.9	242.101	212.598	238.166	124	60	2014-05-04 19:22:29
2	13 mile	Batman	A	Shoreline	2014	125	5	5	125	60	2014-05-05 05:00:12	2014-05-05 06:00:12	60	0	60	100	2	10	61	73	2	10	61	73	728.802	718.414	545.172	125	803	2014-05-05 06:00:12	2014-05-05 19:23:42	803	255	548	68.2	8	15	59	82	0.9	1.6	6.5	9	316.531	185.014	388.982	125	60	2014-05-05 19:23:42
2	13 mile	Batman	A	Shoreline	2014	126	5	6	126	60	2014-05-06 04:58:51	2014-05-06 05:58:51	60	0	60	100	0	2	22	24	0	2	22	24	760.895	581.863	587.873	126	806	2014-05-06 05:58:51	2014-05-06 19:24:52	806	0	806	100	5	29	261	295	0.4	2.2	19.4	22	541.721	400.202	428.56	126	60	2014-05-06 19:24:52
2	13 mile	Batman	A	Shoreline	2014	127	5	7	127	60	2014-05-07 04:57:31	2014-05-07 05:57:31	60	28	32	53.3	0	0	17	17	0	0	31.9	31.9	546.237	557.479	303.342	127	809	2014-05-07 05:57:31	2014-05-07 19:26:04	793	673	120	14.8	0	1	14	15	0	0.5	7	7.5	869.31	839.114	462.278	127	60	2014-05-07 19:26:04
2	13 mile	Batman	A	Shoreline	2014	128	5	8	128	60	2014-05-08 04:56:12	2014-05-08 05:56:12	60	0	60	100	0	2	611	613	0	2	611	613	925.865	801.624	500.709	128	811	2014-05-08 05:56:12	2014-05-08 19:27:16	804	0	804	99.1	5	44	2399	2448	0.4	3.3	179	182.7	776.046	586.892	539.729	128	60	2014-05-08 19:27:16
2	13 mile	Batman	A	Shoreline	2014	129	5	9	129	60	2014-05-09 04:54:55	2014-05-09 05:54:55	60	60	0	0	NULL	NULL	NULL	NULL	NULL	NULL	NULL	NULL	NULL	NULL	NULL	129	814	2014-05-09 05:54:55	2014-05-09 19:28:26	5	5	0	0	NULL	NULL	NULL	NULL	NULL	NULL	NULL	NULL	NULL	NULL	NULL	NULL	NULL	NULL
3	Pumpjack	Robin	A	Inland	2014	113	4	23	NULL	NULL	NULL	NULL	NULL	NULL	NULL	NULL	NULL	NULL	NULL	NULL	NULL	NULL	NULL	NULL	NULL	NULL	NULL	113	770	2014-04-23 06:17:00	2014-04-23 19:07:54	365	0	365	47.4	1	10	40	51	0.2	1.6	6.6	8.4	464.904	325.831	393.548	113	60	2014-04-23 19:07:54
3	Pumpjack	Robin	A	Inland	2014	114	4	24	114	60	2014-04-24 05:15:24	2014-04-24 06:15:24	60	0	60	100	0	2	5	7	0	2	5	7	381.61	332.232	287.15	114	774	2014-04-24 06:15:24	2014-04-24 19:09:08	760	330	430	55.6	0	5	24	29	0	0.7	3.3	4	373.559	235.001	497.542	114	60	2014-04-24 19:09:08
3	Pumpjack	Robin	A	Inland	2014	115	4	25	115	60	2014-04-25 05:13:49	2014-04-25 06:13:49	60	60	0	0	NULL	NULL	NULL	NULL	NULL	NULL	NULL	NULL	NULL	NULL	NULL	115	777	2014-04-25 06:13:49	2014-04-25 19:10:22	777	132	645	83	0	19	75	94	0	1.8	7	8.7	725.508	394.716	710.92	115	60	2014-04-25 19:10:22
3	Pumpjack	Robin	A	Inland	2014	116	4	26	116	60	2014-04-26 05:12:15	2014-04-26 06:12:15	60	0	60	100	0	2	2	4	0	2	2	4	214.351	182.423	165.629	116	779	2014-04-26 06:12:15	2014-04-26 19:11:34	779	0	779	100	0	5	51	56	0	0.4	3.9	4.3	454.86	261.214	430.058	116	60	2014-04-26 19:11:34
3	Pumpjack	Robin	A	Inland	2014	117	4	27	117	60	2014-04-27 05:10:43	2014-04-27 06:10:43	60	0	60	100	0	1	1	2	0	1	1	2	113.081	113.081	50.4331	117	782	2014-04-27 06:10:43	2014-04-27 19:12:47	782	28	754	96.4	3	14	70	87	0.2	1.1	5.6	6.9	417.061	285.598	506.055	117	60	2014-04-27 19:12:47
3	Pumpjack	Robin	A	Inland	2014	118	4	28	118	60	2014-04-28 05:09:11	2014-04-28 06:09:11	60	0	60	100	0	0	23	23	0	0	23	23	1609.13	1710.23	419.009	118	785	2014-04-28 06:09:11	2014-04-28 19:14:03	785	270	515	65.6	1	6	33	40	0.1	0.7	3.8	4.7	550.522	484.937	449.439	118	60	2014-04-28 19:14:03
3	Pumpjack	Robin	A	Inland	2014	119	4	29	119	60	2014-04-29 05:07:39	2014-04-29 06:07:39	60	60	0	0	NULL	NULL	NULL	NULL	NULL	NULL	NULL	NULL	NULL	NULL	NULL	119	788	2014-04-29 06:07:39	2014-04-29 19:15:14	788	322	466	59.1	1	8	58	67	0.1	1	7.5	8.6	426.652	344.119	354.117	119	60	2014-04-29 19:15:14
3	Pumpjack	Robin	A	Inland	2014	120	4	30	120	60	2014-04-30 05:06:11	2014-04-30 06:06:11	60	38	22	36.7	0	4	8	12	0	10.9	21.8	32.7	450.952	221.285	570.435	120	790	2014-04-30 06:06:11	2014-04-30 19:16:28	790	90	700	88.6	1	12	66	79	0.1	1	5.7	6.8	325.939	282.245	202.362	120	60	2014-04-30 19:16:28
3	Pumpjack	Robin	A	Inland	2014	121	5	1	121	60	2014-05-01 05:04:42	2014-05-01 06:04:42	60	0	60	100	0	8	6	14	0	8	6	14	235.741	91.5924	294.741	121	793	2014-05-01 06:04:42	2014-05-01 19:17:39	793	150	643	81.1	2	14	39	55	0.2	1.3	3.6	5.1	278.271	233.172	203.92	121	60	2014-05-01 19:17:39
3	Pumpjack	Robin	A	Inland	2014	122	5	2	122	60	2014-05-02 05:03:16	2014-05-02 06:03:16	60	0	60	100	1	0	1	2	1	0	1	2	514.502	514.502	728.047	122	795	2014-05-02 06:03:16	2014-05-02 19:18:51	795	664	131	16.5	0	1	4	5	0	0.5	1.8	2.3	464.637	266.395	585.259	122	60	2014-05-02 19:18:51
3	Pumpjack	Robin	A	Inland	2014	123	5	3	123	60	2014-05-03 05:01:50	2014-05-03 06:01:50	60	60	0	0	NULL	NULL	NULL	NULL	NULL	NULL	NULL	NULL	NULL	NULL	NULL	123	799	2014-05-03 06:01:50	2014-05-03 19:20:04	799	334	465	58.2	0	5	17	22	0	0.6	2.2	2.8	388.565	358.902	269.194	123	60	2014-05-03 19:20:04
3	Pumpjack	Robin	A	Inland	2014	124	5	4	124	60	2014-05-04 05:00:27	2014-05-04 06:00:27	60	59	1	1.7	0	0	0	0	0	0	0	0	NULL	NULL	NULL	124	801	2014-05-04 06:00:27	2014-05-04 19:21:17	801	30	771	96.3	0	10	39	49	0	0.8	3	3.8	351.285	294.437	233.836	124	60	2014-05-04 19:21:17
3	Pumpjack	Robin	A	Inland	2014	125	5	5	125	60	2014-05-05 04:59:04	2014-05-05 05:59:04	60	0	60	100	0	0	49	49	0	0	49	49	858.099	782.117	337.586	125	803	2014-05-05 05:59:04	2014-05-05 19:22:28	803	255	548	68.2	0	8	41	49	0	0.9	4.5	5.4	627.117	436.778	604.889	125	60	2014-05-05 19:22:28
3	Pumpjack	Robin	A	Inland	2014	126	5	6	126	60	2014-05-06 04:57:41	2014-05-06 05:57:41	60	0	60	100	0	1	12	13	0	1	12	13	532.884	260.299	556.192	126	806	2014-05-06 05:57:41	2014-05-06 19:23:40	806	0	806	100	0	19	119	138	0	1.4	8.9	10.3	465.237	308.153	374.691	126	60	2014-05-06 19:23:40
3	Pumpjack	Robin	A	Inland	2014	127	5	7	127	60	2014-05-07 04:56:22	2014-05-07 05:56:22	60	27	33	55	0	0	10	10	0	0	18.2	18.2	712.074	603.504	443.66	127	808	2014-05-07 05:56:22	2014-05-07 19:24:52	808	688	120	14.9	0	10	9	19	0	5	4.5	9.5	275.186	104.242	529.447	127	60	2014-05-07 19:24:52
3	Pumpjack	Robin	A	Inland	2014	128	5	8	128	60	2014-05-08 04:55:04	2014-05-08 05:55:04	60	0	60	100	0	1	183	184	0	1	183	184	1011.48	933.298	540.177	128	811	2014-05-08 05:55:04	2014-05-08 19:26:02	805	0	805	99.3	0	26	914	940	0	1.9	68.1	70.1	903.571	796.442	557.563	128	60	2014-05-08 19:26:02
3	Pumpjack	Robin	A	Inland	2014	129	5	9	129	60	2014-05-09 04:53:46	2014-05-09 05:53:46	60	60	0	0	NULL	NULL	NULL	NULL	NULL	NULL	NULL	NULL	NULL	NULL	NULL	129	814	2014-05-09 05:53:46	2014-05-09 19:27:12	6	6	0	0	NULL	NULL	NULL	NULL	NULL	NULL	NULL	NULL	NULL	NULL	NULL	NULL	NULL	NULL
5	Ferry	Batman	B	Inland	2014	129	5	9	NULL	NULL	NULL	NULL	NULL	NULL	NULL	NULL	NULL	NULL	NULL	NULL	NULL	NULL	NULL	NULL	NULL	NULL	NULL	129	809	2014-05-09 05:57:07	2014-05-09 19:26:10	207	0	207	25.6	0	4	8	12	0	1.2	2.3	3.5	619.506	278.587	785.437	129	60	2014-05-09 19:26:10
5	Ferry	Batman	B	Inland	2014	130	5	10	130	60	2014-05-10 04:55:55	2014-05-10 05:55:55	60	0	60	100	0	2	0	2	0	2	0	2	99.06	99.06	5.60368	130	812	2014-05-10 05:55:55	2014-05-10 19:27:18	812	0	812	100	0	12	118	130	0	0.9	8.7	9.6	508.111	401.574	418.962	130	60	2014-05-10 19:27:18
5	Ferry	Batman	B	Inland	2014	131	5	11	131	60	2014-05-11 04:54:43	2014-05-11 05:54:43	60	0	60	100	0	2	194	196	0	2	194	196	667.489	567.995	355.684	131	814	2014-05-11 05:54:43	2014-05-11 19:28:23	814	44	770	94.6	0	11	1461	1472	0	0.9	113.8	114.7	706.405	651.967	338.541	131	60	2014-05-11 19:28:23
5	Ferry	Batman	B	Inland	2014	132	5	12	132	60	2014-05-12 04:53:33	2014-05-12 05:53:33	60	54	6	10	0	0	59	59	0	0	590	590	627.712	561.746	247.627	132	816	2014-05-12 05:53:33	2014-05-12 19:29:31	816	426	390	47.8	0	7	772	779	0	1.1	118.8	119.8	527.034	498.348	240.142	132	60	2014-05-12 19:29:31
5	Ferry	Batman	B	Inland	2014	133	5	13	133	60	2014-05-13 04:52:23	2014-05-13 05:52:23	60	30	30	50	0	0	99	99	0	0	198	198	802.043	622.706	459.803	133	818	2014-05-13 05:52:23	2014-05-13 19:30:37	818	510	308	37.7	0	7	50	57	0	1.4	9.7	11.1	1101.38	1084.48	624.871	133	60	2014-05-13 19:30:37
5	Ferry	Batman	B	Inland	2014	134	5	14	134	60	2014-05-14 04:51:19	2014-05-14 05:51:19	60	0	60	100	0	1	9	10	0	1	9	10	411.053	380.695	181.219	134	820	2014-05-14 05:51:19	2014-05-14 19:31:43	820	77	743	90.6	0	5	36	41	0	0.4	2.9	3.3	401.957	355.092	297.43	134	60	2014-05-14 19:31:43
5	Ferry	Batman	B	Inland	2014	135	5	15	135	60	2014-05-15 04:50:12	2014-05-15 05:50:12	60	60	0	0	NULL	NULL	NULL	NULL	NULL	NULL	NULL	NULL	NULL	NULL	NULL	135	822	2014-05-15 05:50:12	2014-05-15 19:32:48	822	519	303	36.9	0	1	0	1	0	0.2	0	0.2	105.766	105.766	NULL	135	60	2014-05-15 19:32:48
5	Ferry	Batman	B	Inland	2014	136	5	16	136	60	2014-05-16 04:49:09	2014-05-16 05:49:09	60	0	60	100	0	0	1	1	0	0	1	1	977.189	977.189	NULL	136	824	2014-05-16 05:49:09	2014-05-16 19:33:52	824	0	824	100	0	1	8	9	0	0.1	0.6	0.7	360.037	337.414	221.539	136	60	2014-05-16 19:33:52
5	Ferry	Batman	B	Inland	2014	137	5	17	137	60	2014-05-17 04:48:07	2014-05-17 05:48:07	60	0	60	100	0	0	0	0	0	0	0	0	NULL	NULL	NULL	137	826	2014-05-17 05:48:07	2014-05-17 19:34:56	826	30	796	96.4	0	1	8	9	0	0.1	0.6	0.7	437.049	304.8	367.479	137	60	2014-05-17 19:34:56
5	Ferry	Batman	B	Inland	2014	138	5	18	138	60	2014-05-18 04:47:08	2014-05-18 05:47:08	60	0	60	100	0	0	0	0	0	0	0	0	NULL	NULL	NULL	138	829	2014-05-18 05:47:08	2014-05-18 19:36:02	829	15	814	98.2	0	0	12	12	0	0	0.9	0.9	1039.27	943.661	697.538	138	60	2014-05-18 19:36:02
5	Ferry	Batman	B	Inland	2014	139	5	19	139	60	2014-05-19 04:46:10	2014-05-19 05:46:10	60	43	17	28.3	0	0	3	3	0	0	10.6	10.6	1066.29	877.519	611.145	139	831	2014-05-19 05:46:10	2014-05-19 19:37:03	831	128	703	84.6	0	6	525	531	0	0.5	44.8	45.3	935.346	748.589	537.117	139	60	2014-05-19 19:37:03
5	Ferry	Batman	B	Inland	2014	140	5	20	140	60	2014-05-20 04:45:14	2014-05-20 05:45:14	60	59	1	1.7	0	0	0	0	0	0	0	0	NULL	NULL	NULL	140	833	2014-05-20 05:45:14	2014-05-20 19:38:04	833	210	623	74.8	0	13	196	209	0	1.3	18.9	20.1	565.649	512.064	350.009	140	60	2014-05-20 19:38:04
5	Ferry	Batman	B	Inland	2014	141	5	21	141	60	2014-05-21 04:44:20	2014-05-21 05:44:20	60	0	60	100	0	1	131	132	0	1	131	132	670.682	581.101	435.627	141	835	2014-05-21 05:44:20	2014-05-21 19:39:06	723	30	693	83	0	16	345	361	0	1.4	29.9	31.3	609.815	502.92	437.786	141	60	2014-05-21 19:39:06
5	Ferry	Batman	B	Inland	2014	142	5	22	142	60	2014-05-22 04:43:27	2014-05-22 05:43:27	60	0	60	100	0	0	10	10	0	0	10	10	632.369	539.344	382.6	142	837	2014-05-22 05:43:27	2014-05-22 19:40:06	17	0	17	2	0	0	2	2	0	0	7.1	7.1	501.701	501.701	172.852	NULL	NULL	NULL
4	Shelby	Robin	B	Shoreline	2014	129	5	9	NULL	NULL	NULL	NULL	NULL	NULL	NULL	NULL	NULL	NULL	NULL	NULL	NULL	NULL	NULL	NULL	NULL	NULL	NULL	129	809	2014-05-09 05:58:16	2014-05-09 19:27:25	0	0	0	0	1	15	52	68	NULL	NULL	NULL	NULL	712.524	475.336	716.568	129	60	2014-05-09 19:27:25
4	Shelby	Robin	B	Shoreline	2014	130	5	10	130	60	2014-05-10 04:57:02	2014-05-10 05:57:02	60	0	60	100	0	1	21	22	0	1	21	22	843.409	788.06	464.529	130	811	2014-05-10 05:57:02	2014-05-10 19:28:33	811	0	811	100	0	18	97	115	0	1.3	7.2	8.5	634.209	573.938	527.155	130	60	2014-05-10 19:28:33
4	Shelby	Robin	B	Shoreline	2014	131	5	11	131	60	2014-05-11 04:55:50	2014-05-11 05:55:50	60	0	60	100	0	3	544	547	0	3	544	547	884.808	729.691	567.608	131	814	2014-05-11 05:55:50	2014-05-11 19:29:39	814	45	769	94.5	4	129	1475	1608	0.3	10.1	115.1	125.5	625.184	535.686	460.206	131	60	2014-05-11 19:29:39
4	Shelby	Robin	B	Shoreline	2014	132	5	12	132	60	2014-05-12 04:54:41	2014-05-12 05:54:41	60	55	5	8.3	0	0	50	50	0	0	600	600	482.809	454.914	238.559	132	816	2014-05-12 05:54:41	2014-05-12 19:30:47	816	425	391	47.9	0	94	585	679	0	14.4	89.8	104.2	358.742	281.33	348.19	132	60	2014-05-12 19:30:47
4	Shelby	Robin	B	Shoreline	2014	133	5	13	133	60	2014-05-13 04:53:30	2014-05-13 05:53:30	60	30	30	50	0	1	152	153	0	2	304	306	1073.12	1002.18	439.491	133	818	2014-05-13 05:53:30	2014-05-13 19:31:53	818	510	308	37.7	0	8	141	149	0	1.6	27.5	29	1156.48	1203.05	624.491	133	60	2014-05-13 19:31:53
4	Shelby	Robin	B	Shoreline	2014	134	5	14	134	60	2014-05-14 04:52:26	2014-05-14 05:52:26	60	0	60	100	0	0	13	13	0	0	13	13	386.158	414.833	221.752	134	820	2014-05-14 05:52:26	2014-05-14 19:32:59	820	78	742	90.5	0	20	67	87	0	1.6	5.4	7	432.238	228.6	458.478	134	60	2014-05-14 19:32:59
4	Shelby	Robin	B	Shoreline	2014	135	5	15	135	60	2014-05-15 04:51:19	2014-05-15 05:51:19	60	60	0	0	NULL	NULL	NULL	NULL	NULL	NULL	NULL	NULL	NULL	NULL	NULL	135	823	2014-05-15 05:51:19	2014-05-15 19:34:04	823	518	305	37.1	0	2	4	6	0	0.4	0.8	1.2	172.314	194.615	95.8679	135	60	2014-05-15 19:34:04
4	Shelby	Robin	B	Shoreline	2014	136	5	16	136	60	2014-05-16 04:50:16	2014-05-16 05:50:16	60	0	60	100	0	0	1	1	0	0	1	1	285.902	285.902	NULL	136	825	2014-05-16 05:50:16	2014-05-16 19:35:08	825	0	825	100	0	7	37	44	0	0.5	2.7	3.2	314.955	264.566	398.996	136	60	2014-05-16 19:35:08
4	Shelby	Robin	B	Shoreline	2014	137	5	17	137	60	2014-05-17 04:49:15	2014-05-17 05:49:15	60	0	60	100	1	6	42	49	1	6	42	49	497.738	331.927	404.143	137	827	2014-05-17 05:49:15	2014-05-17 19:36:11	827	30	797	96.4	0	28	58	86	0	2.1	4.4	6.5	511.858	243.84	546.88	137	60	2014-05-17 19:36:11
4	Shelby	Robin	B	Shoreline	2014	138	5	18	138	60	2014-05-18 04:48:15	2014-05-18 05:48:15	60	0	60	100	0	4	218	222	0	4	218	222	1057.39	989.381	435.787	138	829	2014-05-18 05:48:15	2014-05-18 19:37:17	829	15	814	98.2	5	21	516	542	0.4	1.5	38	40	1257.54	1374.34	630.837	138	60	2014-05-18 19:37:17
4	Shelby	Robin	B	Shoreline	2014	139	5	19	139	60	2014-05-19 04:47:17	2014-05-19 05:47:17	60	42	18	30	0	0	196	196	0	0	653.3	653.3	1232.34	1291.44	427.406	139	831	2014-05-19 05:47:17	2014-05-19 19:38:19	831	129	702	84.5	4	51	1157	1212	0.3	4.4	98.9	103.6	1122.31	1271.63	575.152	139	60	2014-05-19 19:38:19
4	Shelby	Robin	B	Shoreline	2014	140	5	20	140	60	2014-05-20 04:46:21	2014-05-20 05:46:21	60	58	2	3.3	0	0	4	4	0	0	120	120	1071.91	1075.49	158.765	140	833	2014-05-20 05:46:21	2014-05-20 19:39:20	833	210	623	74.8	1	81	431	513	0.1	7.8	41.5	49.4	604.842	320.04	593.255	140	60	2014-05-20 19:39:20
4	Shelby	Robin	B	Shoreline	2014	141	5	21	141	60	2014-05-21 04:45:26	2014-05-21 05:45:26	60	0	60	100	0	1	245	246	0	1	245	246	845.559	644.195	606.714	141	835	2014-05-21 05:45:26	2014-05-21 19:40:22	647	30	617	73.9	0	57	447	504	0	5.5	43.5	49	674.3	402.946	613.573	141	60	2014-05-21 19:40:22
4	Shelby	Robin	B	Shoreline	2014	142	5	22	142	60	2014-05-22 04:44:33	2014-05-22 05:44:33	60	0	60	100	0	2	18	20	0	2	18	20	341.97	330.251	165.688	142	837	2014-05-22 05:44:33	2014-05-22 19:41:22	15	0	15	1.8	0	1	6	7	0	4	24	28	806.675	648.005	612.253	NULL	NULL	NULL
6	Blueberry	Batman	C	Shoreline	2014	142	5	22	NULL	NULL	NULL	NULL	NULL	NULL	NULL	NULL	NULL	NULL	NULL	NULL	NULL	NULL	NULL	NULL	NULL	NULL	NULL	142	833	2014-05-22 05:45:22	2014-05-22 19:38:00	159	0	159	19.1	0	0	4	4	0	0	1.5	1.5	496.672	543.306	257.613	142	60	2014-05-22 19:38:00
6	Blueberry	Batman	C	Shoreline	2014	143	5	23	143	60	2014-05-23 04:44:35	2014-05-23 05:44:35	60	0	60	100	0	0	26	26	0	0	26	26	796.091	697.84	476.408	143	834	2014-05-23 05:44:35	2014-05-23 19:38:57	834	0	834	100	0	4	98	102	0	0.3	7.1	7.3	556.66	453.695	410.281	143	60	2014-05-23 19:38:57
6	Blueberry	Batman	C	Shoreline	2014	144	5	24	144	60	2014-05-24 04:43:49	2014-05-24 05:43:49	60	0	60	100	0	0	116	116	0	0	116	116	775.035	666.75	366.063	144	836	2014-05-24 05:43:49	2014-05-24 19:39:54	836	0	836	100	0	2	735	737	0	0.1	52.8	52.9	1066.33	1153.67	525.71	144	60	2014-05-24 19:39:54
6	Blueberry	Batman	C	Shoreline	2014	145	5	25	145	60	2014-05-25 04:43:02	2014-05-25 05:43:02	60	0	60	100	0	0	801	801	0	0	801	801	967.511	863.498	452.688	145	837	2014-05-25 05:43:02	2014-05-25 19:40:50	837	0	837	100	0	3	2387	2390	0	0.2	171.1	171.3	1055.2	1176.22	480.626	145	60	2014-05-25 19:40:50
6	Blueberry	Batman	C	Shoreline	2014	146	5	26	146	60	2014-05-26 04:42:19	2014-05-26 05:42:19	60	0	60	100	0	0	137	137	0	0	137	137	1202.95	1275.89	544.689	146	839	2014-05-26 05:42:19	2014-05-26 19:41:44	839	807	32	3.8	0	0	44	44	0	0	82.5	82.5	1334.9	1571.09	639.853	146	60	2014-05-26 19:41:44
6	Blueberry	Batman	C	Shoreline	2014	147	5	27	147	60	2014-05-27 04:41:39	2014-05-27 05:41:39	60	60	0	0	NULL	NULL	NULL	NULL	NULL	NULL	NULL	NULL	NULL	NULL	NULL	147	841	2014-05-27 05:41:39	2014-05-27 19:42:39	841	123	718	85.4	0	2	377	379	0	0.2	31.5	31.7	601.538	487.07	363.724	147	60	2014-05-27 19:42:39
6	Blueberry	Batman	C	Shoreline	2014	148	5	28	148	60	2014-05-28 04:40:59	2014-05-28 05:40:59	60	0	60	100	0	0	100	100	0	0	100	100	615.961	532.943	290.757	148	843	2014-05-28 05:40:59	2014-05-28 19:43:31	843	0	843	100	0	2	2062	2064	0	0.1	146.8	146.9	741.684	651.358	403.255	148	60	2014-05-28 19:43:31
6	Blueberry	Batman	C	Shoreline	2014	149	5	29	149	60	2014-05-29 04:40:22	2014-05-29 05:40:22	60	0	60	100	0	0	217	217	0	0	217	217	947.543	790.956	480.635	149	844	2014-05-29 05:40:22	2014-05-29 19:44:22	844	0	844	100	0	2	3861	3863	0	0.1	274.5	274.6	790.78	689.153	455.258	149	60	2014-05-29 19:44:22
6	Blueberry	Batman	C	Shoreline	2014	150	5	30	150	60	2014-05-30 04:39:47	2014-05-30 05:39:47	60	0	60	100	0	0	521	521	0	0	521	521	692.806	561.442	418.011	150	846	2014-05-30 05:39:47	2014-05-30 19:45:15	846	0	846	100	0	1	1417	1418	0	0.1	100.5	100.6	656.371	470.916	461.499	150	60	2014-05-30 19:45:15
6	Blueberry	Batman	C	Shoreline	2014	151	5	31	151	60	2014-05-31 04:39:15	2014-05-31 05:39:15	60	0	60	100	0	0	216	216	0	0	216	216	1071.22	917.753	580.245	151	847	2014-05-31 05:39:15	2014-05-31 19:46:03	847	0	847	100	0	1	1060	1061	0	0.1	75.1	75.2	756.566	574.548	482.37	151	60	2014-05-31 19:46:03
6	Blueberry	Batman	C	Shoreline	2014	152	6	1	152	60	2014-06-01 04:38:43	2014-06-01 05:38:43	60	0	60	100	0	0	222	222	0	0	222	222	692.639	437.236	506.639	152	848	2014-06-01 05:38:43	2014-06-01 19:46:50	848	0	848	100	0	2	1245	1247	0	0.1	88.1	88.2	853.081	643.433	521.031	152	60	2014-06-01 19:46:50
6	Blueberry	Batman	C	Shoreline	2014	153	6	2	NULL	NULL	NULL	NULL	NULL	NULL	NULL	NULL	NULL	NULL	NULL	NULL	NULL	NULL	NULL	NULL	NULL	NULL	NULL	NULL	NULL	NULL	NULL	NULL	NULL	NULL	NULL	NULL	NULL	NULL	NULL	NULL	NULL	NULL	NULL	NULL	NULL	NULL	NULL	NULL	NULL
7	Brower	Robin	C	Inland	2014	142	5	22	NULL	NULL	NULL	NULL	NULL	NULL	NULL	NULL	NULL	NULL	NULL	NULL	NULL	NULL	NULL	NULL	NULL	NULL	NULL	142	832	2014-05-22 05:44:25	2014-05-22 19:36:45	157	0	157	18.9	4	4	15	23	1.5	1.5	5.7	8.8	270.291	265.786	229.935	142	60	2014-05-22 19:36:45
7	Brower	Robin	C	Inland	2014	143	5	23	143	60	2014-05-23 04:43:37	2014-05-23 05:43:37	60	0	60	100	0	0	2	2	0	0	2	2	852.983	852.983	30.3892	143	834	2014-05-23 05:43:37	2014-05-23 19:37:41	662	0	662	79.4	0	3	39	42	0	0.3	3.5	3.8	685.807	507.187	521.524	143	60	2014-05-23 19:37:41
7	Brower	Robin	C	Inland	2014	144	5	24	144	60	2014-05-24 04:42:51	2014-05-24 05:42:51	60	0	60	100	0	0	34	34	0	0	34	34	1123.41	941.375	475.012	144	836	2014-05-24 05:42:51	2014-05-24 19:38:39	836	0	836	100	0	7	664	671	0	0.5	47.7	48.2	1161.79	1353.92	550.74	144	60	2014-05-24 19:38:39
7	Brower	Robin	C	Inland	2014	145	5	25	145	60	2014-05-25 04:42:06	2014-05-25 05:42:06	60	0	60	100	0	2	320	322	0	2	320	322	975.33	894.436	414.879	145	837	2014-05-25 05:42:06	2014-05-25 19:39:35	837	0	837	100	0	1	1699	1700	0	0.1	121.8	121.9	1101	1312.93	501.063	145	60	2014-05-25 19:39:35
7	Brower	Robin	C	Inland	2014	146	5	26	146	60	2014-05-26 04:41:22	2014-05-26 05:41:22	60	0	60	100	0	2	86	88	0	2	86	88	1136.18	1071.98	482.401	146	839	2014-05-26 05:41:22	2014-05-26 19:40:29	839	806	33	3.9	0	0	27	27	0	0	49.1	49.1	1167.29	953.414	516.8	146	60	2014-05-26 19:40:29
7	Brower	Robin	C	Inland	2014	147	5	27	147	60	2014-05-27 04:40:41	2014-05-27 05:40:41	60	60	0	0	NULL	NULL	NULL	NULL	NULL	NULL	NULL	NULL	NULL	NULL	NULL	147	841	2014-05-27 05:40:41	2014-05-27 19:41:24	841	124	717	85.3	0	2	196	198	0	0.2	16.4	16.6	749.186	605.18	398.476	147	60	2014-05-27 19:41:24
7	Brower	Robin	C	Inland	2014	148	5	28	148	60	2014-05-28 04:40:01	2014-05-28 05:40:01	60	0	60	100	0	1	120	121	0	1	120	121	757.526	520.903	462.66	148	842	2014-05-28 05:40:01	2014-05-28 19:42:15	842	0	842	100	0	5	1385	1390	0	0.4	98.7	99	1012.45	880.262	483.267	148	60	2014-05-28 19:42:15
7	Brower	Robin	C	Inland	2014	149	5	29	149	60	2014-05-29 04:39:24	2014-05-29 05:39:24	60	0	60	100	0	0	33	33	0	0	33	33	981.576	863.803	560.364	149	844	2014-05-29 05:39:24	2014-05-29 19:43:06	844	0	844	100	0	10	2108	2118	0	0.7	149.9	150.6	1061.18	995.324	501.624	149	60	2014-05-29 19:43:06
7	Brower	Robin	C	Inland	2014	150	5	30	150	60	2014-05-30 04:38:49	2014-05-30 05:38:49	60	0	60	100	0	1	94	95	0	1	94	95	905.558	542.544	633.318	150	845	2014-05-30 05:38:49	2014-05-30 19:43:58	845	0	845	100	1	9	1596	1606	0.1	0.6	113.3	114	847.741	658.978	466.974	150	60	2014-05-30 19:43:58
7	Brower	Robin	C	Inland	2014	151	5	31	151	60	2014-05-31 04:38:17	2014-05-31 05:38:17	60	0	60	100	0	0	161	161	0	0	161	161	1057.33	1086.31	465.784	151	846	2014-05-31 05:38:17	2014-05-31 19:44:47	846	0	846	100	0	5	1440	1445	0	0.4	102.1	102.5	818.455	630.631	428.797	151	60	2014-05-31 19:44:47
7	Brower	Robin	C	Inland	2014	152	6	1	152	60	2014-06-01 04:37:45	2014-06-01 05:37:45	60	0	60	100	0	1	196	197	0	1	196	197	783.864	660.502	409.887	152	848	2014-06-01 05:37:45	2014-06-01 19:45:35	848	0	848	100	0	2	1799	1801	0	0.1	127.3	127.4	1023.68	891.54	486.287	152	60	2014-06-01 19:45:35
7	Brower	Robin	C	Inland	2014	153	6	2	NULL	NULL	NULL	NULL	NULL	NULL	NULL	NULL	NULL	NULL	NULL	NULL	NULL	NULL	NULL	NULL	NULL	NULL	NULL	NULL	NULL	NULL	NULL	NULL	NULL	NULL	NULL	NULL	NULL	NULL	NULL	NULL	NULL	NULL	NULL	NULL	NULL	NULL	NULL	NULL	NULL
9	Freesoil	Batman	D	Inland	2014	153	6	2	NULL	NULL	NULL	NULL	NULL	NULL	NULL	NULL	NULL	NULL	NULL	NULL	NULL	NULL	NULL	NULL	NULL	NULL	NULL	153	858	2014-06-02 05:33:52	2014-06-02 19:51:27	262	0	262	30.5	0	4	33	37	0	0.9	7.6	8.5	728.315	609.905	603.246	153	60	2014-06-02 19:51:27
9	Freesoil	Batman	D	Inland	2014	154	6	3	154	60	2014-06-03 04:33:24	2014-06-03 05:33:24	60	0	60	100	0	0	9	9	0	0	9	9	632.595	600.456	356.857	154	859	2014-06-03 05:33:24	2014-06-03 19:52:14	859	30	829	96.5	0	12	49	61	0	0.9	3.5	4.4	375.144	335.28	323.542	154	60	2014-06-03 19:52:14
9	Freesoil	Batman	D	Inland	2014	155	6	4	155	60	2014-06-04 04:32:58	2014-06-04 05:32:58	60	0	60	100	0	1	18	19	0	1	18	19	430.586	393.802	243.742	155	860	2014-06-04 05:32:58	2014-06-04 19:52:58	860	0	860	100	0	6	446	452	0	0.4	31.1	31.5	788.95	612.343	458.57	155	60	2014-06-04 19:52:58
9	Freesoil	Batman	D	Inland	2014	156	6	5	156	60	2014-06-05 04:32:35	2014-06-05 05:32:35	60	0	60	100	0	0	2	2	0	0	2	2	334.975	334.975	137.937	156	861	2014-06-05 05:32:35	2014-06-05 19:53:43	861	0	861	100	0	6	157	163	0	0.4	10.9	11.4	805.182	698.906	452.281	156	60	2014-06-05 19:53:43
9	Freesoil	Batman	D	Inland	2014	157	6	6	157	60	2014-06-06 04:32:10	2014-06-06 05:32:10	60	0	60	100	0	0	6	6	0	0	6	6	676.961	542.392	542.262	157	862	2014-06-06 05:32:10	2014-06-06 19:54:25	862	0	862	100	0	7	167	174	0	0.5	11.6	12.1	545.403	482.651	358.916	157	60	2014-06-06 19:54:25
9	Freesoil	Batman	D	Inland	2014	158	6	7	158	60	2014-06-07 04:31:51	2014-06-07 05:31:51	60	0	60	100	0	0	58	58	0	0	58	58	1226.18	1404.06	482.814	158	864	2014-06-07 05:31:51	2014-06-07 19:55:04	864	0	864	100	0	4	580	584	0	0.3	40.3	40.6	977.194	744.626	558.497	158	60	2014-06-07 19:55:04
9	Freesoil	Batman	D	Inland	2014	159	6	8	159	60	2014-06-08 04:31:35	2014-06-08 05:31:35	60	28	32	53.3	0	0	2	2	0	0	3.8	3.8	724.967	724.967	342.471	159	864	2014-06-08 05:31:35	2014-06-08 19:55:44	864	0	864	100	0	4	413	417	0	0.3	28.7	29	1099.05	1300.28	491.569	159	60	2014-06-08 19:55:44
9	Freesoil	Batman	D	Inland	2014	160	6	9	160	60	2014-06-09 04:31:19	2014-06-09 05:31:19	60	0	60	100	0	0	11	11	0	0	11	11	841.747	719.633	407.085	160	865	2014-06-09 05:31:19	2014-06-09 19:56:21	865	0	865	100	0	10	632	642	0	0.7	43.8	44.5	838.351	646.176	483.119	160	60	2014-06-09 19:56:21
9	Freesoil	Batman	D	Inland	2014	161	6	10	161	60	2014-06-10 04:31:06	2014-06-10 05:31:06	60	0	60	100	0	0	23	23	0	0	23	23	950.87	718.718	590.34	161	865	2014-06-10 05:31:06	2014-06-10 19:56:58	865	0	865	100	0	4	445	449	0	0.3	30.9	31.1	668.338	513.588	397.142	161	60	2014-06-10 19:56:58
9	Freesoil	Batman	D	Inland	2014	162	6	11	162	60	2014-06-11 04:30:55	2014-06-11 05:30:55	60	60	0	0	NULL	NULL	NULL	NULL	NULL	NULL	NULL	NULL	NULL	NULL	NULL	162	867	2014-06-11 05:30:55	2014-06-11 19:57:30	867	824	43	5	0	0	7	7	0	0	9.8	9.8	1698.26	1725.78	38.9519	162	60	2014-06-11 19:57:30
9	Freesoil	Batman	D	Inland	2014	163	6	12	163	60	2014-06-12 04:30:47	2014-06-12 05:30:47	60	44	16	26.7	0	0	8	8	0	0	30	30	1696.02	1998.27	713.313	163	868	2014-06-12 05:30:47	2014-06-12 19:58:03	868	0	868	100	0	4	60	64	0	0.3	4.1	4.4	954.776	753.618	668.719	163	60	2014-06-12 19:58:03
9	Freesoil	Batman	D	Inland	2014	164	6	13	164	60	2014-06-13 04:30:41	2014-06-13 05:30:41	60	0	60	100	0	0	0	0	0	0	0	0	NULL	NULL	NULL	164	868	2014-06-13 05:30:41	2014-06-13 19:58:32	868	0	868	100	0	7	82	89	0	0.5	5.7	6.2	310.327	230.429	266.914	164	60	2014-06-13 19:58:32
9	Freesoil	Batman	D	Inland	2014	165	6	14	165	60	2014-06-14 04:30:38	2014-06-14 05:30:38	60	0	60	100	0	0	3	3	0	0	3	3	336.398	348.996	25.6056	165	868	2014-06-14 05:30:38	2014-06-14 19:58:59	868	0	868	100	0	1	174	175	0	0.1	12	12.1	688.266	505.054	477.084	165	60	2014-06-14 19:58:59
9	Freesoil	Batman	D	Inland	2014	166	6	15	166	60	2014-06-15 04:30:36	2014-06-15 05:30:36	60	0	60	100	0	0	12	12	0	0	12	12	1415.49	1306.98	961.596	166	869	2014-06-15 05:30:36	2014-06-15 19:59:26	869	105	764	87.9	0	3	907	910	0	0.2	71.2	71.5	642.634	559.613	301.747	166	60	2014-06-15 19:59:26
9	Freesoil	Batman	D	Inland	2014	167	6	16	167	60	2014-06-16 04:30:36	2014-06-16 05:30:36	60	0	60	100	0	0	258	258	0	0	258	258	875.955	856.793	246.331	167	869	2014-06-16 05:30:36	2014-06-16 19:59:51	869	0	869	100	0	6	514	520	0	0.4	35.5	35.9	760.522	577.596	456.762	167	60	2014-06-16 19:59:51
9	Freesoil	Batman	D	Inland	2014	168	6	17	168	60	2014-06-17 04:30:40	2014-06-17 05:30:40	60	60	0	0	NULL	NULL	NULL	NULL	NULL	NULL	NULL	NULL	NULL	NULL	NULL	168	870	2014-06-17 05:30:40	2014-06-17 20:00:13	870	269	601	69.1	0	12	115	127	0	1.2	11.5	12.7	660.478	487.07	510.751	168	60	2014-06-17 20:00:13
9	Freesoil	Batman	D	Inland	2014	169	6	18	169	60	2014-06-18 04:30:44	2014-06-18 05:30:44	60	60	0	0	NULL	NULL	NULL	NULL	NULL	NULL	NULL	NULL	NULL	NULL	NULL	169	870	2014-06-18 05:30:44	2014-06-18 20:00:32	870	509	361	41.5	0	8	146	154	0	1.3	24.3	25.6	618.987	557.479	289.163	169	60	2014-06-18 20:00:32
9	Freesoil	Batman	D	Inland	2014	170	6	19	170	60	2014-06-19 04:30:52	2014-06-19 05:30:52	60	0	60	100	0	0	12	12	0	0	12	12	604.672	634.289	158.914	170	870	2014-06-19 05:30:52	2014-06-19 20:00:51	870	0	870	100	0	15	415	430	0	1	28.6	29.7	553.026	525.018	237.745	170	60	2014-06-19 20:00:51
9	Freesoil	Batman	D	Inland	2014	171	6	20	171	60	2014-06-20 04:31:00	2014-06-20 05:31:00	60	45	15	25	0	0	4	4	0	0	16	16	422.758	422.758	31.6386	171	870	2014-06-20 05:31:00	2014-06-20 20:01:06	870	870	0	0	NULL	NULL	NULL	NULL	NULL	NULL	NULL	NULL	NULL	NULL	NULL	171	60	2014-06-20 20:01:06
9	Freesoil	Batman	D	Inland	2014	172	6	21	172	60	2014-06-21 04:31:12	2014-06-21 05:31:12	60	0	60	100	0	0	4	4	0	0	4	4	1298.68	1371.14	832.7	172	870	2014-06-21 05:31:12	2014-06-21 20:01:19	870	0	870	100	0	8	100	108	0	0.6	6.9	7.4	480.819	413.766	424.894	172	60	2014-06-21 20:01:19
9	Freesoil	Batman	D	Inland	2014	173	6	22	173	60	2014-06-22 04:31:25	2014-06-22 05:31:25	60	0	60	100	0	0	8	8	0	0	8	8	1445.78	1514.4	349.559	173	870	2014-06-22 05:31:25	2014-06-22 20:01:30	870	0	870	100	0	10	145	155	0	0.7	10	10.7	511.977	477.317	350.083	173	60	2014-06-22 20:01:30
9	Freesoil	Batman	D	Inland	2014	174	6	23	174	60	2014-06-23 04:31:42	2014-06-23 05:31:42	60	2	58	96.7	0	0	5	5	0	0	5.2	5.2	837.225	642.214	510.342	174	870	2014-06-23 05:31:42	2014-06-23 20:01:39	870	283	587	67.5	0	6	42	48	0	0.6	4.3	4.9	452.838	402.488	308.686	174	60	2014-06-23 20:01:39
9	Freesoil	Batman	D	Inland	2014	175	6	24	175	60	2014-06-24 04:31:58	2014-06-24 05:31:58	60	0	60	100	0	0	5	5	0	0	5	5	518.038	522.427	247.347	175	870	2014-06-24 05:31:58	2014-06-24 20:01:47	298	0	298	34.3	0	0	22	22	0	0	4.4	4.4	688.682	574.091	446.869	NULL	NULL	NULL
8	Wooden	Robin	D	Shoreline	2014	153	6	2	NULL	NULL	NULL	NULL	NULL	NULL	NULL	NULL	NULL	NULL	NULL	NULL	NULL	NULL	NULL	NULL	NULL	NULL	NULL	153	858	2014-06-02 05:34:36	2014-06-02 19:52:39	227	0	227	26.5	0	2	10	12	0	0.5	2.6	3.2	484.581	334.67	715.54	153	60	2014-06-02 19:52:39
8	Wooden	Robin	D	Shoreline	2014	154	6	3	154	60	2014-06-03 04:34:06	2014-06-03 05:34:06	60	0	60	100	0	2	13	15	0	2	13	15	1230.56	1329.54	673.545	154	859	2014-06-03 05:34:06	2014-06-03 19:53:26	812	15	797	92.8	1	4	23	28	0.1	0.3	1.7	2.1	745.345	540.715	621.918	154	60	2014-06-03 19:53:26
8	Wooden	Robin	D	Shoreline	2014	155	6	4	155	60	2014-06-04 04:33:41	2014-06-04 05:33:41	60	0	60	100	0	0	26	26	0	0	26	26	640.748	481.432	488.854	155	861	2014-06-04 05:33:41	2014-06-04 19:54:10	861	0	861	100	0	13	266	279	0	0.9	18.5	19.4	695.358	538.886	448.843	155	60	2014-06-04 19:54:10
8	Wooden	Robin	D	Shoreline	2014	156	6	5	156	60	2014-06-05 04:33:17	2014-06-05 05:33:17	60	0	60	100	0	0	11	11	0	0	11	11	1253.39	1326.79	700.258	156	861	2014-06-05 05:33:17	2014-06-05 19:54:54	861	0	861	100	0	7	80	87	0	0.5	5.6	6.1	597.121	469.392	481.32	156	60	2014-06-05 19:54:54
8	Wooden	Robin	D	Shoreline	2014	157	6	6	157	60	2014-06-06 04:32:54	2014-06-06 05:32:54	60	0	60	100	0	0	21	21	0	0	21	21	887.113	859.536	617.454	157	863	2014-06-06 05:32:54	2014-06-06 19:55:36	863	0	863	100	0	9	172	181	0	0.6	12	12.6	630.51	497.434	457.038	157	60	2014-06-06 19:55:36
8	Wooden	Robin	D	Shoreline	2014	158	6	7	158	60	2014-06-07 04:32:34	2014-06-07 05:32:34	60	0	60	100	0	1	40	41	0	1	40	41	1322.26	1455.72	529.186	158	864	2014-06-07 05:32:34	2014-06-07 19:56:17	864	0	864	100	0	11	470	481	0	0.8	32.6	33.4	855.987	644.957	564.118	158	60	2014-06-07 19:56:17
8	Wooden	Robin	D	Shoreline	2014	159	6	8	159	60	2014-06-08 04:32:16	2014-06-08 05:32:16	60	27	33	55	0	0	1	1	0	0	1.8	1.8	926.287	926.287	NULL	159	864	2014-06-08 05:32:16	2014-06-08 19:56:57	864	0	864	100	0	6	246	252	0	0.4	17.1	17.5	656.22	545.744	375.075	159	60	2014-06-08 19:56:57
8	Wooden	Robin	D	Shoreline	2014	160	6	9	160	60	2014-06-09 04:32:02	2014-06-09 05:32:02	60	0	60	100	0	2	18	20	0	2	18	20	977.875	1024.28	627.669	160	865	2014-06-09 05:32:02	2014-06-09 19:57:33	865	0	865	100	0	9	376	385	0	0.6	26.1	26.7	740.292	541.63	482.863	160	60	2014-06-09 19:57:33
8	Wooden	Robin	D	Shoreline	2014	161	6	10	161	60	2014-06-10 04:31:48	2014-06-10 05:31:48	60	0	60	100	0	1	27	28	0	1	27	28	972.497	1187.96	611.893	161	867	2014-06-10 05:31:48	2014-06-10 19:58:09	867	0	867	100	0	29	535	564	0	2	37	39	585.591	467.716	423.182	161	60	2014-06-10 19:58:09
8	Wooden	Robin	D	Shoreline	2014	162	6	11	162	60	2014-06-11 04:31:37	2014-06-11 05:31:37	60	60	0	0	NULL	NULL	NULL	NULL	NULL	NULL	NULL	NULL	NULL	NULL	NULL	162	867	2014-06-11 05:31:37	2014-06-11 19:58:43	867	823	44	5.1	0	0	1	1	0	0	1.4	1.4	2489.91	2489.91	NULL	162	60	2014-06-11 19:58:43
8	Wooden	Robin	D	Shoreline	2014	163	6	12	163	60	2014-06-12 04:31:29	2014-06-12 05:31:29	60	43	17	28.3	0	0	3	3	0	0	10.6	10.6	2097.94	2204.31	184.247	163	868	2014-06-12 05:31:29	2014-06-12 19:59:15	868	0	868	100	0	13	86	99	0	0.9	5.9	6.8	620.034	434.95	520.635	163	60	2014-06-12 19:59:15
8	Wooden	Robin	D	Shoreline	2014	164	6	13	164	60	2014-06-13 04:31:23	2014-06-13 05:31:23	60	0	60	100	0	0	3	3	0	0	3	3	1257.5	1053.08	489.141	164	868	2014-06-13 05:31:23	2014-06-13 19:59:44	868	0	868	100	0	7	63	70	0	0.5	4.4	4.8	335.31	246.126	257.752	164	60	2014-06-13 19:59:44
8	Wooden	Robin	D	Shoreline	2014	165	6	14	165	60	2014-06-14 04:31:21	2014-06-14 05:31:21	60	0	60	100	0	0	8	8	0	0	8	8	433.311	480.974	164.281	165	869	2014-06-14 05:31:21	2014-06-14 20:00:12	869	0	869	100	0	14	166	180	0	1	11.5	12.4	575.777	400.05	471.989	165	60	2014-06-14 20:00:12
8	Wooden	Robin	D	Shoreline	2014	166	6	15	166	60	2014-06-15 04:31:18	2014-06-15 05:31:18	60	0	60	100	0	0	13	13	0	0	13	13	972.195	712.013	644.001	166	869	2014-06-15 05:31:18	2014-06-15 20:00:38	869	105	764	87.9	1	3	646	650	0.1	0.2	50.7	51	585.436	499.415	324.78	166	60	2014-06-15 20:00:38
8	Wooden	Robin	D	Shoreline	2014	167	6	16	167	60	2014-06-16 04:31:18	2014-06-16 05:31:18	60	0	60	100	0	1	58	59	0	1	58	59	357.871	335.585	249.512	167	870	2014-06-16 05:31:18	2014-06-16 20:01:04	870	0	870	100	0	23	690	713	0	1.6	47.6	49.2	575.285	437.693	415.794	167	60	2014-06-16 20:01:04
8	Wooden	Robin	D	Shoreline	2014	168	6	17	168	60	2014-06-17 04:31:22	2014-06-17 05:31:22	60	60	0	0	NULL	NULL	NULL	NULL	NULL	NULL	NULL	NULL	NULL	NULL	NULL	168	870	2014-06-17 05:31:22	2014-06-17 20:01:26	870	268	602	69.2	0	11	286	297	0	1.1	28.5	29.6	550.562	470.916	339.347	168	60	2014-06-17 20:01:26
8	Wooden	Robin	D	Shoreline	2014	169	6	18	169	60	2014-06-18 04:31:26	2014-06-18 05:31:26	60	60	0	0	NULL	NULL	NULL	NULL	NULL	NULL	NULL	NULL	NULL	NULL	NULL	169	870	2014-06-18 05:31:26	2014-06-18 20:01:45	870	508	362	41.6	0	6	109	115	0	1	18.1	19.1	492.244	420.319	299.533	169	60	2014-06-18 20:01:45
8	Wooden	Robin	D	Shoreline	2014	170	6	19	170	60	2014-06-19 04:31:34	2014-06-19 05:31:34	60	0	60	100	0	0	7	7	0	0	7	7	700.779	555.955	501.635	170	871	2014-06-19 05:31:34	2014-06-19 20:02:04	871	0	871	100	0	35	513	548	0	2.4	35.3	37.7	422.111	392.582	279.425	170	60	2014-06-19 20:02:04
8	Wooden	Robin	D	Shoreline	2014	171	6	20	171	60	2014-06-20 04:31:42	2014-06-20 05:31:42	60	45	15	25	0	0	0	0	0	0	0	0	NULL	NULL	NULL	171	871	2014-06-20 05:31:42	2014-06-20 20:02:18	871	871	0	0	NULL	NULL	NULL	NULL	NULL	NULL	NULL	NULL	NULL	NULL	NULL	171	60	2014-06-20 20:02:18
8	Wooden	Robin	D	Shoreline	2014	172	6	21	172	60	2014-06-21 04:31:54	2014-06-21 05:31:54	60	0	60	100	0	2	9	11	0	2	9	11	570.087	644.957	320.451	172	871	2014-06-21 05:31:54	2014-06-21 20:02:31	871	0	871	100	1	14	175	190	0.1	1	12.1	13.1	455.912	380.695	355.987	172	60	2014-06-21 20:02:31
8	Wooden	Robin	D	Shoreline	2014	173	6	22	173	60	2014-06-22 04:32:07	2014-06-22 05:32:07	60	0	60	100	0	0	14	14	0	0	14	14	941.527	874.014	452.562	173	870	2014-06-22 05:32:07	2014-06-22 20:02:43	870	0	870	100	0	32	135	167	0	2.2	9.3	11.5	347.288	345.034	236.356	173	60	2014-06-22 20:02:43
8	Wooden	Robin	D	Shoreline	2014	174	6	23	174	60	2014-06-23 04:32:25	2014-06-23 05:32:25	60	3	57	95	0	0	1	1	0	0	1.1	1.1	900.379	900.379	NULL	174	870	2014-06-23 05:32:25	2014-06-23 20:02:51	870	282	588	67.6	0	7	67	74	0	0.7	6.8	7.6	411.657	402.641	260.284	174	60	2014-06-23 20:02:51
8	Wooden	Robin	D	Shoreline	2014	175	6	24	175	60	2014-06-24 04:32:40	2014-06-24 05:32:40	60	0	60	100	0	0	9	9	0	0	9	9	449.546	481.584	198.503	175	870	2014-06-24 05:32:40	2014-06-24 20:02:59	297	0	297	34.1	1	3	21	25	0.2	0.6	4.2	5.1	475.744	317.297	468.665	NULL	NULL	NULL
[truncated: 35 more columns]

## Sheet: Metadata
Hourly Target Counts (RC)
Column heading	Description
SiteNo	Identification number for the radar site
SiteName	Name of site, generally tied to location feature
Radar	identifying which radar was operating on the site. Either "Batman" or "Robin"
Phase	part of the experiment being undertaken. In this case all are "Radar Comparisons". This part of the experiment was to determine how comparable the radar units are in terms of detection capability
Year	Year this data was collected
Month	Month this data was collected
Day	Day of data collection
Hour	Hour of data collection. Hour is numbered from 0-23, with zero being midnight. All times are in Eastern Standard Time (UTC -5:00)
SumRadarOn	Number of minutes (range 0-60) during the hour the radar was operating and collecting data. Radars may not collect data due to downtime for maintence, moving or setup of the unit, or malfunction.
SumRain	Number of minutes (range 0-60) during the hour the radar detected rain events. These rain events are identified automatically and removed by the merlin software. This software produces false negative, so in addition, radar returns are check by hand for rain events as well.
Total Data Recording Time	Number of minutes of data recorded by the radar operating and collecting data (range 0-60), minus rain events.
Counts_below_RSZ	Number of targets detected below 30m RSZ. denotes the Rotor Swept Zone of wind Turbines.
Counts_below_RSZ_Normalized	Number of targets detected below 30m, normalized by the number of minutes of data collected in the hour.
Counts_RSZ	Number of targets detected between 30m and 150m. RSZ denotes the Rotor Swept Zone of wind Turbines.
Counts_RSZ_Normalized	Number of targets detected between 30m and 150m, normalized by the number of minutes of data collected in the hour.
Counts_Above_RSZ	Number of targets detected above 150m. RSZ denotes the Rotor Swept Zone of wind Turbines.
Counts_Above_RSZ_Normalized	Number of targets detected above 150m, normalized by the number of minutes of data collected in the hour.
DDDN Target Counts (Trials)
Column heading	Description
SiteNo	Identification number for the radar site
SiteName	Name of site, generally tied to location feature
Radar	identifying which radar was operating on the site. Either "Batman" or "Robin"
Trial	Which trial is being conduced. There were four paired Trials, indicated by "A", "B","C", or "D"
Location	If the radar was setup was on the shore or inland. Dentoed by "Shoreline" or "Inland"
Year	Year this data was collected
Biological Day Number	Day of the year this data was collected (Range 1-365). January 1st, 2014 is day 1, December 31, 2014 is day 365.
Month	Month this data was collected
Day	Day of data collection
Dawn_Number	Dawn of the year this data was collected (Range 1-365), matching Biological Day Number. January 1st, 2014 is day 1, December 31, 2014 is day 365.
Dawn_Time	Number of minutes the Dawn Time period occurs for. Should be 60 minutes in all Cases.
Dawn_Start	Time defined as local sunrise time minus 30 minutes
Dawn_Stop	Time defined as local sunrise time plus 30 minutes
Dawn_OnTime	Number of minutes (range 0-60) during the hour the radar was operating and collecting data during the dawn time period. Radars may not collect data due to downtime for maintence, moving or setup of the unit, or malfunction.
Dawn_Rain	Number of minutes (range 0-60) during the hour the radar detected rain events during the dawn time period. These rain events are identified automatically and removed by the merlin software. This software produces false negative, so in addition, radar returns are check by hand for rain events as well.
Dawn_Recording	Number of minutes of data recorded by the radar operating and collecting data (range 0-60), minus rain events during the dawn time period.
Dawn_Percentage_VSR	Percentage of time Radar was collecting data in the vertical plane after removing radar downtime and rain events
Dawn_CountOfTargets_Below_RSZ	Number of targets detected below 30m RSZ. denotes the Rotor Swept Zone of wind Turbines.
Dawn_CountOfTargets_RSZ	Number of targets detected between 30m and 150m. RSZ denotes the Rotor Swept Zone of wind Turbines.
Dawn_CountOfTargets_Above_RSZ	Number of targets detected above 150m. RSZ denotes the Rotor Swept Zone of wind Turbines.
Dawn_CountOfTargets_Totals	Sum of all targets during the Dawn Time period
Dawn_Below_RSZ_TPR	Target Passage Rate for targets below 30m during the Dawn Time period. See manuscript text for a definition of Target Passage Rate.
Dawn_RSZ_TPR	Target Passage Rate for targets between 30m and 150mduring the Dawn Time period. See manuscript text for a definition of Target Passage Rate.
Dawn_Above_RSZ_TPR	Target Passage Rate for targets above 150m during the Dawn Time period. See manuscript text for a definition of Target Passage Rate.
Dawn_Totals_TPR	Sum of Target Passage Rate at all altitudes during the Dawn Time period
Dawn_Avg_AGL_m	Mean target altitude above ground level at dawn in meters
Dawn_Median_AGL_m	Median target altitude above ground level at dawn in meters
Dawn_StDev_AGL_m	Standard Deviation of target altitude above ground level at dawn in meters
Day_Number	Day of the year this data was collected (Range 1-365), matching Biological Day Number. January 1st, 2014 is day 1, December 31, 2014 is day 365.
Day_Time	Number of minutes the Day Time period occurs for. Range of day minutes changes depending on day of the year.
Day_Start	Time defined as local sunrise time plus 30 minutes
Day_Stop	Time defined as local sunrise time minus 30 minutes
Day_OnTime	Number of minutes during the hour the radar was operating and collecting data during the Day time period. Radars may not collect data due to downtime for maintence, moving or setup of the unit, or malfunction.
Day_Rain	Number of minutes during the hour the radar detected rain events during the Day time period. These rain events are identified automatically and removed by the merlin software. This software produces false negative, so in addition, radar returns are check by hand for rain events as well.
Day_Recording	Number of minutes of data recorded by the radar operating and collecting data, minus rain events during the Day time period.
Day_Percentage_VSR	Percentage of time Radar was collecting data in the vertical plane after removing radar downtime and rain events
Day_CountOfTargets_Below_RSZ	Number of targets detected below 30m RSZ. denotes the Rotor Swept Zone of wind Turbines.
Day_CountOfTargets_RSZ	Number of targets detected between 30m and 150m. RSZ denotes the Rotor Swept Zone of wind Turbines.
Day_CountOfTargets_Above_RSZ	Number of targets detected above 150m. RSZ denotes the Rotor Swept Zone of wind Turbines.
Day_CountOfTargets_Totals	Sum of all targets during the Day Time period
Day_Below_RSZ_TPR	Target Passage Rate for targets below 30m during the Day Time period. See manuscript text for a definition of Target Passage Rate.
Day_RSZ_TPR	Target Passage Rate for targets between 30m and 150mduring the Day Time period. See manuscript text for a definition of Target Passage Rate.
Day_Above_RSZ_TPR	Target Passage Rate for targets above 150m during the Day Time period. See manuscript text for a definition of Target Passage Rate.
Day_Totals_TPR	Sum of Target Passage Rate at all altitudes during the Day Time period
Day_Avg_AGL_m	Mean target altitude above ground level at Day in meters
Day_Median_AGL_m	Median target altitude above ground level at Day in meters
Day_StDev_AGL_m	Standard Deviation of target altitude above ground level at Day in meters
Dusk_Number	Dusk of the year this data was collected (Range 1-365), matching Biological Dusk Number. January 1st, 2014 is Dusk 1, December 31, 2014 is Dusk 365.
Dusk_Time	Number of minutes the Dusk Time period occurs for. Should be 60 minutes in all Cases.
Dusk_Start	Time defined as local sunset time minus 30 minutes
Dusk_Stop	Time defined as local sunset time plus 30 minutes
Dusk_OnTime	Number of minutes (range 0-60) during the hour the radar was operating and collecting data during the Dusk time period. Radars may not collect data due to downtime for maintence, moving or setup of the unit, or malfunction.
Dusk_Rain	Number of minutes (range 0-60) during the hour the radar detected rain events during the Dusk time period. These rain events are identified automatically and removed by the merlin software. This software produces false negative, so in addition, radar returns are check by hand for rain events as well.
Dusk_Recording	Number of minutes of data recorded by the radar operating and collecting data (range 0-60), minus rain events during the Dusk time period.
Dusk_Percentage_VSR	Percentage of time Radar was collecting data in the vertical plane after removing radar downtime and rain events
Dusk_CountOfTargets_Below_RSZ	Number of targets detected below 30m RSZ. denotes the Rotor Swept Zone of wind Turbines.
Dusk_CountOfTargets_RSZ	Number of targets detected between 30m and 150m. RSZ denotes the Rotor Swept Zone of wind Turbines.
Dusk_CountOfTargets_Above_RSZ	Number of targets detected above 150m. RSZ denotes the Rotor Swept Zone of wind Turbines.
Dusk_CountOfTargets_Totals	Sum of all targets during the Dusk Time period
Dusk_Below_RSZ_TPR	Target Passage Rate for targets below 30m during the Dusk Time period. See manuscript text for a definition of Target Passage Rate.
Dusk_RSZ_TPR	Target Passage Rate for targets between 30m and 150mduring the Dusk Time period. See manuscript text for a definition of Target Passage Rate.
Dusk_Above_RSZ_TPR	Target Passage Rate for targets above 150m during the Dusk Time period. See manuscript text for a definition of Target Passage Rate.
Dusk_Totals_TPR	Sum of Target Passage Rate at all altitudes during the Dusk Time period
Dusk_Avg_AGL_m	Mean target altitude above ground level at Dusk in meters
Dusk_Median_AGL_m	Median target altitude above ground level at Dusk in meters
Dusk_StDev_AGL_m	Standard Deviation of target altitude above ground level at Dusk in meters
Night_Number	Night of the year this data was collected (Range 1-365), matching Biological Night Number. January 1st, 2014 is Night 1, December 31, 2014 is Night 365.
Night_Time	Number of minutes the Night Time period occurs for. Range of Night minutes changes depending on Night of the year.
Night_Start	Time defined as local sunrise time plus 30 minutes
Night_Stop	Time defined as local sunrise time minus 30 minutes
Night_OnTime	Number of minutes during the hour the radar was operating and collecting data during the Night time period. Radars may not collect data due to downtime for maintence, moving or setup of the unit, or malfunction.
Night_OnTime	Number of minutes during the hour the radar was operating and collecting data during the Night time period. Radars may not collect data due to downtime for maintence, moving or setup of the unit, or malfunction.
Night_Recording	Number of minutes of data recorded by the radar operating and collecting data, minus rain events during the Night time period.
Night_Percentage_VSR	Percentage of time Radar was collecting data in the vertical plane after removing radar downtime and rain events
Night_CountOfTargets_Below_RSZ	Number of targets detected below 30m RSZ. denotes the Rotor Swept Zone of wind Turbines.
Night_CountOfTargets_RSZ	Number of targets detected between 30m and 150m. RSZ denotes the Rotor Swept Zone of wind Turbines.
Night_CountOfTargets_Above_RSZ	Number of targets detected above 150m. RSZ denotes the Rotor Swept Zone of wind Turbines.
Night_CountOfTargets_Totals	Sum of all targets during the Night Time period
Night_Below_RSZ_TPR	Target Passage Rate for targets below 30m during the Night Time period. See manuscript text for a definition of Target Passage Rate.
Night_RSZ_TPR	Target Passage Rate for targets between 30m and 150mduring the Night Time period. See manuscript text for a definition of Target Passage Rate.
Night_Above_RSZ_TPR	Target Passage Rate for targets above 150m during the Night Time period. See manuscript text for a definition of Target Passage Rate.
Night_Totals_TPR	Sum of Target Passage Rate at all altitudes during the Night Time period
Night_Avg_AGL_m	Mean target altitude above ground level at Night in meters
Night_Median_AGL_m	Median target altitude above ground level at Night in meters
Night_StDev_AGL_m	Standard Deviation of target altitude above ground level at Night in meters
