# Supplementary material for: Radar quantifies migrant concentration and Dawn reorientation at a Great Lakes shoreline
Source: Mov Ecol. 2018 Aug 29;6:15. doi: 10.1186/s40462-018-0135-3 (PMC6114834; doi:10.1186/s40462-018-0135-3)
Supplement: Supplementary file 2 — Slope test script. R script for Poisson least rectangles regression slope test used in radar comparison and shoreline-to-inland comparisons. (R 4 kb) [file 40462_2018_135_MOESM2_ESM.r]

###########################################################
##This code performs the analyses from Heist et al, .....
##We perform least rectangles regression for poisson count data as both the x- and y-variables. 
###########################################################
library('GenSA')
library(boot)

#load in the file with data
lm.data.DDDN<-read.csv("../Data/Gradient DDDN Data Formatting NA Removed.csv")

##Select Time of day of interest (column = "Hour")
Desired.Time.Period<-"Day"
cat(Desired.Time.Period, '\n')
lm.data.New <- subset(lm.data.DDDN, subset=Hour == Desired.Time.Period)
##Isolate data of interest
##Note that data has been transformed: +1 to all VSR
## minimal effect on target rate estimates, avoids issues with zeros

x <- lm.data.New$roundVSR_inland1
y <- lm.data.New$roundVSR1

##Create function: MLE for Possion regression
#pars is the vector of parameters to estimate (intercept, slope)
#xVar are the counts used on the x-axis
#yVar are the counts unsed on the y-axis
#offset used to prevent negative predicted values in poisson rate, try this if the function throws an error

optFunc = function(pars, xVar, yVar, offSet=0) {
  a=pars[1]  ##y-intercept
  b=pars[2]  ##slope
  meanmodel= a+b*(xVar)
  mean2model = (yVar - a)/b
  yDens = dpois(yVar+offSet, lambda=meanmodel+offSet, log=TRUE)
  xDens = dpois(xVar+offSet, lambda=mean2model+offSet, log=TRUE)
  return(-sum(xDens+yDens))
}

initPars= c(a=0, b=1) ##initial parameters, a=0, b=1 corresponds to x=y
optOut <- optim(par=initPars, fn=optFunc, method="BFGS", xVar=x, yVar=y)

## here are the estimated parameters [intercept slope] for Poisson Regression line
Par.Estimates <-optOut$par 
print('Estimates:')
print(Par.Estimates)

##This function bootstraps to get confidence intervals for slope/intercept
#d is the original indices of the data (1 to the length of the dataset)
#newInd are the randomized indices.
bootOpt = function(d, newInd) {
  xnew = x[newInd]
  ynew = y[newInd]
  estVals = try(optim(par=optOut$par, 
                      fn=optFunc, 
                      xVar=xnew, 
                      yVar=ynew,
                      method="BFGS")$par,silent=T)
  if(class(estVals)=='try-error') {
    #this is more robust
    estVals = GenSA(par=optOut$par, 
                    fn=optFunc, 
                    xVar=xnew, 
                    yVar=ynew,
                    lower=c(-100,0), 
                    upper=c(100,10))$par
  }
  return(estVals)
}

##This functtion is used to construct 95% prediction intervals from bootstrapped intercept and slope
#estVals is the distribution of boostrapped slope and intercepts
#dataSet are the range of covariate values used for the prediction interval. Usually will be 0 to the maximum value observed.
bootPredInt <- function(estVals, dataSet) {
  
  predVals <- matrix(NA, dim(estVals)[1], length(dataSet))
  for(i in 1:dim(estVals)[1]) {
    predVals[i,] <- estVals[i,1] + dataSet*estVals[i,2]
  }
  quants <- apply(predVals, 2, quantile, probs=c(0.05, 0.5, 0.975))
  return(rbind(dataSet, quants))
}

##Bootstrap to get confidence intervals for slope and intercept and prediction intervals
boot.out.New  <- boot(data=1:length(x), statistic=bootOpt, R=1e4)
ci.int.New    <- boot.ci(boot.out.New, type="bca", index=1)
ci.slp.New    <- boot.ci(boot.out.New, type="bca", index=2)
predInt       <- bootPredInt(boot.out.New$t, dataSet=seq(0, max(x), length.out=1e3))


##NOTE: running boot.ci without "type=" will work, but throw an error because studentized values not calculated.
## Recommend using BCa (bias-corrected accelerated) bootstrap method.
## See Carpenter and Bithell 2000 - Bootstrap confidence intervals: when, which, what?...

##Extract CI values for plotting
CI.95.intercept <- ci.int.New$bca[,4:5] ## intercept CI
CI.95.slope <- ci.slp.New$bca[,4:5] ## slope CI
print("Intercept:")
print(CI.95.intercept)
print('Slope:')
print(CI.95.slope)

#now plot everything

plot(predInt[1,], predInt[3,], type='l', lwd=1, xlim=c(0, max(predInt[-1,])), ylim=c(0, max(predInt[-1,])), main=paste("Poisson Least Rectangles Regression\n", Desired.Time.Period), xlab="Inland", ylab="Shoreline")
grid(nx = NULL, ny = NULL, col = "lightgray", lty = 1, lwd = par("lwd"), equilogs = TRUE)
polygon(c(predInt[1,], rev(predInt[1,])), c(predInt[2,], rev(predInt[4,])), col=rgb(0,0,0,0.2), border="white", lwd=0.01)
lines(predInt[1,], predInt[3,], type='l', lwd=1, ylim=c(0, max(predInt[-1,])))
abline(a=0, b=1, lty=2, xlab="x", ylab="y")
points(x,y, pch=19, col=rgb(0,0,0,0.2))
