# Supplementary material for: Radar quantifies migrant concentration and Dawn reorientation at a Great Lakes shoreline
Source: Mov Ecol. 2018 Aug 29;6:15. doi: 10.1186/s40462-018-0135-3 (PMC6114834; doi:10.1186/s40462-018-0135-3)
Supplement: Supplementary file 3 — Batman direction data. Radar data from horizontal surveillance radar (HSR) antenna on Batman unit, used in analyses of flight direction. (XLSX 12941 kb) [file 40462_2018_135_MOESM3_ESM.xlsx]

## Sheet: HSR_Direction_Data_Batman
Location	Trial	SiteName	SiteNo	Radar	Period	Date_L	Heading	Lat	Long
Shoreline	A	13 mile	2	Batman	Dawn	2014-05-08 05:15:41	39	44.4342	-86.257
Shoreline	A	13 mile	2	Batman	Dawn	2014-05-08 05:21:30	336	44.4207	-86.2026
Shoreline	A	13 mile	2	Batman	Dawn	2014-04-30 05:17:36	24	44.4129	-86.2631
Shoreline	A	13 mile	2	Batman	Dawn	2014-05-08 05:43:16	359	44.4391	-86.2139
Shoreline	A	13 mile	2	Batman	Dawn	2014-05-08 05:41:49	308	44.43	-86.241
Shoreline	A	13 mile	2	Batman	Dawn	2014-04-24 05:54:36	352	44.4287	-86.2475
Shoreline	A	13 mile	2	Batman	Dawn	2014-05-01 05:56:43	339	44.4542	-86.2406
Shoreline	A	13 mile	2	Batman	Dawn	2014-05-04 05:44:36	127	44.4511	-86.2469
Shoreline	A	13 mile	2	Batman	Dawn	2014-05-03 05:50:17	102	44.4202	-86.2388
Shoreline	A	13 mile	2	Batman	Dawn	2014-05-08 05:12:13	34	44.4373	-86.2013
Shoreline	A	13 mile	2	Batman	Dawn	2014-05-08 05:21:42	36	44.4081	-86.2356
Shoreline	A	13 mile	2	Batman	Dawn	2014-05-05 05:00:40	290	44.4141	-86.1997
Shoreline	A	13 mile	2	Batman	Dawn	2014-04-27 05:40:42	331	44.4501	-86.246
Shoreline	A	13 mile	2	Batman	Dawn	2014-05-08 05:39:27	358	44.4317	-86.2323
Shoreline	A	13 mile	2	Batman	Dawn	2014-04-30 05:29:35	13	44.4569	-86.2568
Shoreline	A	13 mile	2	Batman	Dawn	2014-05-05 05:07:20	228	44.429	-86.2406
Shoreline	A	13 mile	2	Batman	Dawn	2014-05-08 05:18:35	87	44.4321	-86.2157
Shoreline	A	13 mile	2	Batman	Dawn	2014-05-01 05:39:18	358	44.4352	-86.2549
Shoreline	A	13 mile	2	Batman	Dawn	2014-05-04 05:47:04	115	44.4166	-86.2266
Shoreline	A	13 mile	2	Batman	Dawn	2014-05-08 05:39:15	317	44.4411	-86.2269
Shoreline	A	13 mile	2	Batman	Dawn	2014-05-08 05:06:03	309	44.4438	-86.2526
Shoreline	A	13 mile	2	Batman	Dawn	2014-05-05 05:11:36	99	44.4203	-86.2558
Shoreline	A	13 mile	2	Batman	Dawn	2014-05-03 05:46:58	97	44.4189	-86.2604
Shoreline	A	13 mile	2	Batman	Dawn	2014-04-24 05:52:29	6	44.432	-86.2511
Shoreline	A	13 mile	2	Batman	Dawn	2014-05-06 05:36:07	356	44.4151	-86.2379
Shoreline	A	13 mile	2	Batman	Dawn	2014-05-08 05:40:33	355	44.4391	-86.2417
Shoreline	A	13 mile	2	Batman	Dawn	2014-05-04 05:14:34	354	44.4356	-86.2324
Shoreline	A	13 mile	2	Batman	Dawn	2014-05-05 05:10:33	215	44.4073	-86.2235
Shoreline	A	13 mile	2	Batman	Dawn	2014-04-30 05:08:34	3	44.4268	-86.2567
Shoreline	A	13 mile	2	Batman	Dawn	2014-04-30 05:56:43	1	44.4467	-86.1856
Shoreline	A	13 mile	2	Batman	Dawn	2014-05-05 05:55:29	328	44.4166	-86.19
Shoreline	A	13 mile	2	Batman	Dawn	2014-04-30 05:10:58	303	44.4263	-86.2173
Shoreline	A	13 mile	2	Batman	Dawn	2014-05-08 05:49:41	15	44.4391	-86.2193
Shoreline	A	13 mile	2	Batman	Dawn	2014-05-08 05:38:36	52	44.4169	-86.2218
Shoreline	A	13 mile	2	Batman	Dawn	2014-04-24 05:19:05	335	44.4202	-86.19
Shoreline	A	13 mile	2	Batman	Dawn	2014-04-27 06:05:37	31	44.4284	-86.2404
Shoreline	A	13 mile	2	Batman	Dawn	2014-05-01 05:27:07	11	44.4504	-86.2504
Shoreline	A	13 mile	2	Batman	Dawn	2014-05-05 05:35:31	293	44.4173	-86.262
Shoreline	A	13 mile	2	Batman	Dawn	2014-05-06 05:12:03	159	44.4569	-86.2621
Shoreline	A	13 mile	2	Batman	Dawn	2014-04-24 06:05:35	292	44.4222	-86.1835
Shoreline	A	13 mile	2	Batman	Dawn	2014-05-08 05:06:54	103	44.4064	-86.2636
Shoreline	A	13 mile	2	Batman	Dawn	2014-04-30 05:43:58	266	44.4427	-86.2378
Shoreline	A	13 mile	2	Batman	Dawn	2014-05-08 05:40:21	20	44.4387	-86.2249
Shoreline	A	13 mile	2	Batman	Dawn	2014-04-27 05:56:33	51	44.4056	-86.2552
Shoreline	A	13 mile	2	Batman	Dawn	2014-04-25 05:59:03	24	44.413	-86.2623
Shoreline	A	13 mile	2	Batman	Dawn	2014-05-03 05:31:55	308	44.4299	-86.2387
Shoreline	A	13 mile	2	Batman	Dawn	2014-04-28 05:29:58	321	44.4347	-86.2019
Shoreline	A	13 mile	2	Batman	Dawn	2014-04-30 05:39:28	319	44.4371	-86.2246
Shoreline	A	13 mile	2	Batman	Dawn	2014-05-08 05:50:53	140	44.4222	-86.2095
Shoreline	A	13 mile	2	Batman	Dawn	2014-04-27 05:24:54	290	44.4401	-86.2307
Shoreline	A	13 mile	2	Batman	Dawn	2014-04-30 05:57:25	318	44.4474	-86.195
Shoreline	A	13 mile	2	Batman	Dawn	2014-04-30 05:58:07	35	44.4334	-86.237
Shoreline	A	13 mile	2	Batman	Dawn	2014-05-01 05:49:02	345	44.4435	-86.2209
Shoreline	A	13 mile	2	Batman	Dawn	2014-04-30 05:20:36	38	44.4363	-86.2624
Shoreline	A	13 mile	2	Batman	Dawn	2014-04-26 05:17:32	65	44.4275	-86.217
Shoreline	A	13 mile	2	Batman	Dawn	2014-05-08 05:40:30	313	44.4239	-86.2523
Shoreline	A	13 mile	2	Batman	Dawn	2014-05-01 05:54:27	104	44.4387	-86.2189
Shoreline	A	13 mile	2	Batman	Dawn	2014-05-08 05:03:26	139	44.4267	-86.2488
Shoreline	A	13 mile	2	Batman	Dawn	2014-05-08 05:14:14	29	44.4373	-86.2006
Shoreline	A	13 mile	2	Batman	Dawn	2014-04-30 06:03:50	8	44.4292	-86.2201
Shoreline	A	13 mile	2	Batman	Dawn	2014-04-30 05:59:16	16	44.4452	-86.2422
Shoreline	A	13 mile	2	Batman	Dawn	2014-05-08 05:36:12	41	44.4112	-86.2527
Shoreline	A	13 mile	2	Batman	Dawn	2014-05-01 05:50:50	2	44.4236	-86.211
Shoreline	A	13 mile	2	Batman	Dawn	2014-04-24 05:50:35	12	44.4518	-86.2608
Shoreline	A	13 mile	2	Batman	Dawn	2014-04-30 06:04:47	28	44.4284	-86.2614
Shoreline	A	13 mile	2	Batman	Dawn	2014-04-30 05:50:51	359	44.4418	-86.2321
Shoreline	A	13 mile	2	Batman	Dawn	2014-05-06 05:25:20	112	44.4302	-86.2581
Shoreline	A	13 mile	2	Batman	Dawn	2014-04-25 05:53:32	3	44.4549	-86.2392
Shoreline	A	13 mile	2	Batman	Dawn	2014-04-24 05:45:34	78	44.4334	-86.2148
Shoreline	A	13 mile	2	Batman	Dawn	2014-05-08 04:57:04	31	44.4226	-86.1969
Shoreline	A	13 mile	2	Batman	Dawn	2014-04-30 05:56:13	345	44.4412	-86.2487
Shoreline	A	13 mile	2	Batman	Dawn	2014-05-02 05:22:57	124	44.4402	-86.1999
Shoreline	A	13 mile	2	Batman	Dawn	2014-05-01 05:37:18	50	44.4205	-86.2477
Shoreline	A	13 mile	2	Batman	Dawn	2014-05-08 05:33:11	78	44.4152	-86.2503
Shoreline	A	13 mile	2	Batman	Dawn	2014-05-02 05:43:16	241	44.4355	-86.2352
Shoreline	A	13 mile	2	Batman	Dawn	2014-05-09 05:49:05	359	44.4218	-86.2015
Shoreline	A	13 mile	2	Batman	Dawn	2014-04-27 05:47:40	299	44.4188	-86.2256
Shoreline	A	13 mile	2	Batman	Dawn	2014-04-30 05:49:45	185	44.4529	-86.2398
Shoreline	A	13 mile	2	Batman	Dawn	2014-04-30 05:20:57	317	44.4132	-86.224
Shoreline	A	13 mile	2	Batman	Dawn	2014-05-01 05:52:15	12	44.4574	-86.2329
Shoreline	A	13 mile	2	Batman	Dawn	2014-05-08 05:34:08	28	44.4343	-86.2546
Shoreline	A	13 mile	2	Batman	Dawn	2014-05-08 05:14:35	351	44.4269	-86.187
Shoreline	A	13 mile	2	Batman	Dawn	2014-04-30 05:54:40	35	44.4379	-86.2598
Shoreline	A	13 mile	2	Batman	Dawn	2014-04-30 05:51:21	2	44.428	-86.2356
Shoreline	A	13 mile	2	Batman	Dawn	2014-04-27 06:03:28	323	44.4594	-86.2634
Shoreline	A	13 mile	2	Batman	Dawn	2014-04-30 05:38:00	347	44.4537	-86.2442
Shoreline	A	13 mile	2	Batman	Dawn	2014-05-08 05:52:06	353	44.454	-86.245
Shoreline	A	13 mile	2	Batman	Dawn	2014-04-30 05:39:46	324	44.4487	-86.2454
Shoreline	A	13 mile	2	Batman	Dawn	2014-04-24 05:56:30	44	44.4251	-86.257
Shoreline	A	13 mile	2	Batman	Dawn	2014-05-08 05:55:57	29	44.4558	-86.2271
Shoreline	A	13 mile	2	Batman	Dawn	2014-05-08 05:36:42	8	44.4283	-86.2263
Shoreline	A	13 mile	2	Batman	Dawn	2014-04-28 06:02:37	41	44.4244	-86.1887
Shoreline	A	13 mile	2	Batman	Dawn	2014-05-08 05:39:57	348	44.4511	-86.2442
Shoreline	A	13 mile	2	Batman	Dawn	2014-05-08 05:52:48	14	44.4177	-86.2549
Shoreline	A	13 mile	2	Batman	Dawn	2014-05-01 05:52:39	330	44.4625	-86.2341
Shoreline	A	13 mile	2	Batman	Dawn	2014-05-01 05:33:29	332	44.4597	-86.2304
Shoreline	A	13 mile	2	Batman	Dawn	2014-05-08 05:21:48	87	44.4135	-86.2431
Shoreline	A	13 mile	2	Batman	Dawn	2014-05-08 05:37:12	351	44.4381	-86.2257
Shoreline	A	13 mile	2	Batman	Dawn	2014-04-27 06:07:14	334	44.4366	-86.2129
Shoreline	A	13 mile	2	Batman	Dawn	2014-05-01 05:06:00	2	44.4317	-86.2435
Shoreline	A	13 mile	2	Batman	Dawn	2014-05-08 05:54:12	4	44.4276	-86.2275
Shoreline	A	13 mile	2	Batman	Dawn	2014-05-08 05:30:50	24	44.4398	-86.2175
Shoreline	A	13 mile	2	Batman	Dawn	2014-05-08 05:08:42	54	44.4514	-86.2217
Shoreline	A	13 mile	2	Batman	Dawn	2014-05-07 05:08:28	23	44.4584	-86.2306
Shoreline	A	13 mile	2	Batman	Dawn	2014-05-01 05:49:44	6	44.4455	-86.2074
Shoreline	A	13 mile	2	Batman	Dawn	2014-05-06 05:46:45	349	44.4288	-86.21
Shoreline	A	13 mile	2	Batman	Dawn	2014-04-30 05:58:55	10	44.458	-86.2498
Shoreline	A	13 mile	2	Batman	Dawn	2014-04-25 05:19:32	12	44.4269	-86.2473
Shoreline	A	13 mile	2	Batman	Dawn	2014-04-24 05:49:47	292	44.4357	-86.2384
Shoreline	A	13 mile	2	Batman	Dawn	2014-05-08 05:12:34	45	44.4592	-86.2487
Shoreline	A	13 mile	2	Batman	Dawn	2014-04-25 05:21:44	83	44.4321	-86.2432
Shoreline	A	13 mile	2	Batman	Dawn	2014-04-25 06:10:48	123	44.4315	-86.2186
Shoreline	A	13 mile	2	Batman	Dawn	2014-04-27 06:05:40	329	44.4475	-86.2342
Shoreline	A	13 mile	2	Batman	Dawn	2014-05-08 05:04:42	52	44.423	-86.2537
Shoreline	A	13 mile	2	Batman	Dawn	2014-04-25 05:25:18	248	44.4285	-86.237
Shoreline	A	13 mile	2	Batman	Dawn	2014-05-09 05:53:09	9	44.4403	-86.2209
Shoreline	A	13 mile	2	Batman	Dawn	2014-05-07 05:36:00	298	44.4187	-86.2035
Shoreline	A	13 mile	2	Batman	Dawn	2014-05-01 05:58:58	126	44.4216	-86.2397
Shoreline	A	13 mile	2	Batman	Dawn	2014-05-08 05:25:46	60	44.4339	-86.2492
Shoreline	A	13 mile	2	Batman	Dawn	2014-04-30 05:23:52	347	44.4253	-86.2315
Shoreline	A	13 mile	2	Batman	Dawn	2014-05-06 05:53:35	329	44.442	-86.1938
Shoreline	A	13 mile	2	Batman	Dawn	2014-05-06 05:48:52	162	44.4337	-86.2515
Shoreline	A	13 mile	2	Batman	Dawn	2014-04-30 05:59:04	32	44.4473	-86.2425
Shoreline	A	13 mile	2	Batman	Dawn	2014-04-30 05:52:15	83	44.4278	-86.1877
Shoreline	A	13 mile	2	Batman	Dawn	2014-05-05 05:03:07	277	44.4414	-86.2402
Shoreline	A	13 mile	2	Batman	Dawn	2014-04-24 05:17:38	105	44.4305	-86.2232
Shoreline	A	13 mile	2	Batman	Dawn	2014-05-06 05:54:53	114	44.4236	-86.1951
Shoreline	A	13 mile	2	Batman	Dawn	2014-04-27 05:54:35	273	44.4302	-86.2376
Shoreline	A	13 mile	2	Batman	Dawn	2014-04-30 05:12:01	43	44.4296	-86.2517
Shoreline	A	13 mile	2	Batman	Dawn	2014-04-25 05:17:59	23	44.4439	-86.2336
Shoreline	A	13 mile	2	Batman	Dawn	2014-04-28 05:14:52	16	44.4289	-86.2491
Shoreline	A	13 mile	2	Batman	Dawn	2014-05-01 05:11:34	61	44.4185	-86.221
Shoreline	A	13 mile	2	Batman	Dawn	2014-04-30 06:07:09	40	44.4052	-86.2221
Shoreline	A	13 mile	2	Batman	Dawn	2014-04-28 06:09:20	299	44.4309	-86.2124
Shoreline	A	13 mile	2	Batman	Dawn	2014-05-01 05:16:44	117	44.4267	-86.2417
Shoreline	A	13 mile	2	Batman	Dawn	2014-04-30 06:04:26	17	44.4191	-86.2355
Shoreline	A	13 mile	2	Batman	Dawn	2014-04-24 06:15:16	152	44.433	-86.2511
Shoreline	A	13 mile	2	Batman	Dawn	2014-05-09 05:16:17	45	44.4513	-86.252
Shoreline	A	13 mile	2	Batman	Dawn	2014-04-24 05:56:30	7	44.421	-86.2592
Shoreline	A	13 mile	2	Batman	Dawn	2014-05-01 05:33:11	342	44.4241	-86.238
Shoreline	A	13 mile	2	Batman	Dawn	2014-04-30 05:13:11	16	44.4489	-86.2558
Shoreline	A	13 mile	2	Batman	Dawn	2014-05-08 05:29:04	8	44.4642	-86.2327
Shoreline	A	13 mile	2	Batman	Dawn	2014-05-08 05:23:51	63	44.4449	-86.2072
Shoreline	A	13 mile	2	Batman	Dawn	2014-05-01 06:00:07	354	44.4608	-86.2283
Shoreline	A	13 mile	2	Batman	Dawn	2014-05-08 05:04:39	33	44.4154	-86.2648
Shoreline	A	13 mile	2	Batman	Dawn	2014-04-30 05:39:40	80	44.4349	-86.25
Shoreline	A	13 mile	2	Batman	Dawn	2014-05-08 05:50:20	158	44.4242	-86.2274
Shoreline	A	13 mile	2	Batman	Dawn	2014-05-04 05:48:25	92	44.4412	-86.2137
Shoreline	A	13 mile	2	Batman	Dawn	2014-05-05 05:03:04	10	44.4548	-86.2369
Shoreline	A	13 mile	2	Batman	Dawn	2014-05-08 05:09:49	118	44.4436	-86.219
Shoreline	A	13 mile	2	Batman	Dawn	2014-05-07 05:15:59	27	44.4227	-86.1951
Shoreline	A	13 mile	2	Batman	Dawn	2014-05-08 05:42:22	70	44.4552	-86.2184
Shoreline	A	13 mile	2	Batman	Dawn	2014-04-30 05:57:19	39	44.4042	-86.2426
Shoreline	A	13 mile	2	Batman	Dawn	2014-04-24 05:26:15	350	44.4399	-86.2622
Shoreline	A	13 mile	2	Batman	Dawn	2014-04-26 06:00:34	189	44.4181	-86.2422
Shoreline	A	13 mile	2	Batman	Dawn	2014-05-08 05:53:03	52	44.4089	-86.2262
Shoreline	A	13 mile	2	Batman	Dawn	2014-05-01 05:09:52	65	44.4536	-86.2404
Shoreline	A	13 mile	2	Batman	Dawn	2014-04-30 05:49:30	4	44.4304	-86.2473
Shoreline	A	13 mile	2	Batman	Dawn	2014-04-30 05:53:54	342	44.4247	-86.2273
Shoreline	A	13 mile	2	Batman	Dawn	2014-05-08 05:43:10	331	44.4482	-86.1985
Shoreline	A	13 mile	2	Batman	Dawn	2014-05-08 05:27:07	21	44.4509	-86.2498
Shoreline	A	13 mile	2	Batman	Dawn	2014-04-30 06:06:39	34	44.4051	-86.2633
Shoreline	A	13 mile	2	Batman	Dawn	2014-05-07 05:36:36	108	44.4179	-86.2556
Shoreline	A	13 mile	2	Batman	Dawn	2014-04-27 05:44:36	260	44.4306	-86.2224
Shoreline	A	13 mile	2	Batman	Dawn	2014-05-09 04:59:25	30	44.427	-86.2268
Shoreline	A	13 mile	2	Batman	Dawn	2014-05-01 05:47:26	103	44.4112	-86.2659
Shoreline	A	13 mile	2	Batman	Dawn	2014-04-24 06:15:25	50	44.4269	-86.2639
Shoreline	A	13 mile	2	Batman	Dawn	2014-05-05 05:14:58	197	44.4265	-86.2222
Shoreline	A	13 mile	2	Batman	Dawn	2014-05-08 05:24:21	274	44.4217	-86.2606
Shoreline	A	13 mile	2	Batman	Dawn	2014-05-04 05:48:40	97	44.4235	-86.2506
Shoreline	A	13 mile	2	Batman	Dawn	2014-04-25 05:18:14	27	44.4518	-86.223
Shoreline	A	13 mile	2	Batman	Dawn	2014-05-08 05:01:32	24	44.4187	-86.2414
Shoreline	A	13 mile	2	Batman	Dawn	2014-05-08 05:29:16	78	44.4253	-86.2564
Shoreline	A	13 mile	2	Batman	Dawn	2014-05-06 05:50:01	269	44.4377	-86.2037
Shoreline	A	13 mile	2	Batman	Dawn	2014-05-01 05:50:20	14	44.4575	-86.2025
Shoreline	A	13 mile	2	Batman	Dawn	2014-05-06 05:43:06	150	44.4617	-86.2586
Shoreline	A	13 mile	2	Batman	Dawn	2014-05-08 05:52:51	231	44.4335	-86.2224
Shoreline	A	13 mile	2	Batman	Dawn	2014-04-24 05:30:34	5	44.4552	-86.2259
Shoreline	A	13 mile	2	Batman	Dawn	2014-05-08 05:03:05	344	44.4425	-86.2375
Shoreline	A	13 mile	2	Batman	Dawn	2014-05-01 05:15:56	15	44.43	-86.2329
Shoreline	A	13 mile	2	Batman	Dawn	2014-05-01 05:48:41	13	44.424	-86.2454
Shoreline	A	13 mile	2	Batman	Dawn	2014-04-24 05:33:23	16	44.4353	-86.25
Shoreline	A	13 mile	2	Batman	Dawn	2014-05-08 05:28:01	35	44.4322	-86.1936
Shoreline	A	13 mile	2	Batman	Dawn	2014-05-05 05:15:58	243	44.4059	-86.2412
Shoreline	A	13 mile	2	Batman	Dawn	2014-05-08 05:11:40	349	44.4256	-86.1994
Shoreline	A	13 mile	2	Batman	Dawn	2014-04-25 05:24:51	190	44.454	-86.2277
Shoreline	A	13 mile	2	Batman	Dawn	2014-05-05 05:46:13	197	44.4539	-86.2471
Shoreline	A	13 mile	2	Batman	Dawn	2014-05-08 05:19:48	81	44.4284	-86.2657
Shoreline	A	13 mile	2	Batman	Dawn	2014-04-30 05:30:20	78	44.4283	-86.2036
Shoreline	A	13 mile	2	Batman	Dawn	2014-05-04 05:56:12	166	44.4554	-86.2393
Shoreline	A	13 mile	2	Batman	Dawn	2014-05-06 05:03:13	331	44.4305	-86.1994
Shoreline	A	13 mile	2	Batman	Dawn	2014-05-05 05:04:20	18	44.4248	-86.2449
Shoreline	A	13 mile	2	Batman	Dawn	2014-05-08 05:30:05	124	44.4053	-86.2586
Shoreline	A	13 mile	2	Batman	Dawn	2014-05-08 05:10:22	30	44.436	-86.2654
Shoreline	A	13 mile	2	Batman	Dawn	2014-05-07 04:57:41	93	44.4284	-86.2352
Shoreline	A	13 mile	2	Batman	Dawn	2014-05-06 05:25:17	345	44.4418	-86.2343
Shoreline	A	13 mile	2	Batman	Dawn	2014-04-26 05:51:32	166	44.4295	-86.2516
Shoreline	A	13 mile	2	Batman	Dawn	2014-04-28 05:39:14	195	44.4415	-86.2307
Shoreline	A	13 mile	2	Batman	Dawn	2014-05-01 06:05:17	30	44.4176	-86.2323
Shoreline	A	13 mile	2	Batman	Dawn	2014-05-01 05:52:09	3	44.4316	-86.2361
Shoreline	A	13 mile	2	Batman	Dawn	2014-05-08 05:33:26	55	44.4101	-86.2294
Shoreline	A	13 mile	2	Batman	Dawn	2014-05-01 05:35:05	28	44.4434	-86.2554
Shoreline	A	13 mile	2	Batman	Dawn	2014-05-01 05:52:00	28	44.4309	-86.242
Shoreline	A	13 mile	2	Batman	Dawn	2014-05-08 05:03:14	30	44.4203	-86.2463
Shoreline	A	13 mile	2	Batman	Dawn	2014-05-08 05:30:29	3	44.4235	-86.2386
Shoreline	A	13 mile	2	Batman	Dawn	2014-05-09 05:19:14	242	44.4317	-86.2243
Shoreline	A	13 mile	2	Batman	Dawn	2014-05-08 05:30:59	97	44.4561	-86.2387
Shoreline	A	13 mile	2	Batman	Dawn	2014-05-01 05:25:28	347	44.4614	-86.2241
Shoreline	A	13 mile	2	Batman	Dawn	2014-05-06 05:43:09	268	44.4216	-86.2128
Shoreline	A	13 mile	2	Batman	Dawn	2014-04-24 05:43:46	95	44.4275	-86.2078
Shoreline	A	13 mile	2	Batman	Dawn	2014-05-08 04:58:11	19	44.419	-86.229
Shoreline	A	13 mile	2	Batman	Dawn	2014-04-28 05:52:35	248	44.4291	-86.2196
Shoreline	A	13 mile	2	Batman	Dawn	2014-05-08 05:09:13	328	44.4297	-86.1965
Shoreline	A	13 mile	2	Batman	Dawn	2014-04-24 05:30:04	308	44.4265	-86.2496
Shoreline	A	13 mile	2	Batman	Dawn	2014-05-08 05:28:46	14	44.4197	-86.2326
Shoreline	A	13 mile	2	Batman	Dawn	2014-05-01 05:44:37	78	44.4295	-86.2232
Shoreline	A	13 mile	2	Batman	Dawn	2014-05-08 05:16:41	49	44.4145	-86.2171
Shoreline	A	13 mile	2	Batman	Dawn	2014-05-08 04:58:32	50	44.4303	-86.2341
Shoreline	A	13 mile	2	Batman	Dawn	2014-05-08 05:34:17	88	44.4082	-86.2364
Shoreline	A	13 mile	2	Batman	Dawn	2014-05-01 05:45:47	358	44.4341	-86.2361
Shoreline	A	13 mile	2	Batman	Dawn	2014-05-01 05:31:47	18	44.4441	-86.2192
Shoreline	A	13 mile	2	Batman	Dawn	2014-05-08 05:44:01	72	44.4621	-86.2408
Shoreline	A	13 mile	2	Batman	Dawn	2014-05-08 05:26:40	17	44.4442	-86.1931
Shoreline	A	13 mile	2	Batman	Dawn	2014-05-08 05:15:14	160	44.4323	-86.2434
Shoreline	A	13 mile	2	Batman	Dawn	2014-05-08 05:17:23	36	44.4087	-86.229
Shoreline	A	13 mile	2	Batman	Dawn	2014-04-30 05:30:41	326	44.4487	-86.2248
Shoreline	A	13 mile	2	Batman	Dawn	2014-04-30 05:26:37	272	44.4562	-86.244
Shoreline	A	13 mile	2	Batman	Dawn	2014-04-24 06:16:01	353	44.4357	-86.1966
Shoreline	A	13 mile	2	Batman	Dawn	2014-05-08 05:54:24	235	44.4312	-86.2397
Shoreline	A	13 mile	2	Batman	Dawn	2014-04-30 05:34:33	290	44.4532	-86.2528
Shoreline	A	13 mile	2	Batman	Dawn	2014-05-08 05:31:50	356	44.4553	-86.2202
Shoreline	A	13 mile	2	Batman	Dawn	2014-04-26 05:58:33	178	44.4467	-86.2378
Shoreline	A	13 mile	2	Batman	Dawn	2014-05-02 05:12:19	262	44.4334	-86.1935
Shoreline	A	13 mile	2	Batman	Dawn	2014-05-01 05:46:26	194	44.4439	-86.23
Shoreline	A	13 mile	2	Batman	Dawn	2014-05-08 05:20:45	102	44.4185	-86.2654
Shoreline	A	13 mile	2	Batman	Dawn	2014-05-08 04:57:01	303	44.4276	-86.2448
Shoreline	A	13 mile	2	Batman	Dawn	2014-05-04 05:52:17	102	44.4232	-86.2572
Shoreline	A	13 mile	2	Batman	Dawn	2014-04-30 05:52:18	33	44.4337	-86.2515
Shoreline	A	13 mile	2	Batman	Dawn	2014-05-08 05:43:43	16	44.4402	-86.2387
Shoreline	A	13 mile	2	Batman	Dawn	2014-05-05 05:41:27	346	44.4259	-86.2364
Shoreline	A	13 mile	2	Batman	Dawn	2014-05-01 05:59:16	346	44.4352	-86.2468
Shoreline	A	13 mile	2	Batman	Dawn	2014-05-08 05:08:21	11	44.4367	-86.1974
Shoreline	A	13 mile	2	Batman	Dawn	2014-04-27 05:56:12	229	44.4441	-86.2495
Shoreline	A	13 mile	2	Batman	Dawn	2014-04-28 05:47:19	121	44.4307	-86.1944
Shoreline	A	13 mile	2	Batman	Dawn	2014-05-08 05:18:05	260	44.4322	-86.2133
Shoreline	A	13 mile	2	Batman	Dawn	2014-05-08 05:49:17	35	44.4398	-86.2209
Shoreline	A	13 mile	2	Batman	Dawn	2014-04-30 05:12:13	341	44.4412	-86.258
Shoreline	A	13 mile	2	Batman	Dawn	2014-05-08 05:19:48	355	44.4516	-86.2442
Shoreline	A	13 mile	2	Batman	Dawn	2014-04-30 05:44:41	43	44.4144	-86.2623
Shoreline	A	13 mile	2	Batman	Dawn	2014-04-30 05:51:30	359	44.4501	-86.2116
Shoreline	A	13 mile	2	Batman	Dawn	2014-04-30 05:25:40	11	44.456	-86.239
Shoreline	A	13 mile	2	Batman	Dawn	2014-05-01 05:43:04	247	44.4341	-86.2347
Shoreline	A	13 mile	2	Batman	Dawn	2014-05-08 05:49:44	201	44.431	-86.2334
Shoreline	A	13 mile	2	Batman	Dawn	2014-05-08 05:33:56	313	44.4433	-86.2338
Shoreline	A	13 mile	2	Batman	Dawn	2014-04-25 05:17:47	307	44.4555	-86.2312
Shoreline	A	13 mile	2	Batman	Dawn	2014-05-08 05:01:17	35	44.462	-86.2275
Shoreline	A	13 mile	2	Batman	Dawn	2014-04-27 06:05:34	315	44.4211	-86.2059
Shoreline	A	13 mile	2	Batman	Dawn	2014-05-01 05:48:44	355	44.4244	-86.2601
Shoreline	A	13 mile	2	Batman	Dawn	2014-04-30 05:17:20	14	44.4151	-86.2409
Shoreline	A	13 mile	2	Batman	Dawn	2014-04-30 06:06:36	22	44.4464	-86.2379
Shoreline	A	13 mile	2	Batman	Dawn	2014-04-27 06:05:28	348	44.4388	-86.2268
Shoreline	A	13 mile	2	Batman	Dawn	2014-04-30 05:55:40	241	44.4158	-86.2355
Shoreline	A	13 mile	2	Batman	Dawn	2014-04-30 05:10:37	325	44.4315	-86.2409
Shoreline	A	13 mile	2	Batman	Dawn	2014-05-08 05:51:20	304	44.4238	-86.1883
Shoreline	A	13 mile	2	Batman	Dawn	2014-05-08 05:10:46	105	44.4602	-86.1956
Shoreline	A	13 mile	2	Batman	Dawn	2014-04-28 06:05:13	71	44.4457	-86.2277
Shoreline	A	13 mile	2	Batman	Dawn	2014-05-09 05:01:23	162	44.4352	-86.2358
Shoreline	A	13 mile	2	Batman	Dawn	2014-05-03 05:41:06	298	44.4314	-86.216
Shoreline	A	13 mile	2	Batman	Dawn	2014-04-25 05:24:00	42	44.4228	-86.2466
Shoreline	A	13 mile	2	Batman	Dawn	2014-05-06 05:36:04	244	44.4519	-86.2258
Shoreline	A	13 mile	2	Batman	Dawn	2014-04-29 06:05:11	24	44.4434	-86.2284
Shoreline	A	13 mile	2	Batman	Dawn	2014-05-08 05:51:57	355	44.4427	-86.2323
Shoreline	A	13 mile	2	Batman	Dawn	2014-04-27 06:07:17	335	44.4163	-86.2119
Shoreline	A	13 mile	2	Batman	Dawn	2014-05-08 05:44:25	78	44.4254	-86.2029
Shoreline	A	13 mile	2	Batman	Dawn	2014-04-30 05:22:03	336	44.4142	-86.2294
Shoreline	A	13 mile	2	Batman	Dawn	2014-04-30 05:37:42	33	44.4453	-86.2529
Shoreline	A	13 mile	2	Batman	Dawn	2014-05-08 05:50:41	23	44.4209	-86.2346
Shoreline	A	13 mile	2	Batman	Dawn	2014-05-01 05:43:46	333	44.421	-86.2082
Shoreline	A	13 mile	2	Batman	Dawn	2014-04-26 06:00:22	238	44.441	-86.2173
Shoreline	A	13 mile	2	Batman	Dawn	2014-05-04 05:36:50	105	44.4488	-86.2448
Shoreline	A	13 mile	2	Batman	Dawn	2014-05-08 05:16:59	56	44.4415	-86.2525
Shoreline	A	13 mile	2	Batman	Dawn	2014-05-08 05:18:11	325	44.4187	-86.2592
Shoreline	A	13 mile	2	Batman	Dawn	2014-05-01 06:03:20	349	44.4376	-86.2053
Shoreline	A	13 mile	2	Batman	Dawn	2014-05-08 05:52:06	117	44.4478	-86.196
Shoreline	A	13 mile	2	Batman	Dawn	2014-05-01 06:00:22	181	44.4401	-86.245
Shoreline	A	13 mile	2	Batman	Dawn	2014-04-30 05:47:44	38	44.4544	-86.2518
Shoreline	A	13 mile	2	Batman	Dawn	2014-05-08 05:47:20	5	44.4222	-86.2558
Shoreline	A	13 mile	2	Batman	Dawn	2014-04-24 06:05:17	262	44.4259	-86.2738
Shoreline	A	13 mile	2	Batman	Dawn	2014-05-06 05:51:34	190	44.4443	-86.2604
Shoreline	A	13 mile	2	Batman	Dawn	2014-05-06 05:18:19	106	44.4576	-86.243
Shoreline	A	13 mile	2	Batman	Dawn	2014-05-01 05:46:02	14	44.4489	-86.2363
Shoreline	A	13 mile	2	Batman	Dawn	2014-05-05 05:25:57	153	44.4609	-86.2561
Shoreline	A	13 mile	2	Batman	Dawn	2014-05-08 05:00:56	147	44.4254	-86.2305
Shoreline	A	13 mile	2	Batman	Dawn	2014-04-25 06:10:08	28	44.4421	-86.2138
Shoreline	A	13 mile	2	Batman	Dawn	2014-05-07 05:09:07	312	44.416	-86.2161
Shoreline	A	13 mile	2	Batman	Dawn	2014-05-04 05:57:06	195	44.4455	-86.2203
Shoreline	A	13 mile	2	Batman	Dawn	2014-04-25 05:22:24	33	44.4455	-86.2359
Shoreline	A	13 mile	2	Batman	Dawn	2014-04-30 06:00:01	358	44.4154	-86.1995
Shoreline	A	13 mile	2	Batman	Dawn	2014-04-26 05:22:23	212	44.4309	-86.2375
Shoreline	A	13 mile	2	Batman	Dawn	2014-05-08 05:38:57	221	44.4427	-86.2428
Shoreline	A	13 mile	2	Batman	Dawn	2014-05-05 05:17:01	284	44.4337	-86.2519
Shoreline	A	13 mile	2	Batman	Dawn	2014-04-25 05:18:11	80	44.4243	-86.2108
Shoreline	A	13 mile	2	Batman	Dawn	2014-05-09 05:54:42	11	44.4397	-86.2293
Shoreline	A	13 mile	2	Batman	Dawn	2014-04-30 05:58:07	15	44.4334	-86.2429
Shoreline	A	13 mile	2	Batman	Dawn	2014-05-01 05:59:04	328	44.4284	-86.204
Shoreline	A	13 mile	2	Batman	Dawn	2014-05-08 05:52:51	355	44.4368	-86.1918
Shoreline	A	13 mile	2	Batman	Dawn	2014-04-30 05:58:16	204	44.4318	-86.245
Shoreline	A	13 mile	2	Batman	Dawn	2014-05-08 05:43:37	24	44.4215	-86.218
Shoreline	A	13 mile	2	Batman	Dawn	2014-04-26 05:58:51	44	44.4316	-86.2345
Shoreline	A	13 mile	2	Batman	Dawn	2014-05-06 05:23:59	125	44.4498	-86.2522
Shoreline	A	13 mile	2	Batman	Dawn	2014-04-30 05:57:52	331	44.4246	-86.2314
Shoreline	A	13 mile	2	Batman	Dawn	2014-05-01 05:41:16	267	44.4233	-86.2242
Shoreline	A	13 mile	2	Batman	Dawn	2014-05-08 05:35:54	69	44.4674	-86.2282
Shoreline	A	13 mile	2	Batman	Dawn	2014-04-24 05:48:20	96	44.4493	-86.252
Shoreline	A	13 mile	2	Batman	Dawn	2014-05-01 05:39:54	220	44.4303	-86.2516
Shoreline	A	13 mile	2	Batman	Dawn	2014-05-08 04:57:19	59	44.4235	-86.1971
Shoreline	A	13 mile	2	Batman	Dawn	2014-05-02 05:08:18	304	44.4234	-86.2154
Shoreline	A	13 mile	2	Batman	Dawn	2014-05-05 05:26:27	100	44.4379	-86.2564
Shoreline	A	13 mile	2	Batman	Dawn	2014-05-08 05:54:51	62	44.4286	-86.2161
Shoreline	A	13 mile	2	Batman	Dawn	2014-04-30 05:57:25	270	44.4335	-86.2033
Shoreline	A	13 mile	2	Batman	Dawn	2014-05-08 05:03:51	74	44.402	-86.2426
Shoreline	A	13 mile	2	Batman	Dawn	2014-05-08 05:16:32	14	44.4584	-86.2075
Shoreline	A	13 mile	2	Batman	Dawn	2014-05-01 06:03:29	30	44.4068	-86.225
Shoreline	A	13 mile	2	Batman	Dawn	2014-05-08 05:33:23	15	44.4243	-86.2153
Shoreline	A	13 mile	2	Batman	Dawn	2014-05-08 04:58:59	137	44.4193	-86.2413
Shoreline	A	13 mile	2	Batman	Dawn	2014-05-01 05:18:38	19	44.4264	-86.1966
Shoreline	A	13 mile	2	Batman	Dawn	2014-05-08 05:19:38	27	44.4169	-86.2346
Shoreline	A	13 mile	2	Batman	Dawn	2014-04-30 05:20:27	2	44.4216	-86.2483
Shoreline	A	13 mile	2	Batman	Dawn	2014-04-25 05:19:32	2	44.4345	-86.2371
Shoreline	A	13 mile	2	Batman	Dawn	2014-05-08 05:40:18	357	44.455	-86.2303
Shoreline	A	13 mile	2	Batman	Dawn	2014-04-27 05:54:23	308	44.4397	-86.2043
Shoreline	A	13 mile	2	Batman	Dawn	2014-04-30 05:44:01	62	44.4273	-86.2485
Shoreline	A	13 mile	2	Batman	Dawn	2014-05-01 05:22:30	41	44.4503	-86.2456
Shoreline	A	13 mile	2	Batman	Dawn	2014-05-09 04:56:19	41	44.4358	-86.2351
Shoreline	A	13 mile	2	Batman	Dawn	2014-05-04 05:12:30	68	44.4409	-86.2604
Shoreline	A	13 mile	2	Batman	Dawn	2014-04-25 05:20:20	83	44.4346	-86.1963
Shoreline	A	13 mile	2	Batman	Dawn	2014-04-24 06:14:45	312	44.43	-86.2215
Shoreline	A	13 mile	2	Batman	Dawn	2014-05-07 05:19:42	15	44.4275	-86.2509
Shoreline	A	13 mile	2	Batman	Dawn	2014-05-07 05:02:21	342	44.4395	-86.2638
Shoreline	A	13 mile	2	Batman	Dawn	2014-04-24 06:12:09	291	44.4259	-86.2428
Shoreline	A	13 mile	2	Batman	Dawn	2014-04-24 06:07:29	339	44.4448	-86.2329
Shoreline	A	13 mile	2	Batman	Dawn	2014-04-30 05:42:46	348	44.4067	-86.2451
Shoreline	A	13 mile	2	Batman	Dawn	2014-05-01 05:41:52	39	44.4338	-86.2216
Shoreline	A	13 mile	2	Batman	Dawn	2014-05-08 05:44:22	209	44.4409	-86.1978
Shoreline	A	13 mile	2	Batman	Dawn	2014-04-30 05:48:02	38	44.4093	-86.2618
Shoreline	A	13 mile	2	Batman	Dawn	2014-05-06 05:25:20	182	44.4248	-86.2504
Shoreline	A	13 mile	2	Batman	Dawn	2014-05-08 05:05:57	29	44.4353	-86.2461
Shoreline	A	13 mile	2	Batman	Dawn	2014-04-24 05:20:05	68	44.4272	-86.2537
Shoreline	A	13 mile	2	Batman	Dawn	2014-05-01 05:19:30	193	44.4261	-86.2468
Shoreline	A	13 mile	2	Batman	Dawn	2014-05-05 05:11:42	255	44.4361	-86.1997
Shoreline	A	13 mile	2	Batman	Dawn	2014-05-05 05:53:53	239	44.4663	-86.2149
Shoreline	A	13 mile	2	Batman	Dawn	2014-05-08 05:11:58	27	44.4189	-86.2626
Shoreline	A	13 mile	2	Batman	Dawn	2014-05-08 05:06:00	49	44.4575	-86.2624
Shoreline	A	13 mile	2	Batman	Dawn	2014-04-30 05:29:05	9	44.4515	-86.2415
Shoreline	A	13 mile	2	Batman	Dawn	2014-04-30 05:34:18	309	44.4332	-86.213
Shoreline	A	13 mile	2	Batman	Dawn	2014-05-08 05:26:40	30	44.4222	-86.1933
Shoreline	A	13 mile	2	Batman	Dawn	2014-04-24 06:16:16	201	44.4351	-86.2409
Shoreline	A	13 mile	2	Batman	Dawn	2014-05-01 05:56:55	8	44.4378	-86.2171
Shoreline	A	13 mile	2	Batman	Dawn	2014-05-08 04:57:37	54	44.442	-86.2235
Shoreline	A	13 mile	2	Batman	Dawn	2014-05-05 05:28:45	22	44.4102	-86.2144
Shoreline	A	13 mile	2	Batman	Dawn	2014-04-24 05:54:03	317	44.4183	-86.2334
Shoreline	A	13 mile	2	Batman	Dawn	2014-05-08 05:16:32	8	44.458	-86.2448
Shoreline	A	13 mile	2	Batman	Dawn	2014-04-30 05:09:25	359	44.4451	-86.2065
Shoreline	A	13 mile	2	Batman	Dawn	2014-04-30 05:40:16	10	44.4162	-86.2479
Shoreline	A	13 mile	2	Batman	Dawn	2014-04-26 05:15:16	178	44.4439	-86.2045
Shoreline	A	13 mile	2	Batman	Dawn	2014-05-08 04:58:35	349	44.4101	-86.2516
Shoreline	A	13 mile	2	Batman	Dawn	2014-04-30 05:12:16	23	44.4134	-86.2559
Shoreline	A	13 mile	2	Batman	Dawn	2014-05-06 05:57:41	15	44.4289	-86.211
Shoreline	A	13 mile	2	Batman	Dawn	2014-05-05 05:04:56	297	44.4343	-86.1841
Shoreline	A	13 mile	2	Batman	Dawn	2014-05-08 05:56:12	338	44.4159	-86.1866
Shoreline	A	13 mile	2	Batman	Dawn	2014-05-08 05:04:09	52	44.4469	-86.2587
Shoreline	A	13 mile	2	Batman	Dawn	2014-05-08 05:11:40	18	44.4547	-86.2286
Shoreline	A	13 mile	2	Batman	Dawn	2014-05-08 05:21:30	33	44.44	-86.259
Shoreline	A	13 mile	2	Batman	Dawn	2014-05-09 05:51:32	59	44.4593	-86.2353
Shoreline	A	13 mile	2	Batman	Dawn	2014-05-06 05:46:24	181	44.4346	-86.2549
Shoreline	A	13 mile	2	Batman	Dawn	2014-05-07 05:12:01	24	44.4564	-86.2549
Shoreline	A	13 mile	2	Batman	Dawn	2014-05-08 05:15:08	37	44.4324	-86.2451
Shoreline	A	13 mile	2	Batman	Dawn	2014-04-27 05:52:35	301	44.4305	-86.2104
Shoreline	A	13 mile	2	Batman	Dawn	2014-05-08 05:00:53	29	44.4456	-86.2517
Shoreline	A	13 mile	2	Batman	Dawn	2014-05-07 05:14:56	60	44.4629	-86.2012
Shoreline	A	13 mile	2	Batman	Dawn	2014-05-08 05:42:49	155	44.4161	-86.2252
Shoreline	A	13 mile	2	Batman	Dawn	2014-04-28 05:45:49	304	44.4266	-86.1894
Shoreline	A	13 mile	2	Batman	Dawn	2014-04-25 06:01:49	6	44.4129	-86.2565
Shoreline	A	13 mile	2	Batman	Dawn	2014-04-26 05:56:09	196	44.4458	-86.2054
Shoreline	A	13 mile	2	Batman	Dawn	2014-04-26 05:52:53	83	44.4305	-86.1877
Shoreline	A	13 mile	2	Batman	Dawn	2014-05-01 05:57:46	144	44.4615	-86.244
Shoreline	A	13 mile	2	Batman	Dawn	2014-04-30 05:29:08	303	44.4302	-86.231
Shoreline	A	13 mile	2	Batman	Dawn	2014-05-08 05:14:38	58	44.4246	-86.2265
Shoreline	A	13 mile	2	Batman	Dawn	2014-05-04 05:47:43	52	44.4287	-86.2106
Shoreline	A	13 mile	2	Batman	Dawn	2014-05-05 05:33:07	287	44.4238	-86.2126
Shoreline	A	13 mile	2	Batman	Dawn	2014-04-26 05:56:51	56	44.4267	-86.2127
Shoreline	A	13 mile	2	Batman	Dawn	2014-04-28 06:05:52	354	44.4184	-86.2477
Shoreline	A	13 mile	2	Batman	Dawn	2014-05-08 05:01:32	46	44.4111	-86.1997
Shoreline	A	13 mile	2	Batman	Dawn	2014-05-05 05:33:25	246	44.4108	-86.2325
Shoreline	A	13 mile	2	Batman	Dawn	2014-05-08 05:54:00	176	44.4434	-86.2268
Shoreline	A	13 mile	2	Batman	Dawn	2014-05-04 05:39:38	112	44.4449	-86.2484
Shoreline	A	13 mile	2	Batman	Dawn	2014-05-03 05:49:50	84	44.4253	-86.2506
Shoreline	A	13 mile	2	Batman	Dawn	2014-04-30 05:22:46	281	44.4429	-86.2635
Shoreline	A	13 mile	2	Batman	Dawn	2014-04-30 05:22:34	345	44.4456	-86.2637
Shoreline	A	13 mile	2	Batman	Dawn	2014-04-30 05:48:56	357	44.4492	-86.2414
Shoreline	A	13 mile	2	Batman	Dawn	2014-05-01 06:00:28	346	44.4406	-86.2098
Shoreline	A	13 mile	2	Batman	Dawn	2014-04-27 05:54:47	356	44.4401	-86.2174
Shoreline	A	13 mile	2	Batman	Dawn	2014-04-24 05:19:20	309	44.4228	-86.2099
Shoreline	A	13 mile	2	Batman	Dawn	2014-04-30 05:29:05	339	44.4532	-86.2555
Shoreline	A	13 mile	2	Batman	Dawn	2014-05-08 04:57:13	7	44.4261	-86.2311
Shoreline	A	13 mile	2	Batman	Dawn	2014-04-26 06:09:08	172	44.4529	-86.2449
Shoreline	A	13 mile	2	Batman	Dawn	2014-05-01 05:36:51	327	44.45	-86.2061
Shoreline	A	13 mile	2	Batman	Dawn	2014-05-06 05:28:54	319	44.429	-86.1909
Shoreline	A	13 mile	2	Batman	Dawn	2014-05-08 05:20:33	106	44.4248	-86.1967
Shoreline	A	13 mile	2	Batman	Dawn	2014-05-08 05:02:23	58	44.4545	-86.2207
Shoreline	A	13 mile	2	Batman	Dawn	2014-04-27 06:01:31	337	44.4348	-86.2371
Shoreline	A	13 mile	2	Batman	Dawn	2014-05-08 05:39:54	15	44.4442	-86.2319
Shoreline	A	13 mile	2	Batman	Dawn	2014-05-08 05:42:22	157	44.4426	-86.2203
Shoreline	A	13 mile	2	Batman	Dawn	2014-05-05 05:03:34	208	44.4639	-86.2221
Shoreline	A	13 mile	2	Batman	Dawn	2014-05-01 05:48:08	330	44.4642	-86.254
Shoreline	A	13 mile	2	Batman	Dawn	2014-04-30 05:12:38	7	44.4174	-86.2555
Shoreline	A	13 mile	2	Batman	Dawn	2014-05-06 05:29:33	327	44.4446	-86.2437
Shoreline	A	13 mile	2	Batman	Dawn	2014-04-30 05:18:33	11	44.4531	-86.2423
Shoreline	A	13 mile	2	Batman	Dawn	2014-05-08 05:14:47	83	44.4409	-86.2637
Shoreline	A	13 mile	2	Batman	Dawn	2014-04-28 06:03:22	42	44.4276	-86.2394
Shoreline	A	13 mile	2	Batman	Dawn	2014-05-08 04:58:14	360	44.4431	-86.2319
Shoreline	A	13 mile	2	Batman	Dawn	2014-05-08 05:21:06	343	44.4157	-86.2015
Shoreline	A	13 mile	2	Batman	Dawn	2014-04-25 05:19:47	12	44.445	-86.2087
Shoreline	A	13 mile	2	Batman	Dawn	2014-05-05 05:39:47	11	44.446	-86.2006
Shoreline	A	13 mile	2	Batman	Dawn	2014-05-08 05:28:22	24	44.4382	-86.2088
Shoreline	A	13 mile	2	Batman	Dawn	2014-04-28 05:49:28	298	44.4449	-86.2532
Shoreline	A	13 mile	2	Batman	Dawn	2014-04-30 05:20:36	5	44.4335	-86.2546
Shoreline	A	13 mile	2	Batman	Dawn	2014-04-28 05:38:05	243	44.4367	-86.24
Shoreline	A	13 mile	2	Batman	Dawn	2014-05-08 05:49:20	8	44.4172	-86.2548
Shoreline	A	13 mile	2	Batman	Dawn	2014-05-06 05:56:17	175	44.4188	-86.2648
Shoreline	A	13 mile	2	Batman	Dawn	2014-04-24 05:19:41	304	44.4272	-86.1895
Shoreline	A	13 mile	2	Batman	Dawn	2014-04-25 06:01:43	90	44.4361	-86.1924
Shoreline	A	13 mile	2	Batman	Dawn	2014-05-06 05:42:36	144	44.4212	-86.261
Shoreline	A	13 mile	2	Batman	Dawn	2014-04-25 05:17:35	315	44.4139	-86.2286
Shoreline	A	13 mile	2	Batman	Dawn	2014-04-30 05:58:16	329	44.4302	-86.2607
Shoreline	A	13 mile	2	Batman	Dawn	2014-04-28 06:07:08	324	44.4255	-86.258
Shoreline	A	13 mile	2	Batman	Dawn	2014-05-08 05:33:53	314	44.4201	-86.2234
Shoreline	A	13 mile	2	Batman	Dawn	2014-04-24 05:31:10	89	44.4441	-86.2662
Shoreline	A	13 mile	2	Batman	Dawn	2014-05-06 05:23:38	294	44.4202	-86.2161
Shoreline	A	13 mile	2	Batman	Dawn	2014-05-08 05:17:05	39	44.4156	-86.2222
Shoreline	A	13 mile	2	Batman	Dawn	2014-04-27 05:50:40	327	44.442	-86.2246
Shoreline	A	13 mile	2	Batman	Dawn	2014-05-08 05:07:03	32	44.4292	-86.2233
Shoreline	A	13 mile	2	Batman	Dawn	2014-04-27 05:46:40	316	44.438	-86.2114
Shoreline	A	13 mile	2	Batman	Dawn	2014-05-06 05:27:36	109	44.4332	-86.2129
Shoreline	A	13 mile	2	Batman	Dawn	2014-05-08 05:25:28	35	44.423	-86.2594
Shoreline	A	13 mile	2	Batman	Dawn	2014-04-30 05:56:07	321	44.4377	-86.2057
Shoreline	A	13 mile	2	Batman	Dawn	2014-05-08 05:36:24	338	44.4365	-86.2406
Shoreline	A	13 mile	2	Batman	Dawn	2014-04-30 05:12:23	17	44.4454	-86.2362
Shoreline	A	13 mile	2	Batman	Dawn	2014-05-03 05:57:00	1	44.4346	-86.2214
Shoreline	A	13 mile	2	Batman	Dawn	2014-05-08 05:14:53	341	44.4303	-86.1917
Shoreline	A	13 mile	2	Batman	Dawn	2014-05-08 05:34:17	344	44.4668	-86.2489
Shoreline	A	13 mile	2	Batman	Dawn	2014-05-08 05:31:11	48	44.4198	-86.2037
Shoreline	A	13 mile	2	Batman	Dawn	2014-05-08 05:53:03	19	44.4477	-86.2473
Shoreline	A	13 mile	2	Batman	Dawn	2014-04-30 05:14:14	333	44.4294	-86.1941
Shoreline	A	13 mile	2	Batman	Dawn	2014-05-03 06:02:19	59	44.4288	-86.2426
Shoreline	A	13 mile	2	Batman	Dawn	2014-04-30 05:59:01	162	44.4395	-86.2485
Shoreline	A	13 mile	2	Batman	Dawn	2014-04-30 06:04:29	28	44.4068	-86.2267
Shoreline	A	13 mile	2	Batman	Dawn	2014-05-08 05:02:05	112	44.4653	-86.2357
Shoreline	A	13 mile	2	Batman	Dawn	2014-05-08 05:23:36	346	44.4291	-86.248
Shoreline	A	13 mile	2	Batman	Dawn	2014-05-08 05:23:36	31	44.4265	-86.2334
Shoreline	A	13 mile	2	Batman	Dawn	2014-04-26 05:55:33	46	44.4205	-86.2301
Shoreline	A	13 mile	2	Batman	Dawn	2014-05-08 05:32:29	58	44.4102	-86.2559
Shoreline	A	13 mile	2	Batman	Dawn	2014-05-06 05:05:50	283	44.4096	-86.205
Shoreline	A	13 mile	2	Batman	Dawn	2014-05-01 05:44:13	40	44.4339	-86.2625
Shoreline	A	13 mile	2	Batman	Dawn	2014-04-30 06:00:32	345	44.4274	-86.2486
Shoreline	A	13 mile	2	Batman	Dawn	2014-05-07 05:22:06	77	44.4115	-86.2385
Shoreline	A	13 mile	2	Batman	Dawn	2014-05-06 05:20:22	252	44.4279	-86.2286
Shoreline	A	13 mile	2	Batman	Dawn	2014-05-06 05:32:19	310	44.4454	-86.2302
Shoreline	A	13 mile	2	Batman	Dawn	2014-05-08 05:38:57	2	44.4431	-86.2155
Shoreline	A	13 mile	2	Batman	Dawn	2014-04-30 05:32:35	47	44.4231	-86.262
Shoreline	A	13 mile	2	Batman	Dawn	2014-04-30 05:39:25	49	44.4223	-86.2622
Shoreline	A	13 mile	2	Batman	Dawn	2014-05-08 05:54:42	139	44.446	-86.2079
Shoreline	A	13 mile	2	Batman	Dawn	2014-05-08 05:26:43	34	44.4163	-86.2196
Shoreline	A	13 mile	2	Batman	Dawn	2014-04-26 05:15:01	150	44.4443	-86.2023
Shoreline	A	13 mile	2	Batman	Dawn	2014-05-01 05:15:59	357	44.4295	-86.2363
Shoreline	A	13 mile	2	Batman	Dawn	2014-04-30 05:40:37	348	44.4405	-86.2745
Shoreline	A	13 mile	2	Batman	Dawn	2014-05-01 05:52:24	341	44.4411	-86.2114
Shoreline	A	13 mile	2	Batman	Dawn	2014-05-08 05:49:59	358	44.4545	-86.2105
Shoreline	A	13 mile	2	Batman	Dawn	2014-05-08 05:51:41	61	44.4625	-86.206
Shoreline	A	13 mile	2	Batman	Dawn	2014-05-08 05:36:24	53	44.4165	-86.234
Shoreline	A	13 mile	2	Batman	Dawn	2014-05-01 05:48:14	20	44.4234	-86.2396
Shoreline	A	13 mile	2	Batman	Dawn	2014-04-30 06:06:15	213	44.4156	-86.2593
Shoreline	A	13 mile	2	Batman	Dawn	2014-05-08 04:59:23	117	44.4571	-86.2383
Shoreline	A	13 mile	2	Batman	Dawn	2014-04-30 05:33:24	350	44.4266	-86.2218
Shoreline	A	13 mile	2	Batman	Dawn	2014-04-25 05:21:14	65	44.4391	-86.224
Shoreline	A	13 mile	2	Batman	Dawn	2014-04-26 06:06:56	172	44.4474	-86.2358
Shoreline	A	13 mile	2	Batman	Dawn	2014-04-30 05:59:46	13	44.4131	-86.2269
Shoreline	A	13 mile	2	Batman	Dawn	2014-05-05 05:46:28	73	44.4451	-86.1847
Shoreline	A	13 mile	2	Batman	Dawn	2014-05-08 05:04:03	49	44.465	-86.2331
Shoreline	A	13 mile	2	Batman	Dawn	2014-05-01 05:46:05	23	44.4071	-86.2272
Shoreline	A	13 mile	2	Batman	Dawn	2014-04-26 06:01:49	176	44.4279	-86.244
Shoreline	A	13 mile	2	Batman	Dawn	2014-05-04 05:40:12	249	44.434	-86.2111
Shoreline	A	13 mile	2	Batman	Dawn	2014-05-03 05:15:31	11	44.4386	-86.2216
Shoreline	A	13 mile	2	Batman	Dawn	2014-04-27 05:12:00	347	44.4398	-86.194
Shoreline	A	13 mile	2	Batman	Dawn	2014-05-04 05:41:09	121	44.4572	-86.2405
Shoreline	A	13 mile	2	Batman	Dawn	2014-04-30 05:50:33	70	44.427	-86.2512
Shoreline	A	13 mile	2	Batman	Dawn	2014-05-04 05:16:10	52	44.434	-86.2681
Shoreline	A	13 mile	2	Batman	Dawn	2014-04-27 06:01:34	330	44.4203	-86.1937
Shoreline	A	13 mile	2	Batman	Dawn	2014-05-01 05:42:04	27	44.4555	-86.2501
Shoreline	A	13 mile	2	Batman	Dawn	2014-04-30 05:30:05	346	44.4188	-86.231
Shoreline	A	13 mile	2	Batman	Dawn	2014-05-01 05:52:18	183	44.4269	-86.1979
Shoreline	A	13 mile	2	Batman	Dawn	2014-05-01 05:32:23	324	44.4435	-86.2442
Shoreline	A	13 mile	2	Batman	Dawn	2014-04-30 05:25:46	197	44.4182	-86.2244
Shoreline	A	13 mile	2	Batman	Dawn	2014-05-08 05:46:47	6	44.4279	-86.182
Shoreline	A	13 mile	2	Batman	Dawn	2014-05-01 05:58:52	0	44.4087	-86.2561
Shoreline	A	13 mile	2	Batman	Dawn	2014-04-30 05:43:40	323	44.4186	-86.2101
Shoreline	A	13 mile	2	Batman	Dawn	2014-05-01 05:43:55	155	44.4206	-86.2438
Shoreline	A	13 mile	2	Batman	Dawn	2014-04-30 05:17:30	28	44.4588	-86.2619
Shoreline	A	13 mile	2	Batman	Dawn	2014-05-08 05:53:42	5	44.4461	-86.2186
Shoreline	A	13 mile	2	Batman	Dawn	2014-05-03 05:35:26	80	44.4367	-86.2547
Shoreline	A	13 mile	2	Batman	Dawn	2014-05-08 05:07:15	32	44.4577	-86.2267
Shoreline	A	13 mile	2	Batman	Dawn	2014-05-08 05:07:15	23	44.4277	-86.2623
Shoreline	A	13 mile	2	Batman	Dawn	2014-04-24 05:18:38	323	44.4605	-86.2144
Shoreline	A	13 mile	2	Batman	Dawn	2014-05-08 05:07:39	351	44.4626	-86.2386
Shoreline	A	13 mile	2	Batman	Dawn	2014-05-05 05:02:01	247	44.4062	-86.2289
Shoreline	A	13 mile	2	Batman	Dawn	2014-05-08 05:22:06	54	44.438	-86.2474
Shoreline	A	13 mile	2	Batman	Dawn	2014-04-24 05:33:35	286	44.458	-86.2182
Shoreline	A	13 mile	2	Batman	Dawn	2014-04-27 05:23:41	343	44.419	-86.2369
Shoreline	A	13 mile	2	Batman	Dawn	2014-04-25 05:20:20	347	44.4433	-86.2273
Shoreline	A	13 mile	2	Batman	Dawn	2014-05-08 05:11:55	349	44.4034	-86.2366
Shoreline	A	13 mile	2	Batman	Dawn	2014-04-30 05:30:56	2	44.4169	-86.2527
Shoreline	A	13 mile	2	Batman	Dawn	2014-05-06 05:25:32	226	44.426	-86.2116
Shoreline	A	13 mile	2	Batman	Dawn	2014-05-03 05:42:51	348	44.4614	-86.2183
Shoreline	A	13 mile	2	Batman	Dawn	2014-05-08 05:10:52	36	44.4445	-86.2024
Shoreline	A	13 mile	2	Batman	Dawn	2014-05-08 05:13:28	341	44.444	-86.1934
Shoreline	A	13 mile	2	Batman	Dawn	2014-05-05 05:46:55	261	44.4417	-86.2077
Shoreline	A	13 mile	2	Batman	Dawn	2014-05-06 05:51:25	277	44.4432	-86.187
Shoreline	A	13 mile	2	Batman	Dawn	2014-05-01 05:44:07	254	44.4439	-86.2235
Shoreline	A	13 mile	2	Batman	Dawn	2014-04-30 05:39:28	5	44.4457	-86.2452
Shoreline	A	13 mile	2	Batman	Dawn	2014-05-08 05:39:42	21	44.4111	-86.2567
Shoreline	A	13 mile	2	Batman	Dawn	2014-04-24 05:59:22	84	44.4478	-86.2488
Shoreline	A	13 mile	2	Batman	Dawn	2014-05-08 05:45:10	321	44.4498	-86.2245
Shoreline	A	13 mile	2	Batman	Dawn	2014-05-08 05:14:05	343	44.4421	-86.2263
Shoreline	A	13 mile	2	Batman	Dawn	2014-04-26 06:09:26	114	44.4254	-86.2325
Shoreline	A	13 mile	2	Batman	Dawn	2014-04-27 06:05:34	359	44.4607	-86.2254
Shoreline	A	13 mile	2	Batman	Dawn	2014-05-04 05:47:46	68	44.4234	-86.2482
Shoreline	A	13 mile	2	Batman	Dawn	2014-05-08 05:20:42	105	44.4483	-86.1861
Shoreline	A	13 mile	2	Batman	Dawn	2014-05-08 05:50:08	58	44.4634	-86.2271
Shoreline	A	13 mile	2	Batman	Dawn	2014-05-08 05:55:48	10	44.432	-86.2393
Shoreline	A	13 mile	2	Batman	Dawn	2014-05-08 05:36:06	17	44.4463	-86.2328
Shoreline	A	13 mile	2	Batman	Dawn	2014-04-24 06:11:33	257	44.4433	-86.2105
Shoreline	A	13 mile	2	Batman	Dawn	2014-05-08 05:49:35	8	44.4388	-86.2387
Shoreline	A	13 mile	2	Batman	Dawn	2014-04-24 05:35:23	270	44.44	-86.2304
Shoreline	A	13 mile	2	Batman	Dawn	2014-04-27 05:41:33	104	44.4284	-86.2245
Shoreline	A	13 mile	2	Batman	Dawn	2014-05-08 05:13:43	42	44.4633	-86.2107
Shoreline	A	13 mile	2	Batman	Dawn	2014-04-30 05:33:14	20	44.423	-86.2515
Shoreline	A	13 mile	2	Batman	Dawn	2014-05-07 05:07:13	31	44.431	-86.2614
Shoreline	A	13 mile	2	Batman	Dawn	2014-05-08 05:10:40	15	44.4356	-86.2021
Shoreline	A	13 mile	2	Batman	Dawn	2014-04-30 06:00:07	303	44.4175	-86.2672
Shoreline	A	13 mile	2	Batman	Dawn	2014-04-30 06:00:01	2	44.4336	-86.2492
Shoreline	A	13 mile	2	Batman	Dawn	2014-04-30 05:52:21	100	44.4137	-86.2558
Shoreline	A	13 mile	2	Batman	Dawn	2014-04-30 05:50:12	28	44.44	-86.2344
Shoreline	A	13 mile	2	Batman	Dawn	2014-05-05 05:23:29	198	44.4494	-86.2024
Shoreline	A	13 mile	2	Batman	Dawn	2014-04-27 06:08:38	358	44.4531	-86.2385
Shoreline	A	13 mile	2	Batman	Dawn	2014-04-30 05:59:28	239	44.4297	-86.2136
Shoreline	A	13 mile	2	Batman	Dawn	2014-04-30 05:37:33	77	44.4518	-86.2081
Shoreline	A	13 mile	2	Batman	Dawn	2014-05-04 05:46:34	106	44.4539	-86.2537
Shoreline	A	13 mile	2	Batman	Dawn	2014-05-01 05:57:40	117	44.4394	-86.2339
Shoreline	A	13 mile	2	Batman	Dawn	2014-04-30 06:06:18	239	44.4179	-86.2536
Shoreline	A	13 mile	2	Batman	Dawn	2014-04-24 05:46:43	58	44.4362	-86.2244
Shoreline	A	13 mile	2	Batman	Dawn	2014-04-30 06:06:24	1	44.4379	-86.2408
Shoreline	A	13 mile	2	Batman	Dawn	2014-04-30 05:59:01	26	44.4544	-86.2009
Shoreline	A	13 mile	2	Batman	Dawn	2014-05-01 05:58:55	14	44.4583	-86.1968
Shoreline	A	13 mile	2	Batman	Dawn	2014-05-06 05:47:37	292	44.4376	-86.2058
Shoreline	A	13 mile	2	Batman	Dawn	2014-04-30 05:30:23	52	44.4385	-86.2688
Shoreline	A	13 mile	2	Batman	Dawn	2014-05-05 05:48:10	279	44.4463	-86.1829
Shoreline	A	13 mile	2	Batman	Dawn	2014-05-01 05:38:42	336	44.442	-86.2455
Shoreline	A	13 mile	2	Batman	Dawn	2014-05-08 04:57:13	359	44.4195	-86.2109
Shoreline	A	13 mile	2	Batman	Dawn	2014-05-08 05:04:39	29	44.4346	-86.2526
Shoreline	A	13 mile	2	Batman	Dawn	2014-04-26 06:06:35	255	44.445	-86.1999
Shoreline	A	13 mile	2	Batman	Dawn	2014-04-30 05:25:28	31	44.4384	-86.2534
Shoreline	A	13 mile	2	Batman	Dawn	2014-04-30 05:24:31	350	44.435	-86.2594
Shoreline	A	13 mile	2	Batman	Dawn	2014-05-08 05:49:02	52	44.408	-86.2681
Shoreline	A	13 mile	2	Batman	Dawn	2014-05-06 05:20:56	114	44.4196	-86.2475
Shoreline	A	13 mile	2	Batman	Dawn	2014-04-24 05:59:28	317	44.4318	-86.1937
Shoreline	A	13 mile	2	Batman	Dawn	2014-04-24 05:50:14	50	44.4488	-86.2459
Shoreline	A	13 mile	2	Batman	Dawn	2014-04-25 05:31:58	256	44.4337	-86.2325
Shoreline	A	13 mile	2	Batman	Dawn	2014-05-08 05:40:09	14	44.4151	-86.2435
Shoreline	A	13 mile	2	Batman	Dawn	2014-04-30 05:10:07	341	44.4217	-86.241
Shoreline	A	13 mile	2	Batman	Dawn	2014-04-24 05:17:11	34	44.4586	-86.2365
Shoreline	A	13 mile	2	Batman	Dawn	2014-04-27 05:44:58	43	44.436	-86.2438
Shoreline	A	13 mile	2	Batman	Dawn	2014-04-24 06:15:43	333	44.4466	-86.1967
Shoreline	A	13 mile	2	Batman	Dawn	2014-04-24 05:45:07	349	44.4482	-86.2256
Shoreline	A	13 mile	2	Batman	Dawn	2014-04-26 06:02:37	178	44.4366	-86.2356
Shoreline	A	13 mile	2	Batman	Dawn	2014-04-30 05:56:28	3	44.424	-86.226
Shoreline	A	13 mile	2	Batman	Dawn	2014-05-06 05:32:31	192	44.4245	-86.2479
Shoreline	A	13 mile	2	Batman	Dawn	2014-05-08 05:05:48	340	44.452	-86.2104
Shoreline	A	13 mile	2	Batman	Dawn	2014-04-30 06:04:20	334	44.4316	-86.1943
Shoreline	A	13 mile	2	Batman	Dawn	2014-04-30 05:30:05	50	44.4101	-86.2592
Shoreline	A	13 mile	2	Batman	Dawn	2014-04-24 06:05:05	324	44.4256	-86.2263
Shoreline	A	13 mile	2	Batman	Dawn	2014-04-30 05:13:17	336	44.4527	-86.2496
Shoreline	A	13 mile	2	Batman	Dawn	2014-04-25 05:44:49	176	44.4412	-86.223
Shoreline	A	13 mile	2	Batman	Dawn	2014-04-24 06:09:27	8	44.4394	-86.2518
Shoreline	A	13 mile	2	Batman	Dawn	2014-04-27 06:08:38	179	44.4431	-86.2125
Shoreline	A	13 mile	2	Batman	Dawn	2014-04-27 05:24:00	309	44.4037	-86.242
Shoreline	A	13 mile	2	Batman	Dawn	2014-04-26 05:19:05	345	44.4194	-86.2151
Shoreline	A	13 mile	2	Batman	Dawn	2014-05-08 05:04:15	28	44.4584	-86.2454
Shoreline	A	13 mile	2	Batman	Dawn	2014-04-28 05:50:26	339	44.4308	-86.2234
Shoreline	A	13 mile	2	Batman	Dawn	2014-04-30 06:00:01	15	44.434	-86.2205
Shoreline	A	13 mile	2	Batman	Dawn	2014-05-01 05:59:31	181	44.4423	-86.2341
Shoreline	A	13 mile	2	Batman	Dawn	2014-05-09 05:45:16	171	44.4365	-86.2513
Shoreline	A	13 mile	2	Batman	Dawn	2014-04-25 06:02:07	170	44.4274	-86.2546
Shoreline	A	13 mile	2	Batman	Dawn	2014-05-08 05:02:23	24	44.4291	-86.2454
Shoreline	A	13 mile	2	Batman	Dawn	2014-04-28 05:23:05	34	44.4357	-86.2666
Shoreline	A	13 mile	2	Batman	Dawn	2014-04-30 06:06:57	312	44.4606	-86.2279
Shoreline	A	13 mile	2	Batman	Dawn	2014-05-08 05:03:05	27	44.4498	-86.1935
Shoreline	A	13 mile	2	Batman	Dawn	2014-05-01 05:57:28	354	44.4301	-86.2467
Shoreline	A	13 mile	2	Batman	Dawn	2014-05-05 05:46:07	114	44.4286	-86.2041
Shoreline	A	13 mile	2	Batman	Dawn	2014-04-24 05:23:00	19	44.4164	-86.2474
Shoreline	A	13 mile	2	Batman	Dawn	2014-05-06 05:47:49	8	44.4424	-86.2339
Shoreline	A	13 mile	2	Batman	Dawn	2014-05-08 05:04:27	40	44.4173	-86.2292
Shoreline	A	13 mile	2	Batman	Dawn	2014-04-27 06:02:16	316	44.4323	-86.2096
Shoreline	A	13 mile	2	Batman	Dawn	2014-05-08 05:05:36	346	44.4226	-86.2023
Shoreline	A	13 mile	2	Batman	Dawn	2014-04-30 06:03:44	293	44.4298	-86.2488
Shoreline	A	13 mile	2	Batman	Dawn	2014-05-06 05:06:20	95	44.408	-86.2561
Shoreline	A	13 mile	2	Batman	Dawn	2014-05-08 04:59:29	15	44.4266	-86.2351
Shoreline	A	13 mile	2	Batman	Dawn	2014-04-30 06:06:06	353	44.421	-86.206
Shoreline	A	13 mile	2	Batman	Dawn	2014-05-08 05:40:42	49	44.4416	-86.2115
Shoreline	A	13 mile	2	Batman	Dawn	2014-04-24 06:09:09	350	44.4378	-86.2456
Shoreline	A	13 mile	2	Batman	Dawn	2014-05-08 05:25:25	308	44.4293	-86.213
Shoreline	A	13 mile	2	Batman	Dawn	2014-05-07 05:29:23	347	44.426	-86.2251
Shoreline	A	13 mile	2	Batman	Dawn	2014-04-24 05:21:33	355	44.4137	-86.2248
Shoreline	A	13 mile	2	Batman	Dawn	2014-05-08 05:03:14	332	44.4182	-86.2135
Shoreline	A	13 mile	2	Batman	Dawn	2014-05-08 05:32:29	33	44.4422	-86.1863
Shoreline	A	13 mile	2	Batman	Dawn	2014-04-30 06:00:13	1	44.4305	-86.2418
Shoreline	A	13 mile	2	Batman	Dawn	2014-05-06 05:47:43	352	44.4299	-86.2242
Shoreline	A	13 mile	2	Batman	Dawn	2014-04-30 05:35:18	360	44.4536	-86.2437
Shoreline	A	13 mile	2	Batman	Dawn	2014-05-09 05:35:59	358	44.437	-86.2248
Shoreline	A	13 mile	2	Batman	Dawn	2014-05-08 05:00:14	65	44.4168	-86.2295
Shoreline	A	13 mile	2	Batman	Dawn	2014-05-08 05:45:31	39	44.466	-86.2502
Shoreline	A	13 mile	2	Batman	Dawn	2014-05-08 05:14:17	74	44.464	-86.2249
Shoreline	A	13 mile	2	Batman	Dawn	2014-05-01 05:41:28	8	44.4203	-86.2514
Shoreline	A	13 mile	2	Batman	Dawn	2014-05-08 05:39:45	27	44.4366	-86.2101
Shoreline	A	13 mile	2	Batman	Dawn	2014-05-08 05:05:27	36	44.459	-86.2235
Shoreline	A	13 mile	2	Batman	Dawn	2014-04-30 05:46:20	350	44.4517	-86.2345
Shoreline	A	13 mile	2	Batman	Dawn	2014-05-06 05:16:19	263	44.4368	-86.2026
Shoreline	A	13 mile	2	Batman	Dawn	2014-04-30 05:27:58	358	44.4281	-86.249
Shoreline	A	13 mile	2	Batman	Dawn	2014-05-01 05:53:18	197	44.4362	-86.2414
Shoreline	A	13 mile	2	Batman	Dawn	2014-05-06 05:44:51	144	44.4462	-86.2524
Shoreline	A	13 mile	2	Batman	Dawn	2014-05-08 05:14:14	90	44.4131	-86.2526
Shoreline	A	13 mile	2	Batman	Dawn	2014-05-07 05:26:31	335	44.4363	-86.2218
Shoreline	A	13 mile	2	Batman	Dawn	2014-05-06 05:43:18	205	44.4375	-86.2089
Shoreline	A	13 mile	2	Batman	Dawn	2014-05-08 05:50:23	12	44.443	-86.1977
Shoreline	A	13 mile	2	Batman	Dawn	2014-04-30 06:03:59	32	44.4257	-86.2361
Shoreline	A	13 mile	2	Batman	Dawn	2014-05-08 05:03:23	349	44.4237	-86.2019
Shoreline	A	13 mile	2	Batman	Dawn	2014-05-06 05:41:41	284	44.4306	-86.2123
Shoreline	A	13 mile	2	Batman	Dawn	2014-04-24 05:49:41	250	44.4475	-86.2452
Shoreline	A	13 mile	2	Batman	Dawn	2014-04-25 05:36:38	107	44.4389	-86.1983
Shoreline	A	13 mile	2	Batman	Dawn	2014-05-05 05:34:10	299	44.4622	-86.2313
Shoreline	A	13 mile	2	Batman	Dawn	2014-05-01 05:30:26	353	44.4326	-86.2406
Shoreline	A	13 mile	2	Batman	Dawn	2014-04-30 05:11:40	8	44.4405	-86.2381
Shoreline	A	13 mile	2	Batman	Dawn	2014-04-30 05:07:34	14	44.4527	-86.2533
Shoreline	A	13 mile	2	Batman	Dawn	2014-04-30 06:02:47	31	44.4556	-86.2322
Shoreline	A	13 mile	2	Batman	Dawn	2014-04-27 05:53:26	161	44.4246	-86.2159
Shoreline	A	13 mile	2	Batman	Dawn	2014-05-08 05:55:51	67	44.4092	-86.2507
Shoreline	A	13 mile	2	Batman	Dawn	2014-04-26 06:00:34	181	44.4372	-86.2426
Shoreline	A	13 mile	2	Batman	Dawn	2014-04-30 05:19:27	4	44.4192	-86.2523
Shoreline	A	13 mile	2	Batman	Dawn	2014-05-08 04:59:50	39	44.4295	-86.2431
Shoreline	A	13 mile	2	Batman	Dawn	2014-04-27 05:45:43	33	44.4408	-86.238
Shoreline	A	13 mile	2	Batman	Dawn	2014-05-08 05:42:31	214	44.4577	-86.1927
Shoreline	A	13 mile	2	Batman	Dawn	2014-05-01 05:57:22	31	44.4205	-86.2392
Shoreline	A	13 mile	2	Batman	Dawn	2014-05-08 05:20:27	47	44.4161	-86.2464
Shoreline	A	13 mile	2	Batman	Dawn	2014-05-06 05:19:58	259	44.4307	-86.2337
Shoreline	A	13 mile	2	Batman	Dawn	2014-05-03 05:38:42	27	44.4214	-86.2475
Shoreline	A	13 mile	2	Batman	Dawn	2014-05-08 05:17:38	49	44.4417	-86.1963
Shoreline	A	13 mile	2	Batman	Dawn	2014-05-01 05:49:20	2	44.4321	-86.2429
Shoreline	A	13 mile	2	Batman	Dawn	2014-04-30 05:56:49	293	44.4154	-86.2473
Shoreline	A	13 mile	2	Batman	Dawn	2014-05-01 05:30:17	334	44.453	-86.2243
Shoreline	A	13 mile	2	Batman	Dawn	2014-05-05 05:07:14	301	44.4058	-86.2518
Shoreline	A	13 mile	2	Batman	Dawn	2014-05-08 05:27:04	190	44.4185	-86.2671
Shoreline	A	13 mile	2	Batman	Dawn	2014-05-05 05:31:19	307	44.4482	-86.1947
Shoreline	A	13 mile	2	Batman	Dawn	2014-05-03 05:30:07	73	44.4329	-86.2624
Shoreline	A	13 mile	2	Batman	Dawn	2014-04-30 06:03:05	276	44.4293	-86.203
Shoreline	A	13 mile	2	Batman	Dawn	2014-04-27 05:52:56	351	44.4364	-86.2384
Shoreline	A	13 mile	2	Batman	Dawn	2014-04-24 05:32:08	81	44.4447	-86.217
Shoreline	A	13 mile	2	Batman	Dawn	2014-04-25 06:01:25	59	44.4347	-86.1945
Shoreline	A	13 mile	2	Batman	Dawn	2014-05-07 05:03:06	24	44.414	-86.2128
Shoreline	A	13 mile	2	Batman	Dawn	2014-04-26 05:14:43	285	44.4562	-86.2249
Shoreline	A	13 mile	2	Batman	Dawn	2014-04-26 06:02:28	126	44.429	-86.2365
Shoreline	A	13 mile	2	Batman	Dawn	2014-04-30 05:56:34	356	44.4162	-86.2315
Shoreline	A	13 mile	2	Batman	Dawn	2014-05-08 05:05:33	296	44.4194	-86.2329
Shoreline	A	13 mile	2	Batman	Dawn	2014-04-30 05:30:50	22	44.4214	-86.2515
Shoreline	A	13 mile	2	Batman	Dawn	2014-04-25 05:27:31	34	44.4497	-86.2109
Shoreline	A	13 mile	2	Batman	Dawn	2014-04-27 05:56:36	335	44.43	-86.1864
Shoreline	A	13 mile	2	Batman	Dawn	2014-04-27 05:43:06	354	44.4404	-86.2212
Shoreline	A	13 mile	2	Batman	Dawn	2014-05-08 05:07:42	58	44.4054	-86.2157
Shoreline	A	13 mile	2	Batman	Dawn	2014-05-08 05:16:32	27	44.4382	-86.2062
Shoreline	A	13 mile	2	Batman	Dawn	2014-04-30 06:02:56	6	44.4562	-86.2529
Shoreline	A	13 mile	2	Batman	Dawn	2014-05-01 05:19:09	355	44.4117	-86.2588
Shoreline	A	13 mile	2	Batman	Dawn	2014-04-30 05:50:48	55	44.416	-86.2475
Shoreline	A	13 mile	2	Batman	Dawn	2014-04-30 05:54:34	90	44.4529	-86.2489
Shoreline	A	13 mile	2	Batman	Dawn	2014-05-08 05:01:56	71	44.4542	-86.2146
Shoreline	A	13 mile	2	Batman	Dawn	2014-04-30 05:25:22	2	44.4404	-86.2543
Shoreline	A	13 mile	2	Batman	Dawn	2014-05-08 04:56:28	46	44.4544	-86.2444
Shoreline	A	13 mile	2	Batman	Dawn	2014-05-09 05:32:11	325	44.4397	-86.228
Shoreline	A	13 mile	2	Batman	Dawn	2014-05-08 05:11:40	42	44.436	-86.2532
Shoreline	A	13 mile	2	Batman	Dawn	2014-04-24 06:12:18	327	44.4302	-86.2404
Shoreline	A	13 mile	2	Batman	Dawn	2014-05-08 05:32:32	25	44.4193	-86.2529
Shoreline	A	13 mile	2	Batman	Dawn	2014-05-01 06:05:29	45	44.4176	-86.2134
Shoreline	A	13 mile	2	Batman	Dawn	2014-05-08 05:11:13	153	44.444	-86.1996
Shoreline	A	13 mile	2	Batman	Dawn	2014-05-08 05:34:56	1	44.4225	-86.259
Shoreline	A	13 mile	2	Batman	Dawn	2014-05-01 05:53:39	340	44.4413	-86.2024
Shoreline	A	13 mile	2	Batman	Dawn	2014-05-08 05:09:07	41	44.404	-86.2582
Shoreline	A	13 mile	2	Batman	Dawn	2014-05-08 05:39:33	30	44.4434	-86.2435
Shoreline	A	13 mile	2	Batman	Dawn	2014-05-01 06:03:26	44	44.4189	-86.237
Shoreline	A	13 mile	2	Batman	Dawn	2014-04-30 05:22:28	3	44.463	-86.2412
Shoreline	A	13 mile	2	Batman	Dawn	2014-04-27 05:42:51	260	44.4286	-86.221
Shoreline	A	13 mile	2	Batman	Dawn	2014-05-06 05:42:12	90	44.4438	-86.2587
Shoreline	A	13 mile	2	Batman	Dawn	2014-05-07 04:58:20	358	44.454	-86.2466
Shoreline	A	13 mile	2	Batman	Dawn	2014-05-03 06:00:19	11	44.4199	-86.2433
Shoreline	A	13 mile	2	Batman	Dawn	2014-05-08 05:21:42	55	44.4574	-86.2111
Shoreline	A	13 mile	2	Batman	Dawn	2014-04-26 05:17:56	107	44.4211	-86.2083
Shoreline	A	13 mile	2	Batman	Dawn	2014-04-27 06:11:26	29	44.4224	-86.2111
Shoreline	A	13 mile	2	Batman	Dawn	2014-04-30 05:29:14	36	44.4405	-86.2505
Shoreline	A	13 mile	2	Batman	Dawn	2014-05-08 05:47:05	114	44.41	-86.2424
Shoreline	A	13 mile	2	Batman	Dawn	2014-04-30 05:21:18	76	44.4317	-86.2569
Shoreline	A	13 mile	2	Batman	Dawn	2014-05-08 05:12:13	348	44.4228	-86.2353
Shoreline	A	13 mile	2	Batman	Dawn	2014-05-01 05:43:58	28	44.4121	-86.2471
Shoreline	A	13 mile	2	Batman	Dawn	2014-04-30 05:38:46	45	44.4397	-86.2579
Shoreline	A	13 mile	2	Batman	Dawn	2014-04-30 05:18:24	29	44.4305	-86.2514
Shoreline	A	13 mile	2	Batman	Dawn	2014-04-25 05:49:07	70	44.4257	-86.2565
Shoreline	A	13 mile	2	Batman	Dawn	2014-04-28 06:07:32	306	44.4236	-86.1957
Shoreline	A	13 mile	2	Batman	Dawn	2014-05-06 05:51:07	293	44.4495	-86.244
Shoreline	A	13 mile	2	Batman	Dawn	2014-05-08 05:54:33	136	44.4159	-86.2103
Shoreline	A	13 mile	2	Batman	Dawn	2014-05-09 05:43:49	29	44.433	-86.2368
Shoreline	A	13 mile	2	Batman	Dawn	2014-05-04 05:41:42	114	44.4338	-86.252
Shoreline	A	13 mile	2	Batman	Dawn	2014-04-30 06:05:17	298	44.4159	-86.2206
Shoreline	A	13 mile	2	Batman	Dawn	2014-05-05 05:36:17	326	44.4068	-86.196
Shoreline	A	13 mile	2	Batman	Dawn	2014-05-04 05:53:23	176	44.4498	-86.2333
Shoreline	A	13 mile	2	Batman	Dawn	2014-05-04 05:31:31	97	44.4233	-86.2029
Shoreline	A	13 mile	2	Batman	Dawn	2014-04-25 05:17:56	112	44.4403	-86.2484
Shoreline	A	13 mile	2	Batman	Dawn	2014-04-30 05:14:02	16	44.4516	-86.2577
Shoreline	A	13 mile	2	Batman	Dawn	2014-04-30 06:02:11	295	44.4514	-86.2082
Shoreline	A	13 mile	2	Batman	Dawn	2014-05-08 04:56:49	77	44.4442	-86.2566
Shoreline	A	13 mile	2	Batman	Dawn	2014-05-08 05:47:05	83	44.443	-86.2392
Shoreline	A	13 mile	2	Batman	Dawn	2014-04-30 05:40:28	35	44.4399	-86.2534
Shoreline	A	13 mile	2	Batman	Dawn	2014-04-30 05:25:01	342	44.4412	-86.2485
Shoreline	A	13 mile	2	Batman	Dawn	2014-05-02 05:11:25	294	44.4329	-86.188
Shoreline	A	13 mile	2	Batman	Dawn	2014-05-08 05:26:13	16	44.431	-86.2216
Shoreline	A	13 mile	2	Batman	Dawn	2014-04-27 06:06:49	222	44.4246	-86.2665
Shoreline	A	13 mile	2	Batman	Dawn	2014-04-30 05:21:06	355	44.4259	-86.2631
Shoreline	A	13 mile	2	Batman	Dawn	2014-05-01 05:29:10	343	44.4416	-86.2367
Shoreline	A	13 mile	2	Batman	Dawn	2014-04-30 05:23:40	29	44.4387	-86.2471
Shoreline	A	13 mile	2	Batman	Dawn	2014-04-30 05:10:22	13	44.4325	-86.2488
Shoreline	A	13 mile	2	Batman	Dawn	2014-05-06 05:26:00	248	44.4435	-86.2416
Shoreline	A	13 mile	2	Batman	Dawn	2014-05-08 04:58:08	26	44.4267	-86.2478
Shoreline	A	13 mile	2	Batman	Dawn	2014-04-24 05:31:04	55	44.4383	-86.2287
Shoreline	A	13 mile	2	Batman	Dawn	2014-05-01 06:05:29	348	44.4193	-86.2172
Shoreline	A	13 mile	2	Batman	Dawn	2014-04-30 05:10:49	318	44.4266	-86.1995
Shoreline	A	13 mile	2	Batman	Dawn	2014-05-01 05:47:59	37	44.4559	-86.1881
Shoreline	A	13 mile	2	Batman	Dawn	2014-05-02 05:05:57	213	44.4632	-86.2139
Shoreline	A	13 mile	2	Batman	Dawn	2014-05-08 05:51:08	256	44.451	-86.2336
Shoreline	A	13 mile	2	Batman	Dawn	2014-04-27 06:07:41	270	44.4644	-86.2661
Shoreline	A	13 mile	2	Batman	Dawn	2014-04-26 05:38:08	76	44.4185	-86.2148
Shoreline	A	13 mile	2	Batman	Dawn	2014-05-08 05:08:49	332	44.4255	-86.2204
Shoreline	A	13 mile	2	Batman	Dawn	2014-05-01 05:25:04	84	44.4458	-86.2458
Shoreline	A	13 mile	2	Batman	Dawn	2014-05-01 05:22:18	24	44.4491	-86.2484
Shoreline	A	13 mile	2	Batman	Dawn	2014-04-30 06:01:14	49	44.4322	-86.2433
Shoreline	A	13 mile	2	Batman	Dawn	2014-04-24 05:54:36	309	44.4374	-86.2193
Shoreline	A	13 mile	2	Batman	Dawn	2014-05-08 05:50:26	119	44.4525	-86.1908
Shoreline	A	13 mile	2	Batman	Dawn	2014-04-27 05:44:24	125	44.4268	-86.2297
Shoreline	A	13 mile	2	Batman	Dawn	2014-04-26 06:08:41	40	44.4423	-86.2297
Shoreline	A	13 mile	2	Batman	Dawn	2014-05-07 05:25:49	300	44.4454	-86.2724
Shoreline	A	13 mile	2	Batman	Dawn	2014-04-24 06:02:19	260	44.4294	-86.243
Shoreline	A	13 mile	2	Batman	Dawn	2014-05-06 05:50:19	66	44.4364	-86.2559
Shoreline	A	13 mile	2	Batman	Dawn	2014-04-30 05:31:38	57	44.4408	-86.2597
Shoreline	A	13 mile	2	Batman	Dawn	2014-04-30 05:23:46	9	44.4427	-86.2594
Shoreline	A	13 mile	2	Batman	Dawn	2014-04-30 06:00:32	12	44.4279	-86.2392
Shoreline	A	13 mile	2	Batman	Dawn	2014-04-30 06:01:53	66	44.4159	-86.2032
Shoreline	A	13 mile	2	Batman	Dawn	2014-05-09 05:26:52	74	44.4492	-86.2517
Shoreline	A	13 mile	2	Batman	Dawn	2014-04-30 05:56:31	4	44.4281	-86.2201
Shoreline	A	13 mile	2	Batman	Dawn	2014-05-08 05:38:57	226	44.4329	-86.2223
Shoreline	A	13 mile	2	Batman	Dawn	2014-04-27 05:34:10	0	44.4392	-86.2195
Shoreline	A	13 mile	2	Batman	Dawn	2014-05-06 05:00:55	284	44.4185	-86.2352
Shoreline	A	13 mile	2	Batman	Dawn	2014-04-26 05:31:04	123	44.4421	-86.213
Shoreline	A	13 mile	2	Batman	Dawn	2014-04-30 05:55:52	12	44.4286	-86.2461
Shoreline	A	13 mile	2	Batman	Dawn	2014-04-30 06:05:27	230	44.4357	-86.2456
Shoreline	A	13 mile	2	Batman	Dawn	2014-05-04 05:55:23	158	44.4251	-86.229
Shoreline	A	13 mile	2	Batman	Dawn	2014-04-30 05:07:37	13	44.4422	-86.2682
Shoreline	A	13 mile	2	Batman	Dawn	2014-04-30 05:48:11	333	44.4568	-86.2354
Shoreline	A	13 mile	2	Batman	Dawn	2014-05-01 05:53:12	18	44.4162	-86.2208
Shoreline	A	13 mile	2	Batman	Dawn	2014-05-08 04:59:29	21	44.4345	-86.2079
Shoreline	A	13 mile	2	Batman	Dawn	2014-04-27 06:07:53	327	44.4377	-86.2096
Shoreline	A	13 mile	2	Batman	Dawn	2014-04-24 05:20:38	321	44.4421	-86.2057
Shoreline	A	13 mile	2	Batman	Dawn	2014-05-05 05:17:43	254	44.415	-86.2212
Shoreline	A	13 mile	2	Batman	Dawn	2014-05-08 05:03:26	355	44.4413	-86.2168
Shoreline	A	13 mile	2	Batman	Dawn	2014-04-30 05:50:09	260	44.4179	-86.2179
Shoreline	A	13 mile	2	Batman	Dawn	2014-04-26 06:02:58	152	44.4156	-86.2258
Shoreline	A	13 mile	2	Batman	Dawn	2014-05-09 05:26:43	51	44.4393	-86.2579
Shoreline	A	13 mile	2	Batman	Dawn	2014-04-30 05:37:15	36	44.4412	-86.2567
Shoreline	A	13 mile	2	Batman	Dawn	2014-05-06 05:04:34	132	44.4606	-86.2355
Shoreline	A	13 mile	2	Batman	Dawn	2014-05-06 05:34:16	278	44.4375	-86.2077
Shoreline	A	13 mile	2	Batman	Dawn	2014-04-27 05:57:12	103	44.4342	-86.2044
Shoreline	A	13 mile	2	Batman	Dawn	2014-05-08 05:52:21	183	44.4171	-86.2192
Shoreline	A	13 mile	2	Batman	Dawn	2014-04-25 06:13:54	226	44.4571	-86.2256
Shoreline	A	13 mile	2	Batman	Dawn	2014-04-26 05:16:40	120	44.4294	-86.2261
Shoreline	A	13 mile	2	Batman	Dawn	2014-05-08 05:53:39	235	44.4382	-86.2269
Shoreline	A	13 mile	2	Batman	Dawn	2014-05-08 05:34:47	23	44.4257	-86.1835
Shoreline	A	13 mile	2	Batman	Dawn	2014-04-30 05:36:24	14	44.4172	-86.2572
Shoreline	A	13 mile	2	Batman	Dawn	2014-04-24 05:40:24	57	44.4191	-86.265
Shoreline	A	13 mile	2	Batman	Dawn	2014-05-01 05:12:10	19	44.4262	-86.2448
Shoreline	A	13 mile	2	Batman	Dawn	2014-05-01 05:32:11	11	44.4221	-86.1947
Shoreline	A	13 mile	2	Batman	Dawn	2014-05-01 05:15:41	343	44.4285	-86.2381
Shoreline	A	13 mile	2	Batman	Dawn	2014-05-09 05:38:06	197	44.4194	-86.2422
Shoreline	A	13 mile	2	Batman	Dawn	2014-05-01 05:37:15	343	44.4555	-86.2289
Shoreline	A	13 mile	2	Batman	Dawn	2014-04-27 06:10:20	357	44.4389	-86.227
Shoreline	A	13 mile	2	Batman	Dawn	2014-05-04 05:51:41	112	44.4347	-86.2471
Shoreline	A	13 mile	2	Batman	Dawn	2014-05-08 05:34:50	350	44.4176	-86.2254
Shoreline	A	13 mile	2	Batman	Dawn	2014-05-09 05:40:48	39	44.452	-86.2325
Shoreline	A	13 mile	2	Batman	Dawn	2014-05-08 05:45:37	26	44.4521	-86.2109
Shoreline	A	13 mile	2	Batman	Dawn	2014-05-08 05:18:50	56	44.4334	-86.2014
Shoreline	A	13 mile	2	Batman	Dawn	2014-05-08 05:41:01	360	44.4302	-86.2357
Shoreline	A	13 mile	2	Batman	Dawn	2014-05-01 05:35:11	45	44.4038	-86.2664
Shoreline	A	13 mile	2	Batman	Dawn	2014-05-08 05:26:46	5	44.4592	-86.2352
Shoreline	A	13 mile	2	Batman	Dawn	2014-05-01 05:53:06	25	44.4219	-86.2403
Shoreline	A	13 mile	2	Batman	Dawn	2014-05-04 05:58:30	103	44.4463	-86.2542
Shoreline	A	13 mile	2	Batman	Dawn	2014-04-30 05:44:47	330	44.456	-86.2447
Shoreline	A	13 mile	2	Batman	Dawn	2014-04-24 06:12:36	325	44.4574	-86.2312
Shoreline	A	13 mile	2	Batman	Dawn	2014-04-30 05:48:32	301	44.4466	-86.2042
Shoreline	A	13 mile	2	Batman	Dawn	2014-05-01 05:47:26	1	44.463	-86.2432
Shoreline	A	13 mile	2	Batman	Dawn	2014-04-30 05:42:31	280	44.4425	-86.2471
Shoreline	A	13 mile	2	Batman	Dawn	2014-05-08 05:38:27	58	44.4315	-86.2565
Shoreline	A	13 mile	2	Batman	Dawn	2014-05-01 05:26:34	93	44.4297	-86.2001
Shoreline	A	13 mile	2	Batman	Dawn	2014-04-30 06:03:05	180	44.4232	-86.2281
Shoreline	A	13 mile	2	Batman	Dawn	2014-04-30 05:36:33	65	44.4417	-86.2541
Shoreline	A	13 mile	2	Batman	Dawn	2014-05-08 05:39:42	78	44.4584	-86.2348
Shoreline	A	13 mile	2	Batman	Dawn	2014-05-03 05:07:03	8	44.4553	-86.236
Shoreline	A	13 mile	2	Batman	Dawn	2014-05-08 05:01:17	113	44.4326	-86.2608
Shoreline	A	13 mile	2	Batman	Dawn	2014-04-26 05:45:25	146	44.4442	-86.2613
Shoreline	A	13 mile	2	Batman	Dawn	2014-04-27 06:04:13	332	44.4244	-86.2144
Shoreline	A	13 mile	2	Batman	Dawn	2014-04-27 05:52:47	126	44.4341	-86.2366
Shoreline	A	13 mile	2	Batman	Dawn	2014-05-05 05:31:04	115	44.4654	-86.2409
Shoreline	A	13 mile	2	Batman	Dawn	2014-04-25 05:41:21	131	44.4466	-86.2096
Shoreline	A	13 mile	2	Batman	Dawn	2014-04-30 05:49:30	26	44.4436	-86.2315
Shoreline	A	13 mile	2	Batman	Dawn	2014-04-26 06:09:26	186	44.4475	-86.2327
Shoreline	A	13 mile	2	Batman	Dawn	2014-05-08 04:57:40	4	44.4148	-86.2183
Shoreline	A	13 mile	2	Batman	Dawn	2014-05-01 06:00:16	261	44.4295	-86.1892
Shoreline	A	13 mile	2	Batman	Dawn	2014-05-05 05:48:46	342	44.4559	-86.2469
Shoreline	A	13 mile	2	Batman	Dawn	2014-05-08 05:31:56	54	44.4226	-86.2616
Shoreline	A	13 mile	2	Batman	Dawn	2014-05-08 05:08:09	354	44.423	-86.2018
Shoreline	A	13 mile	2	Batman	Dawn	2014-04-24 05:20:47	351	44.4545	-86.1989
Shoreline	A	13 mile	2	Batman	Dawn	2014-04-30 06:02:35	340	44.43	-86.2179
Shoreline	A	13 mile	2	Batman	Dawn	2014-05-01 05:58:10	324	44.4464	-86.2218
Shoreline	A	13 mile	2	Batman	Dawn	2014-04-30 05:07:40	223	44.452	-86.2542
Shoreline	A	13 mile	2	Batman	Dawn	2014-04-30 05:58:40	32	44.4497	-86.2461
Shoreline	A	13 mile	2	Batman	Dawn	2014-04-30 05:55:34	2	44.4439	-86.2363
Shoreline	A	13 mile	2	Batman	Dawn	2014-05-08 05:51:35	124	44.4249	-86.2353
Shoreline	A	13 mile	2	Batman	Dawn	2014-05-08 04:58:02	42	44.4417	-86.2533
Shoreline	A	13 mile	2	Batman	Dawn	2014-04-30 05:36:00	20	44.4209	-86.2455
Shoreline	A	13 mile	2	Batman	Dawn	2014-05-08 05:30:02	19	44.4166	-86.2222
Shoreline	A	13 mile	2	Batman	Dawn	2014-04-26 05:13:52	162	44.4263	-86.2122
Shoreline	A	13 mile	2	Batman	Dawn	2014-05-08 05:38:06	13	44.4417	-86.233
Shoreline	A	13 mile	2	Batman	Dawn	2014-04-24 06:06:35	310	44.4125	-86.2085
Shoreline	A	13 mile	2	Batman	Dawn	2014-05-08 05:49:02	15	44.4567	-86.2162
Shoreline	A	13 mile	2	Batman	Dawn	2014-05-08 05:48:35	344	44.4363	-86.2393
Shoreline	A	13 mile	2	Batman	Dawn	2014-05-07 05:38:42	7	44.4338	-86.223
Shoreline	A	13 mile	2	Batman	Dawn	2014-04-30 05:44:07	76	44.4356	-86.2635
Shoreline	A	13 mile	2	Batman	Dawn	2014-05-07 04:59:11	64	44.4299	-86.244
Shoreline	A	13 mile	2	Batman	Dawn	2014-05-02 05:36:39	74	44.4434	-86.2408
Shoreline	A	13 mile	2	Batman	Dawn	2014-05-04 05:39:29	111	44.4277	-86.2532
Shoreline	A	13 mile	2	Batman	Dawn	2014-05-04 05:40:12	212	44.4252	-86.2256
Shoreline	A	13 mile	2	Batman	Dawn	2014-04-30 06:03:44	356	44.4518	-86.2315
Shoreline	A	13 mile	2	Batman	Dawn	2014-05-01 05:36:54	16	44.4346	-86.2456
Shoreline	A	13 mile	2	Batman	Dawn	2014-05-02 05:40:15	144	44.4493	-86.205
Shoreline	A	13 mile	2	Batman	Dawn	2014-05-06 05:00:13	294	44.4475	-86.2062
Shoreline	A	13 mile	2	Batman	Dawn	2014-05-04 05:36:20	146	44.4218	-86.2275
Shoreline	A	13 mile	2	Batman	Dawn	2014-05-09 05:14:13	44	44.4308	-86.2513
Shoreline	A	13 mile	2	Batman	Dawn	2014-05-08 05:32:44	50	44.4123	-86.2392
Shoreline	A	13 mile	2	Batman	Dawn	2014-04-27 06:10:20	42	44.4203	-86.196
Shoreline	A	13 mile	2	Batman	Dawn	2014-04-27 05:50:34	1	44.4461	-86.2221
Shoreline	A	13 mile	2	Batman	Dawn	2014-05-08 05:32:08	49	44.4082	-86.2607
Shoreline	A	13 mile	2	Batman	Dawn	2014-05-05 05:13:24	222	44.4076	-86.2282
Shoreline	A	13 mile	2	Batman	Dawn	2014-05-05 05:10:24	302	44.4481	-86.2479
Shoreline	A	13 mile	2	Batman	Dawn	2014-05-05 05:23:44	269	44.4524	-86.2028
Shoreline	A	13 mile	2	Batman	Dawn	2014-05-08 05:30:41	68	44.4255	-86.2477
Shoreline	A	13 mile	2	Batman	Dawn	2014-05-08 05:44:34	67	44.4019	-86.2126
Shoreline	A	13 mile	2	Batman	Dawn	2014-05-01 05:52:00	356	44.4493	-86.2393
Shoreline	A	13 mile	2	Batman	Dawn	2014-05-08 05:40:42	327	44.4398	-86.2424
Shoreline	A	13 mile	2	Batman	Dawn	2014-04-24 05:45:04	182	44.4301	-86.2245
Shoreline	A	13 mile	2	Batman	Dawn	2014-05-09 05:45:43	13	44.426	-86.2477
Shoreline	A	13 mile	2	Batman	Dawn	2014-04-24 06:13:24	47	44.4344	-86.2117
Shoreline	A	13 mile	2	Batman	Dawn	2014-05-02 05:55:27	170	44.4358	-86.2514
Shoreline	A	13 mile	2	Batman	Dawn	2014-04-28 05:15:16	297	44.4382	-86.224
Shoreline	A	13 mile	2	Batman	Dawn	2014-05-08 05:49:44	317	44.4195	-86.2101
Shoreline	A	13 mile	2	Batman	Dawn	2014-04-30 05:32:26	26	44.4281	-86.2604
Shoreline	A	13 mile	2	Batman	Dawn	2014-04-26 06:10:38	217	44.4433	-86.2088
Shoreline	A	13 mile	2	Batman	Dawn	2014-04-30 06:02:26	263	44.4309	-86.2447
Shoreline	A	13 mile	2	Batman	Dawn	2014-04-24 05:43:55	355	44.4428	-86.2496
Shoreline	A	13 mile	2	Batman	Dawn	2014-05-02 05:42:25	223	44.4266	-86.2278
Shoreline	A	13 mile	2	Batman	Dawn	2014-05-04 05:45:49	259	44.438	-86.2203
Shoreline	A	13 mile	2	Batman	Dawn	2014-04-25 06:09:35	115	44.4404	-86.2176
Shoreline	A	13 mile	2	Batman	Dawn	2014-05-08 05:03:11	31	44.4396	-86.2197
Shoreline	A	13 mile	2	Batman	Dawn	2014-04-26 05:14:31	33	44.4388	-86.2173
Shoreline	A	13 mile	2	Batman	Dawn	2014-04-25 05:49:13	54	44.4262	-86.2556
Shoreline	A	13 mile	2	Batman	Dawn	2014-05-01 05:49:59	1	44.4465	-86.2397
Shoreline	A	13 mile	2	Batman	Dawn	2014-04-30 05:15:50	26	44.4323	-86.2586
Shoreline	A	13 mile	2	Batman	Dawn	2014-04-30 05:26:19	51	44.42	-86.26
Shoreline	A	13 mile	2	Batman	Dawn	2014-05-08 05:55:09	26	44.419	-86.2489
Shoreline	A	13 mile	2	Batman	Dawn	2014-04-30 05:14:32	108	44.4323	-86.2441
Shoreline	A	13 mile	2	Batman	Dawn	2014-04-24 06:06:59	348	44.4462	-86.2077
Shoreline	A	13 mile	2	Batman	Dawn	2014-04-27 06:06:16	335	44.4513	-86.2584
Shoreline	A	13 mile	2	Batman	Dawn	2014-04-26 05:17:11	203	44.4124	-86.2588
Shoreline	A	13 mile	2	Batman	Dawn	2014-04-30 06:04:32	25	44.4345	-86.1982
Shoreline	A	13 mile	2	Batman	Dawn	2014-05-08 05:32:26	56	44.4235	-86.2504
Shoreline	A	13 mile	2	Batman	Dawn	2014-05-08 05:37:57	116	44.4103	-86.2698
Shoreline	A	13 mile	2	Batman	Dawn	2014-05-03 05:07:06	134	44.4264	-86.2355
Shoreline	A	13 mile	2	Batman	Dawn	2014-05-05 05:02:19	83	44.4418	-86.2176
Shoreline	A	13 mile	2	Batman	Dawn	2014-05-01 05:46:35	338	44.4567	-86.1982
Shoreline	A	13 mile	2	Batman	Dawn	2014-04-30 05:27:58	357	44.4554	-86.2473
Shoreline	A	13 mile	2	Batman	Dawn	2014-05-06 05:18:37	271	44.4332	-86.214
Shoreline	A	13 mile	2	Batman	Dawn	2014-05-08 05:12:28	49	44.4283	-86.2511
Shoreline	A	13 mile	2	Batman	Dawn	2014-05-08 04:57:25	236	44.412	-86.2355
Shoreline	A	13 mile	2	Batman	Dawn	2014-05-08 05:01:08	11	44.4556	-86.2201
Shoreline	A	13 mile	2	Batman	Dawn	2014-04-25 05:21:59	30	44.4195	-86.2549
Shoreline	A	13 mile	2	Batman	Dawn	2014-05-05 05:02:13	28	44.4416	-86.2349
Shoreline	A	13 mile	2	Batman	Dawn	2014-04-30 06:03:29	351	44.451	-86.2479
Shoreline	A	13 mile	2	Batman	Dawn	2014-05-07 04:58:38	136	44.4275	-86.2035
Shoreline	A	13 mile	2	Batman	Dawn	2014-05-08 05:16:56	318	44.4194	-86.2249
Shoreline	A	13 mile	2	Batman	Dawn	2014-04-24 06:09:03	353	44.4277	-86.2391
Shoreline	A	13 mile	2	Batman	Dawn	2014-05-08 05:40:03	359	44.4235	-86.1975
Shoreline	A	13 mile	2	Batman	Dawn	2014-05-08 05:37:39	35	44.4176	-86.2342
Shoreline	A	13 mile	2	Batman	Dawn	2014-04-27 05:46:22	339	44.4241	-86.2174
Shoreline	A	13 mile	2	Batman	Dawn	2014-04-27 06:01:10	47	44.4095	-86.2649
Shoreline	A	13 mile	2	Batman	Dawn	2014-04-25 05:56:39	347	44.445	-86.2591
Shoreline	A	13 mile	2	Batman	Dawn	2014-05-08 05:16:47	352	44.4153	-86.241
Shoreline	A	13 mile	2	Batman	Dawn	2014-05-01 06:04:14	13	44.4272	-86.2304
Shoreline	A	13 mile	2	Batman	Dawn	2014-04-30 05:28:29	39	44.4515	-86.2583
Shoreline	A	13 mile	2	Batman	Dawn	2014-05-06 05:16:31	78	44.4353	-86.2529
Shoreline	A	13 mile	2	Batman	Dawn	2014-04-30 05:18:51	17	44.4329	-86.2537
Shoreline	A	13 mile	2	Batman	Dawn	2014-05-06 05:35:10	55	44.431	-86.2335
Shoreline	A	13 mile	2	Batman	Dawn	2014-04-30 05:25:43	356	44.4597	-86.243
Shoreline	A	13 mile	2	Batman	Dawn	2014-05-08 05:35:32	2	44.448	-86.2355
Shoreline	A	13 mile	2	Batman	Dawn	2014-04-26 05:58:18	127	44.423	-86.1933
Shoreline	A	13 mile	2	Batman	Dawn	2014-05-07 04:58:44	36	44.4627	-86.2574
Shoreline	A	13 mile	2	Batman	Dawn	2014-05-08 04:59:05	17	44.4349	-86.1859
Shoreline	A	13 mile	2	Batman	Dawn	2014-05-08 05:54:51	156	44.4378	-86.2391
Shoreline	A	13 mile	2	Batman	Dawn	2014-05-08 04:59:05	22	44.4151	-86.2385
Shoreline	A	13 mile	2	Batman	Dawn	2014-05-08 05:09:10	91	44.4417	-86.2149
Shoreline	A	13 mile	2	Batman	Dawn	2014-04-25 05:21:32	51	44.4383	-86.2628
Shoreline	A	13 mile	2	Batman	Dawn	2014-04-30 05:20:45	337	44.4247	-86.1992
Shoreline	A	13 mile	2	Batman	Dawn	2014-04-24 05:17:14	73	44.4596	-86.2472
Shoreline	A	13 mile	2	Batman	Dawn	2014-04-27 06:06:55	15	44.4392	-86.2408
Shoreline	A	13 mile	2	Batman	Dawn	2014-04-25 05:19:02	208	44.439	-86.2203
Shoreline	A	13 mile	2	Batman	Dawn	2014-04-29 05:29:22	17	44.4372	-86.2225
Shoreline	A	13 mile	2	Batman	Dawn	2014-04-25 05:21:47	347	44.4612	-86.1973
Shoreline	A	13 mile	2	Batman	Dawn	2014-05-08 05:20:45	18	44.4315	-86.2588
Shoreline	A	13 mile	2	Batman	Dawn	2014-04-27 05:27:57	288	44.4484	-86.2303
Shoreline	A	13 mile	2	Batman	Dawn	2014-04-30 05:11:28	113	44.4236	-86.2502
Shoreline	A	13 mile	2	Batman	Dawn	2014-05-07 05:00:11	4	44.4323	-86.2357
Shoreline	A	13 mile	2	Batman	Dawn	2014-05-08 05:05:03	38	44.4364	-86.2597
Shoreline	A	13 mile	2	Batman	Dawn	2014-05-08 05:31:38	355	44.4329	-86.2363
Shoreline	A	13 mile	2	Batman	Dawn	2014-05-01 06:00:46	1	44.4198	-86.2406
Shoreline	A	13 mile	2	Batman	Dawn	2014-04-26 05:36:23	189	44.4286	-86.2108
Shoreline	A	13 mile	2	Batman	Dawn	2014-04-30 05:47:59	324	44.4353	-86.2399
Shoreline	A	13 mile	2	Batman	Dawn	2014-05-05 05:00:16	111	44.4315	-86.2168
Shoreline	A	13 mile	2	Batman	Dawn	2014-05-06 05:30:45	274	44.4376	-86.2122
Shoreline	A	13 mile	2	Batman	Dawn	2014-04-30 05:13:23	55	44.4609	-86.2421
Shoreline	A	13 mile	2	Batman	Dawn	2014-05-08 04:57:25	58	44.4396	-86.2171
Shoreline	A	13 mile	2	Batman	Dawn	2014-05-08 05:01:35	51	44.4515	-86.2219
Shoreline	A	13 mile	2	Batman	Dawn	2014-04-25 05:58:57	3	44.447	-86.2292
Shoreline	A	13 mile	2	Batman	Dawn	2014-04-27 05:32:22	273	44.4317	-86.2158
Shoreline	A	13 mile	2	Batman	Dawn	2014-04-30 05:39:52	319	44.442	-86.2492
Shoreline	A	13 mile	2	Batman	Dawn	2014-05-01 06:05:29	353	44.4542	-86.2468
Shoreline	A	13 mile	2	Batman	Dawn	2014-04-25 06:11:39	325	44.4238	-86.2258
Shoreline	A	13 mile	2	Batman	Dawn	2014-04-30 05:43:43	28	44.4215	-86.2549
Shoreline	A	13 mile	2	Batman	Dawn	2014-05-01 05:37:18	12	44.4269	-86.243
Shoreline	A	13 mile	2	Batman	Dawn	2014-05-08 05:19:08	322	44.4411	-86.1886
Shoreline	A	13 mile	2	Batman	Dawn	2014-04-30 05:27:19	1	44.4586	-86.2494
Shoreline	A	13 mile	2	Batman	Dawn	2014-04-24 05:31:52	5	44.4568	-86.2525
Shoreline	A	13 mile	2	Batman	Dawn	2014-05-01 06:03:20	9	44.4295	-86.227
Shoreline	A	13 mile	2	Batman	Dawn	2014-05-08 05:08:30	63	44.4027	-86.235
Shoreline	A	13 mile	2	Batman	Dawn	2014-05-03 05:14:52	187	44.4352	-86.2192
Shoreline	A	13 mile	2	Batman	Dawn	2014-05-03 05:03:23	30	44.4342	-86.2121
Shoreline	A	13 mile	2	Batman	Dawn	2014-04-25 05:39:42	54	44.4313	-86.2378
Shoreline	A	13 mile	2	Batman	Dawn	2014-04-30 05:29:08	37	44.4516	-86.2596
Shoreline	A	13 mile	2	Batman	Dawn	2014-04-26 05:50:14	120	44.4516	-86.2297
Shoreline	A	13 mile	2	Batman	Dawn	2014-04-24 06:10:33	308	44.4325	-86.1994
Shoreline	A	13 mile	2	Batman	Dawn	2014-05-01 05:11:58	40	44.4378	-86.1946
Shoreline	A	13 mile	2	Batman	Dawn	2014-04-25 05:26:48	9	44.4439	-86.2309
Shoreline	A	13 mile	2	Batman	Dawn	2014-05-06 05:17:31	343	44.4277	-86.25
Shoreline	A	13 mile	2	Batman	Dawn	2014-04-24 05:23:54	315	44.4296	-86.2248
Shoreline	A	13 mile	2	Batman	Dawn	2014-04-30 05:20:30	344	44.4294	-86.1958
Shoreline	A	13 mile	2	Batman	Dawn	2014-04-30 05:21:54	349	44.405	-86.2219
Shoreline	A	13 mile	2	Batman	Dawn	2014-05-08 05:05:03	48	44.4413	-86.191
Shoreline	A	13 mile	2	Batman	Dawn	2014-05-08 05:03:41	2	44.4255	-86.191
Shoreline	A	13 mile	2	Batman	Dawn	2014-05-07 04:59:35	226	44.4206	-86.2067
Shoreline	A	13 mile	2	Batman	Dawn	2014-04-30 05:47:47	323	44.417	-86.2554
Shoreline	A	13 mile	2	Batman	Dawn	2014-04-25 06:14:24	23	44.4272	-86.2371
Shoreline	A	13 mile	2	Batman	Dawn	2014-05-01 06:04:29	351	44.4421	-86.2442
Shoreline	A	13 mile	2	Batman	Dawn	2014-04-30 05:20:06	69	44.437	-86.2626
Shoreline	A	13 mile	2	Batman	Dawn	2014-04-30 05:43:31	7	44.4449	-86.2504
Shoreline	A	13 mile	2	Batman	Dawn	2014-04-25 05:33:16	108	44.4186	-86.2614
Shoreline	A	13 mile	2	Batman	Dawn	2014-04-28 06:07:11	331	44.4458	-86.206
Shoreline	A	13 mile	2	Batman	Dawn	2014-05-08 05:06:36	56	44.415	-86.2266
Shoreline	A	13 mile	2	Batman	Dawn	2014-05-01 05:56:21	5	44.4036	-86.2715
Shoreline	A	13 mile	2	Batman	Dawn	2014-05-08 05:13:13	19	44.4362	-86.2627
Shoreline	A	13 mile	2	Batman	Dawn	2014-04-30 05:37:45	13	44.4268	-86.2506
Shoreline	A	13 mile	2	Batman	Dawn	2014-04-28 05:16:22	352	44.4604	-86.2533
Shoreline	A	13 mile	2	Batman	Dawn	2014-04-30 05:08:22	282	44.4155	-86.2087
Shoreline	A	13 mile	2	Batman	Dawn	2014-05-08 05:45:07	359	44.4168	-86.2321
Shoreline	A	13 mile	2	Batman	Dawn	2014-05-08 05:09:40	112	44.4363	-86.2559
Shoreline	A	13 mile	2	Batman	Dawn	2014-05-01 05:33:17	13	44.4574	-86.2399
Shoreline	A	13 mile	2	Batman	Dawn	2014-05-08 05:08:49	3	44.4392	-86.2499
Shoreline	A	13 mile	2	Batman	Dawn	2014-05-01 05:48:08	346	44.4248	-86.2449
Shoreline	A	13 mile	2	Batman	Dawn	2014-05-08 05:09:10	4	44.4191	-86.2373
Shoreline	A	13 mile	2	Batman	Dawn	2014-05-06 05:52:43	109	44.4643	-86.2449
Shoreline	A	13 mile	2	Batman	Dawn	2014-05-08 04:57:10	38	44.4204	-86.2521
Shoreline	A	13 mile	2	Batman	Dawn	2014-04-30 05:41:22	33	44.4305	-86.2566
Shoreline	A	13 mile	2	Batman	Dawn	2014-04-25 05:16:55	21	44.4553	-86.2288
Shoreline	A	13 mile	2	Batman	Dawn	2014-04-28 06:08:14	3	44.4311	-86.2363
Shoreline	A	13 mile	2	Batman	Dawn	2014-04-24 05:50:05	199	44.4505	-86.2132
Shoreline	A	13 mile	2	Batman	Dawn	2014-04-24 05:23:51	317	44.4196	-86.2235
Shoreline	A	13 mile	2	Batman	Dawn	2014-05-06 05:57:50	185	44.4619	-86.2544
Shoreline	A	13 mile	2	Batman	Dawn	2014-04-30 06:04:59	29	44.4375	-86.2172
Shoreline	A	13 mile	2	Batman	Dawn	2014-05-01 05:56:30	343	44.4441	-86.2054
Shoreline	A	13 mile	2	Batman	Dawn	2014-05-08 05:08:18	4	44.445	-86.1993
Shoreline	A	13 mile	2	Batman	Dawn	2014-04-30 05:14:05	351	44.4524	-86.2499
Shoreline	A	13 mile	2	Batman	Dawn	2014-04-30 05:41:31	33	44.4498	-86.2445
Shoreline	A	13 mile	2	Batman	Dawn	2014-04-26 06:00:46	268	44.4273	-86.2156
Shoreline	A	13 mile	2	Batman	Dawn	2014-05-01 05:22:09	354	44.435	-86.2607
Shoreline	A	13 mile	2	Batman	Dawn	2014-04-30 06:00:41	70	44.4289	-86.2225
Shoreline	A	13 mile	2	Batman	Dawn	2014-04-30 05:42:40	16	44.4114	-86.2391
Shoreline	A	13 mile	2	Batman	Dawn	2014-05-01 05:26:19	292	44.4475	-86.2258
Shoreline	A	13 mile	2	Batman	Dawn	2014-05-08 05:11:25	7	44.4603	-86.2373
Shoreline	A	13 mile	2	Batman	Dawn	2014-04-28 06:05:43	241	44.4342	-86.2384
Shoreline	A	13 mile	2	Batman	Dawn	2014-05-01 05:44:40	83	44.4262	-86.2168
Shoreline	A	13 mile	2	Batman	Dawn	2014-04-30 05:45:41	334	44.4308	-86.2122
Shoreline	A	13 mile	2	Batman	Dawn	2014-05-08 05:28:01	20	44.4184	-86.235
Shoreline	A	13 mile	2	Batman	Dawn	2014-05-08 05:18:35	253	44.4198	-86.2524
Shoreline	A	13 mile	2	Batman	Dawn	2014-05-08 05:49:20	58	44.4285	-86.2254
Shoreline	A	13 mile	2	Batman	Dawn	2014-05-06 05:36:19	159	44.4396	-86.2582
Shoreline	A	13 mile	2	Batman	Dawn	2014-05-09 05:15:58	59	44.4382	-86.2488
Shoreline	A	13 mile	2	Batman	Dawn	2014-05-05 05:23:32	296	44.4364	-86.2587
Shoreline	A	13 mile	2	Batman	Dawn	2014-05-05 05:53:05	342	44.4127	-86.2627
Shoreline	A	13 mile	2	Batman	Dawn	2014-05-01 06:05:41	24	44.4074	-86.2113
Shoreline	A	13 mile	2	Batman	Dawn	2014-04-30 06:07:12	2	44.4454	-86.2441
Shoreline	A	13 mile	2	Batman	Dawn	2014-04-30 05:21:18	349	44.4155	-86.2541
Shoreline	A	13 mile	2	Batman	Dawn	2014-05-04 05:06:08	114	44.4417	-86.2562
Shoreline	A	13 mile	2	Batman	Dawn	2014-04-24 05:55:48	46	44.433	-86.2211
Shoreline	A	13 mile	2	Batman	Dawn	2014-05-08 05:30:05	95	44.4543	-86.2452
Shoreline	A	13 mile	2	Batman	Dawn	2014-05-08 05:30:47	92	44.4288	-86.2216
Shoreline	A	13 mile	2	Batman	Dawn	2014-04-24 06:16:13	327	44.4471	-86.195
Shoreline	A	13 mile	2	Batman	Dawn	2014-04-30 06:03:44	16	44.4305	-86.2389
Shoreline	A	13 mile	2	Batman	Dawn	2014-05-08 05:44:43	337	44.4116	-86.2296
Shoreline	A	13 mile	2	Batman	Dawn	2014-05-08 05:32:29	64	44.4156	-86.2025
Shoreline	A	13 mile	2	Batman	Dawn	2014-04-30 05:09:04	346	44.4277	-86.254
Shoreline	A	13 mile	2	Batman	Dawn	2014-04-24 05:38:03	12	44.4555	-86.2479
Shoreline	A	13 mile	2	Batman	Dawn	2014-05-01 05:07:18	360	44.4262	-86.1993
Shoreline	A	13 mile	2	Batman	Dawn	2014-05-01 05:13:28	346	44.4241	-86.2453
Shoreline	A	13 mile	2	Batman	Dawn	2014-05-01 05:07:21	2	44.424	-86.2401
Shoreline	A	13 mile	2	Batman	Dawn	2014-05-09 04:59:04	9	44.4142	-86.2246
Shoreline	A	13 mile	2	Batman	Dawn	2014-05-01 06:03:20	337	44.4445	-86.2007
Shoreline	A	13 mile	2	Batman	Dawn	2014-05-08 05:22:24	62	44.465	-86.2079
Shoreline	A	13 mile	2	Batman	Dawn	2014-05-04 05:39:54	77	44.4263	-86.247
Shoreline	A	13 mile	2	Batman	Dawn	2014-05-08 04:58:14	336	44.4292	-86.2313
Shoreline	A	13 mile	2	Batman	Dawn	2014-05-01 05:42:58	33	44.4177	-86.2704
Shoreline	A	13 mile	2	Batman	Dawn	2014-04-30 05:07:55	19	44.4455	-86.2671
Shoreline	A	13 mile	2	Batman	Dawn	2014-05-07 05:01:11	291	44.4362	-86.1959
Shoreline	A	13 mile	2	Batman	Dawn	2014-05-01 06:05:26	339	44.4279	-86.2342
Shoreline	A	13 mile	2	Batman	Dawn	2014-05-09 05:36:44	102	44.4337	-86.2219
Shoreline	A	13 mile	2	Batman	Dawn	2014-05-08 05:54:00	220	44.4392	-86.2157
Shoreline	A	13 mile	2	Batman	Dawn	2014-05-08 04:58:08	242	44.4405	-86.2346
Shoreline	A	13 mile	2	Batman	Dawn	2014-05-08 05:07:30	13	44.4298	-86.2574
Shoreline	A	13 mile	2	Batman	Dawn	2014-05-01 05:23:21	16	44.4347	-86.1905
Shoreline	A	13 mile	2	Batman	Dawn	2014-05-06 05:23:59	229	44.4232	-86.2499
Shoreline	A	13 mile	2	Batman	Dawn	2014-04-24 06:07:32	313	44.4555	-86.2172
Shoreline	A	13 mile	2	Batman	Dawn	2014-04-30 05:52:48	328	44.4616	-86.2395
Shoreline	A	13 mile	2	Batman	Dawn	2014-05-08 05:08:33	49	44.4109	-86.2406
Shoreline	A	13 mile	2	Batman	Dawn	2014-04-30 05:59:43	38	44.4242	-86.2017
Shoreline	A	13 mile	2	Batman	Dawn	2014-04-26 05:42:09	182	44.4208	-86.2325
Shoreline	A	13 mile	2	Batman	Dawn	2014-05-06 05:50:31	303	44.4184	-86.2279
Shoreline	A	13 mile	2	Batman	Dawn	2014-05-08 05:06:36	44	44.4142	-86.2193
Shoreline	A	13 mile	2	Batman	Dawn	2014-05-01 06:02:38	353	44.4517	-86.2239
Shoreline	A	13 mile	2	Batman	Dawn	2014-04-25 05:18:14	213	44.4294	-86.2186
Shoreline	A	13 mile	2	Batman	Dawn	2014-04-30 05:50:48	17	44.4427	-86.2331
Shoreline	A	13 mile	2	Batman	Dawn	2014-05-08 05:31:44	264	44.4309	-86.2192
Shoreline	A	13 mile	2	Batman	Dawn	2014-05-08 05:36:06	34	44.4411	-86.274
Shoreline	A	13 mile	2	Batman	Dawn	2014-05-04 05:54:23	102	44.4408	-86.2502
Shoreline	A	13 mile	2	Batman	Dawn	2014-05-05 05:16:28	168	44.4065	-86.2604
Shoreline	A	13 mile	2	Batman	Dawn	2014-04-27 06:03:13	353	44.455	-86.2593
Shoreline	A	13 mile	2	Batman	Dawn	2014-05-07 05:00:59	323	44.4091	-86.2374
Shoreline	A	13 mile	2	Batman	Dawn	2014-05-08 05:41:22	82	44.4619	-86.2338
Shoreline	A	13 mile	2	Batman	Dawn	2014-04-24 05:36:14	17	44.4406	-86.2594
Shoreline	A	13 mile	2	Batman	Dawn	2014-05-07 05:05:57	35	44.4477	-86.2631
Shoreline	A	13 mile	2	Batman	Dawn	2014-04-30 06:00:32	45	44.4371	-86.2489
Shoreline	A	13 mile	2	Batman	Dawn	2014-05-08 05:42:07	38	44.4181	-86.2628
Shoreline	A	13 mile	2	Batman	Dawn	2014-05-05 05:28:30	179	44.4405	-86.2295
Shoreline	A	13 mile	2	Batman	Dawn	2014-05-01 06:00:49	116	44.4146	-86.2557
Shoreline	A	13 mile	2	Batman	Dawn	2014-05-06 05:55:05	152	44.4354	-86.2362
Shoreline	A	13 mile	2	Batman	Dawn	2014-04-28 05:39:11	295	44.4405	-86.2186
Shoreline	A	13 mile	2	Batman	Dawn	2014-04-30 05:47:14	323	44.4274	-86.1906
Shoreline	A	13 mile	2	Batman	Dawn	2014-05-02 05:07:30	267	44.46	-86.2309
Shoreline	A	13 mile	2	Batman	Dawn	2014-05-03 05:55:54	349	44.4307	-86.2221
Shoreline	A	13 mile	2	Batman	Dawn	2014-04-24 05:58:15	296	44.4332	-86.188
Shoreline	A	13 mile	2	Batman	Dawn	2014-05-06 05:14:42	150	44.4648	-86.2527
Shoreline	A	13 mile	2	Batman	Dawn	2014-05-08 05:39:39	203	44.4261	-86.202
Shoreline	A	13 mile	2	Batman	Dawn	2014-05-04 05:40:12	126	44.4578	-86.2296
Shoreline	A	13 mile	2	Batman	Dawn	2014-05-03 05:47:49	80	44.4182	-86.2544
Shoreline	A	13 mile	2	Batman	Dawn	2014-04-28 05:53:41	156	44.4119	-86.205
Shoreline	A	13 mile	2	Batman	Dawn	2014-04-26 05:15:19	177	44.4273	-86.2169
Shoreline	A	13 mile	2	Batman	Dawn	2014-04-30 06:04:56	295	44.434	-86.2033
Shoreline	A	13 mile	2	Batman	Dawn	2014-05-01 05:13:16	29	44.4172	-86.2072
Shoreline	A	13 mile	2	Batman	Dawn	2014-04-30 05:35:12	36	44.452	-86.2527
Shoreline	A	13 mile	2	Batman	Dawn	2014-05-03 05:43:55	53	44.4072	-86.2533
Shoreline	A	13 mile	2	Batman	Dawn	2014-05-08 05:22:15	17	44.4098	-86.2272
Shoreline	A	13 mile	2	Batman	Dawn	2014-05-01 05:44:22	9	44.4069	-86.2744
Shoreline	A	13 mile	2	Batman	Dawn	2014-04-30 05:15:14	357	44.441	-86.2447
Shoreline	A	13 mile	2	Batman	Dawn	2014-05-01 06:02:35	13	44.4219	-86.2453
Shoreline	A	13 mile	2	Batman	Dawn	2014-05-08 05:47:47	355	44.4457	-86.186
Shoreline	A	13 mile	2	Batman	Dawn	2014-05-01 05:54:30	11	44.4215	-86.2097
Shoreline	A	13 mile	2	Batman	Dawn	2014-05-07 05:15:50	314	44.4311	-86.1977
Shoreline	A	13 mile	2	Batman	Dawn	2014-05-08 05:53:33	297	44.4322	-86.212
Shoreline	A	13 mile	2	Batman	Dawn	2014-05-05 05:56:17	145	44.4328	-86.1913
Shoreline	A	13 mile	2	Batman	Dawn	2014-05-01 05:13:56	43	44.4525	-86.2535
Shoreline	A	13 mile	2	Batman	Dawn	2014-05-01 06:05:47	12	44.4252	-86.2453
Shoreline	A	13 mile	2	Batman	Dawn	2014-04-30 05:42:52	347	44.4383	-86.2215
Shoreline	A	13 mile	2	Batman	Dawn	2014-04-30 05:23:13	9	44.4433	-86.2396
Shoreline	A	13 mile	2	Batman	Dawn	2014-05-06 05:30:45	162	44.44	-86.2654
Shoreline	A	13 mile	2	Batman	Dawn	2014-05-08 05:10:49	298	44.4247	-86.2511
Shoreline	A	13 mile	2	Batman	Dawn	2014-05-08 05:06:03	79	44.4077	-86.239
Shoreline	A	13 mile	2	Batman	Dawn	2014-05-05 05:01:37	272	44.4315	-86.1953
Shoreline	A	13 mile	2	Batman	Dawn	2014-04-26 05:59:39	177	44.4564	-86.2506
Shoreline	A	13 mile	2	Batman	Dawn	2014-04-25 05:23:03	135	44.4504	-86.2325
Shoreline	A	13 mile	2	Batman	Dawn	2014-05-07 05:17:48	306	44.437	-86.269
Shoreline	A	13 mile	2	Batman	Dawn	2014-04-30 05:24:58	348	44.4263	-86.1856
Shoreline	A	13 mile	2	Batman	Dawn	2014-04-30 06:00:47	353	44.4312	-86.2355
Shoreline	A	13 mile	2	Batman	Dawn	2014-04-24 05:53:57	268	44.4293	-86.2333
Shoreline	A	13 mile	2	Batman	Dawn	2014-05-08 05:38:42	20	44.4146	-86.2644
Shoreline	A	13 mile	2	Batman	Dawn	2014-05-01 05:07:18	34	44.4522	-86.266
Shoreline	A	13 mile	2	Batman	Dawn	2014-04-30 05:52:00	277	44.4439	-86.2187
Shoreline	A	13 mile	2	Batman	Dawn	2014-05-08 04:59:29	30	44.4445	-86.2104
Shoreline	A	13 mile	2	Batman	Dawn	2014-04-27 05:53:11	331	44.4314	-86.2422
Shoreline	A	13 mile	2	Batman	Dawn	2014-05-08 05:19:41	26	44.4117	-86.2566
Shoreline	A	13 mile	2	Batman	Dawn	2014-04-28 05:26:03	27	44.4048	-86.1975
Shoreline	A	13 mile	2	Batman	Dawn	2014-05-08 05:37:48	6	44.4196	-86.1959
Shoreline	A	13 mile	2	Batman	Dawn	2014-05-08 04:57:50	260	44.4416	-86.2418
Shoreline	A	13 mile	2	Batman	Dawn	2014-05-08 04:57:37	7	44.4172	-86.2638
Shoreline	A	13 mile	2	Batman	Dawn	2014-04-30 05:41:49	3	44.421	-86.2605
Shoreline	A	13 mile	2	Batman	Dawn	2014-05-08 05:27:40	10	44.449	-86.2576
Shoreline	A	13 mile	2	Batman	Dawn	2014-05-04 05:43:27	156	44.4477	-86.2351
Shoreline	A	13 mile	2	Batman	Dawn	2014-05-05 05:15:01	233	44.4571	-86.2035
Shoreline	A	13 mile	2	Batman	Dawn	2014-05-08 05:17:23	60	44.4188	-86.2665
Shoreline	A	13 mile	2	Batman	Dawn	2014-05-05 05:30:07	294	44.4176	-86.2319
Shoreline	A	13 mile	2	Batman	Dawn	2014-04-30 05:35:39	45	44.4164	-86.2681
Shoreline	A	13 mile	2	Batman	Dawn	2014-05-05 05:07:23	3	44.4308	-86.2487
Shoreline	A	13 mile	2	Batman	Dawn	2014-05-06 05:43:03	246	44.4329	-86.1947
Shoreline	A	13 mile	2	Batman	Dawn	2014-05-08 05:03:38	323	44.428	-86.1986
Shoreline	A	13 mile	2	Batman	Dawn	2014-04-30 05:58:55	60	44.4395	-86.235
Shoreline	A	13 mile	2	Batman	Dawn	2014-04-27 06:04:55	5	44.4252	-86.2412
Shoreline	A	13 mile	2	Batman	Dawn	2014-05-08 05:09:43	40	44.43	-86.2596
Shoreline	A	13 mile	2	Batman	Dawn	2014-05-08 05:33:29	27	44.4143	-86.2323
Shoreline	A	13 mile	2	Batman	Dawn	2014-05-08 05:20:09	37	44.4165	-86.2373
Shoreline	A	13 mile	2	Batman	Dawn	2014-04-25 05:21:02	7	44.4411	-86.2468
Shoreline	A	13 mile	2	Batman	Dawn	2014-05-01 05:49:23	358	44.4429	-86.2317
Shoreline	A	13 mile	2	Batman	Dawn	2014-05-05 05:10:45	299	44.4379	-86.2678
Shoreline	A	13 mile	2	Batman	Dawn	2014-04-30 05:47:26	159	44.4508	-86.2471
Shoreline	A	13 mile	2	Batman	Dawn	2014-05-07 05:28:53	357	44.4167	-86.2575
Shoreline	A	13 mile	2	Batman	Dawn	2014-05-08 05:54:30	22	44.4297	-86.2184
Shoreline	A	13 mile	2	Batman	Dawn	2014-05-04 05:10:15	196	44.4377	-86.2026
Shoreline	A	13 mile	2	Batman	Dawn	2014-04-30 05:23:01	354	44.4306	-86.1962
Shoreline	A	13 mile	2	Batman	Dawn	2014-04-24 05:31:58	116	44.4071	-86.2435
Shoreline	A	13 mile	2	Batman	Dawn	2014-04-25 05:36:47	331	44.4459	-86.2618
Shoreline	A	13 mile	2	Batman	Dawn	2014-04-27 05:57:36	4	44.4091	-86.2536
Shoreline	A	13 mile	2	Batman	Dawn	2014-05-01 05:39:54	47	44.4161	-86.2682
Shoreline	A	13 mile	2	Batman	Dawn	2014-05-08 05:27:22	193	44.4219	-86.2335
Shoreline	A	13 mile	2	Batman	Dawn	2014-05-08 05:12:52	19	44.4518	-86.2417
Shoreline	A	13 mile	2	Batman	Dawn	2014-05-06 05:55:59	348	44.4234	-86.2285
Shoreline	A	13 mile	2	Batman	Dawn	2014-05-08 05:46:50	151	44.4184	-86.2303
Shoreline	A	13 mile	2	Batman	Dawn	2014-05-08 05:09:07	341	44.4188	-86.2556
Shoreline	A	13 mile	2	Batman	Dawn	2014-05-08 05:43:16	196	44.4048	-86.2434
Shoreline	A	13 mile	2	Batman	Dawn	2014-04-24 06:10:09	307	44.4291	-86.1961
Shoreline	A	13 mile	2	Batman	Dawn	2014-04-30 05:52:00	23	44.4192	-86.2412
Shoreline	A	13 mile	2	Batman	Dawn	2014-05-08 05:08:18	4	44.4459	-86.2661
Shoreline	A	13 mile	2	Batman	Dawn	2014-05-07 05:39:06	64	44.4305	-86.2081
Shoreline	A	13 mile	2	Batman	Dawn	2014-04-30 05:17:30	35	44.4629	-86.2568
Shoreline	A	13 mile	2	Batman	Dawn	2014-04-25 05:16:19	252	44.4424	-86.2086
Shoreline	A	13 mile	2	Batman	Dawn	2014-04-30 05:21:06	346	44.4275	-86.2555
Shoreline	A	13 mile	2	Batman	Dawn	2014-05-08 05:00:35	11	44.416	-86.2293
Shoreline	A	13 mile	2	Batman	Dawn	2014-04-25 05:29:46	34	44.428	-86.2473
Shoreline	A	13 mile	2	Batman	Dawn	2014-05-08 05:17:05	1	44.4189	-86.2138
Shoreline	A	13 mile	2	Batman	Dawn	2014-04-29 05:45:40	175	44.4356	-86.2323
Shoreline	A	13 mile	2	Batman	Dawn	2014-05-08 04:56:43	352	44.4156	-86.225
Shoreline	A	13 mile	2	Batman	Dawn	2014-05-06 05:04:43	185	44.4509	-86.2531
Shoreline	A	13 mile	2	Batman	Dawn	2014-04-30 05:34:39	341	44.4111	-86.2363
Shoreline	A	13 mile	2	Batman	Dawn	2014-04-25 05:23:06	143	44.4275	-86.2399
Shoreline	A	13 mile	2	Batman	Dawn	2014-04-30 05:49:54	5	44.4562	-86.2277
Shoreline	A	13 mile	2	Batman	Dawn	2014-04-24 06:09:48	16	44.4193	-86.2412
Shoreline	A	13 mile	2	Batman	Dawn	2014-04-25 05:26:42	268	44.4263	-86.2437
Shoreline	A	13 mile	2	Batman	Dawn	2014-04-27 06:03:25	21	44.4464	-86.2392
Shoreline	A	13 mile	2	Batman	Dawn	2014-04-27 05:34:43	7	44.4431	-86.2279
Shoreline	A	13 mile	2	Batman	Dawn	2014-04-28 06:04:25	31	44.4292	-86.22
Shoreline	A	13 mile	2	Batman	Dawn	2014-05-06 05:34:58	304	44.4171	-86.2082
Shoreline	A	13 mile	2	Batman	Dawn	2014-04-30 05:32:05	18	44.4137	-86.2298
Shoreline	A	13 mile	2	Batman	Dawn	2014-04-30 06:02:11	181	44.4189	-86.2594
Shoreline	A	13 mile	2	Batman	Dawn	2014-04-28 06:03:55	305	44.4396	-86.2135
Shoreline	A	13 mile	2	Batman	Dawn	2014-04-30 05:16:59	16	44.4175	-86.2525
Shoreline	A	13 mile	2	Batman	Dawn	2014-05-08 05:24:24	61	44.4039	-86.2432
Shoreline	A	13 mile	2	Batman	Dawn	2014-04-30 05:19:36	354	44.4184	-86.2551
Shoreline	A	13 mile	2	Batman	Dawn	2014-05-08 05:30:29	48	44.4179	-86.2518
Shoreline	A	13 mile	2	Batman	Dawn	2014-05-03 05:39:18	59	44.4289	-86.2498
Shoreline	A	13 mile	2	Batman	Dawn	2014-05-05 05:03:22	253	44.4334	-86.1867
Shoreline	A	13 mile	2	Batman	Dawn	2014-04-30 06:07:21	8	44.4122	-86.237
Shoreline	A	13 mile	2	Batman	Dawn	2014-04-25 05:18:38	161	44.4427	-86.1911
Shoreline	A	13 mile	2	Batman	Dawn	2014-05-05 05:10:45	333	44.4086	-86.2077
Shoreline	A	13 mile	2	Batman	Dawn	2014-05-03 05:40:42	62	44.4604	-86.2272
Shoreline	A	13 mile	2	Batman	Dawn	2014-05-07 05:15:02	40	44.4234	-86.248
Shoreline	A	13 mile	2	Batman	Dawn	2014-04-30 05:40:55	283	44.4421	-86.2199
Shoreline	A	13 mile	2	Batman	Dawn	2014-05-05 05:00:22	266	44.4356	-86.2098
Shoreline	A	13 mile	2	Batman	Dawn	2014-05-08 05:06:00	50	44.4375	-86.2029
Shoreline	A	13 mile	2	Batman	Dawn	2014-04-24 06:08:29	305	44.4485	-86.2221
Shoreline	A	13 mile	2	Batman	Dawn	2014-05-05 05:48:34	196	44.4365	-86.249
Shoreline	A	13 mile	2	Batman	Dawn	2014-05-09 05:46:07	1	44.4538	-86.2207
Shoreline	A	13 mile	2	Batman	Dawn	2014-04-30 05:11:31	324	44.4312	-86.1874
Shoreline	A	13 mile	2	Batman	Dawn	2014-05-04 05:53:47	316	44.4305	-86.2207
Shoreline	A	13 mile	2	Batman	Dawn	2014-05-01 05:57:52	321	44.4313	-86.1913
Shoreline	A	13 mile	2	Batman	Dawn	2014-04-28 05:56:45	352	44.4501	-86.2615
Shoreline	A	13 mile	2	Batman	Dawn	2014-05-02 05:15:56	5	44.4352	-86.2119
Shoreline	A	13 mile	2	Batman	Dawn	2014-04-30 05:57:07	1	44.4406	-86.2351
Shoreline	A	13 mile	2	Batman	Dawn	2014-04-30 05:20:30	9	44.4556	-86.2323
Shoreline	A	13 mile	2	Batman	Dawn	2014-05-01 05:52:18	179	44.4338	-86.2473
Shoreline	A	13 mile	2	Batman	Dawn	2014-05-01 05:56:06	12	44.4315	-86.2217
Shoreline	A	13 mile	2	Batman	Dawn	2014-04-24 05:48:53	118	44.4291	-86.228
Shoreline	A	13 mile	2	Batman	Dawn	2014-05-08 05:39:57	340	44.4286	-86.2266
Shoreline	A	13 mile	2	Batman	Dawn	2014-05-08 05:44:52	10	44.4153	-86.2386
Shoreline	A	13 mile	2	Batman	Dawn	2014-04-24 05:44:28	52	44.4221	-86.25
Shoreline	A	13 mile	2	Batman	Dawn	2014-05-08 04:57:16	26	44.4175	-86.1874
Shoreline	A	13 mile	2	Batman	Dawn	2014-05-08 05:03:41	37	44.4474	-86.1982
Shoreline	A	13 mile	2	Batman	Dawn	2014-05-08 05:01:41	75	44.436	-86.2567
Shoreline	A	13 mile	2	Batman	Dawn	2014-04-26 06:06:47	188	44.449	-86.235
Shoreline	A	13 mile	2	Batman	Dawn	2014-05-01 05:45:10	339	44.4402	-86.2366
Shoreline	A	13 mile	2	Batman	Dawn	2014-05-08 05:06:15	25	44.4579	-86.251
Shoreline	A	13 mile	2	Batman	Dawn	2014-05-08 04:58:35	43	44.4163	-86.2541
Shoreline	A	13 mile	2	Batman	Dawn	2014-05-04 05:48:28	189	44.4279	-86.2494
Shoreline	A	13 mile	2	Batman	Dawn	2014-04-30 05:58:55	334	44.4179	-86.2363
Shoreline	A	13 mile	2	Batman	Dawn	2014-05-08 05:19:05	20	44.4192	-86.2029
Shoreline	A	13 mile	2	Batman	Dawn	2014-04-24 05:27:01	32	44.454	-86.2431
Shoreline	A	13 mile	2	Batman	Dawn	2014-05-08 05:54:00	7	44.4373	-86.1971
Shoreline	A	13 mile	2	Batman	Dawn	2014-04-25 05:55:30	32	44.4391	-86.263
Shoreline	A	13 mile	2	Batman	Dawn	2014-05-01 05:48:53	22	44.4403	-86.2361
Shoreline	A	13 mile	2	Batman	Dawn	2014-05-08 05:43:25	349	44.4383	-86.231
Shoreline	A	13 mile	2	Batman	Dawn	2014-04-24 06:06:17	105	44.4322	-86.2184
Shoreline	A	13 mile	2	Batman	Dawn	2014-05-05 05:03:59	263	44.4085	-86.2251
Shoreline	A	13 mile	2	Batman	Dawn	2014-05-08 05:30:44	6	44.42	-86.2348
Shoreline	A	13 mile	2	Batman	Dawn	2014-05-07 04:59:47	354	44.4585	-86.2404
Shoreline	A	13 mile	2	Batman	Dawn	2014-05-08 05:06:09	343	44.4356	-86.2099
Shoreline	A	13 mile	2	Batman	Dawn	2014-05-08 05:48:53	59	44.4225	-86.2481
Shoreline	A	13 mile	2	Batman	Dawn	2014-05-08 05:41:37	171	44.4258	-86.249
Shoreline	A	13 mile	2	Batman	Dawn	2014-04-26 06:03:52	239	44.4416	-86.2379
Shoreline	A	13 mile	2	Batman	Dawn	2014-04-26 06:02:40	187	44.4187	-86.2262
Shoreline	A	13 mile	2	Batman	Dawn	2014-05-05 05:27:21	171	44.4442	-86.2473
Shoreline	A	13 mile	2	Batman	Dawn	2014-04-24 05:18:05	120	44.4223	-86.2011
Shoreline	A	13 mile	2	Batman	Dawn	2014-05-01 05:31:53	347	44.4466	-86.1972
Shoreline	A	13 mile	2	Batman	Dawn	2014-05-08 05:50:11	19	44.4286	-86.2287
Shoreline	A	13 mile	2	Batman	Dawn	2014-05-06 05:34:16	160	44.4323	-86.249
Shoreline	A	13 mile	2	Batman	Dawn	2014-04-30 06:06:57	353	44.4217	-86.2463
Shoreline	A	13 mile	2	Batman	Dawn	2014-05-07 05:20:09	32	44.4596	-86.2395
Shoreline	A	13 mile	2	Batman	Dawn	2014-04-24 05:55:48	332	44.429	-86.2404
Shoreline	A	13 mile	2	Batman	Dawn	2014-04-29 05:19:05	240	44.4282	-86.2365
Shoreline	A	13 mile	2	Batman	Dawn	2014-04-30 05:19:42	345	44.4168	-86.2095
Shoreline	A	13 mile	2	Batman	Dawn	2014-04-27 06:09:56	9	44.4362	-86.2624
Shoreline	A	13 mile	2	Batman	Dawn	2014-05-08 05:29:22	352	44.4578	-86.2541
Shoreline	A	13 mile	2	Batman	Dawn	2014-04-28 05:38:08	17	44.4432	-86.2328
Shoreline	A	13 mile	2	Batman	Dawn	2014-04-30 05:39:43	63	44.4375	-86.2592
Shoreline	A	13 mile	2	Batman	Dawn	2014-04-30 05:34:36	13	44.4155	-86.2421
Shoreline	A	13 mile	2	Batman	Dawn	2014-05-02 05:14:10	99	44.4373	-86.2517
Shoreline	A	13 mile	2	Batman	Dawn	2014-04-30 05:46:38	109	44.4325	-86.2096
Shoreline	A	13 mile	2	Batman	Dawn	2014-04-25 05:52:32	311	44.4305	-86.2262
Shoreline	A	13 mile	2	Batman	Dawn	2014-04-30 05:13:17	290	44.4507	-86.2312
Shoreline	A	13 mile	2	Batman	Dawn	2014-05-06 05:34:25	321	44.433	-86.2396
Shoreline	A	13 mile	2	Batman	Dawn	2014-05-08 05:25:07	43	44.4491	-86.2543
Shoreline	A	13 mile	2	Batman	Dawn	2014-05-08 04:59:17	37	44.4572	-86.2345
Shoreline	A	13 mile	2	Batman	Dawn	2014-05-08 05:42:10	163	44.4245	-86.1879
Shoreline	A	13 mile	2	Batman	Dawn	2014-05-06 05:34:01	199	44.4379	-86.2595
Shoreline	A	13 mile	2	Batman	Dawn	2014-04-25 06:13:27	254	44.4444	-86.2059
Shoreline	A	13 mile	2	Batman	Dawn	2014-05-08 05:05:15	29	44.4292	-86.2647
Shoreline	A	13 mile	2	Batman	Dawn	2014-05-07 05:35:03	11	44.4398	-86.2573
Shoreline	A	13 mile	2	Batman	Dawn	2014-04-30 06:04:59	350	44.4288	-86.2163
Shoreline	A	13 mile	2	Batman	Dawn	2014-05-01 05:40:24	167	44.4472	-86.2216
Shoreline	A	13 mile	2	Batman	Dawn	2014-04-30 05:29:26	50	44.4416	-86.2653
Shoreline	A	13 mile	2	Batman	Dawn	2014-05-08 05:17:26	164	44.4543	-86.2607
Shoreline	A	13 mile	2	Batman	Dawn	2014-05-08 05:48:50	342	44.4286	-86.2418
Shoreline	A	13 mile	2	Batman	Dawn	2014-04-30 05:23:31	352	44.441	-86.2558
Shoreline	A	13 mile	2	Batman	Dawn	2014-04-25 05:19:29	298	44.4442	-86.2296
Shoreline	A	13 mile	2	Batman	Dawn	2014-05-05 05:31:04	263	44.4368	-86.2036
Shoreline	A	13 mile	2	Batman	Dawn	2014-04-24 06:15:55	22	44.4477	-86.2543
Shoreline	A	13 mile	2	Batman	Dawn	2014-05-08 05:52:21	16	44.4567	-86.2366
Shoreline	A	13 mile	2	Batman	Dawn	2014-04-30 05:41:25	5	44.4334	-86.2507
Shoreline	A	13 mile	2	Batman	Dawn	2014-05-08 05:29:46	354	44.4155	-86.2489
Shoreline	A	13 mile	2	Batman	Dawn	2014-04-24 06:13:21	339	44.4439	-86.2345
Shoreline	A	13 mile	2	Batman	Dawn	2014-05-08 05:43:10	38	44.4547	-86.2431
Shoreline	A	13 mile	2	Batman	Dawn	2014-04-27 06:05:46	347	44.4627	-86.2269
Shoreline	A	13 mile	2	Batman	Dawn	2014-04-25 05:43:37	357	44.4616	-86.2363
Shoreline	A	13 mile	2	Batman	Dawn	2014-05-08 05:07:27	153	44.4083	-86.258
Shoreline	A	13 mile	2	Batman	Dawn	2014-05-01 06:05:20	69	44.4349	-86.2094
Shoreline	A	13 mile	2	Batman	Dawn	2014-05-05 05:00:49	289	44.4507	-86.2452
Shoreline	A	13 mile	2	Batman	Dawn	2014-05-09 05:32:11	10	44.4506	-86.2316
Shoreline	A	13 mile	2	Batman	Dawn	2014-05-08 05:27:16	29	44.4178	-86.2361
Shoreline	A	13 mile	2	Batman	Dawn	2014-05-08 05:06:09	328	44.4533	-86.2314
Shoreline	A	13 mile	2	Batman	Dawn	2014-05-04 05:58:54	268	44.4319	-86.2205
Shoreline	A	13 mile	2	Batman	Dawn	2014-05-02 06:02:13	181	44.4517	-86.1904
Shoreline	A	13 mile	2	Batman	Dawn	2014-04-26 05:17:50	148	44.4277	-86.2206
Shoreline	A	13 mile	2	Batman	Dawn	2014-05-08 05:13:22	4	44.4499	-86.2448
Shoreline	A	13 mile	2	Batman	Dawn	2014-05-08 05:19:41	356	44.4208	-86.2124
Shoreline	A	13 mile	2	Batman	Dawn	2014-04-30 05:17:27	7	44.4214	-86.2103
Shoreline	A	13 mile	2	Batman	Dawn	2014-05-02 05:19:44	291	44.434	-86.2329
Shoreline	A	13 mile	2	Batman	Dawn	2014-04-26 06:09:14	278	44.4303	-86.2437
Shoreline	A	13 mile	2	Batman	Dawn	2014-05-08 05:07:42	35	44.4262	-86.2359
Shoreline	A	13 mile	2	Batman	Dawn	2014-04-24 06:03:25	96	44.4354	-86.2564
Shoreline	A	13 mile	2	Batman	Dawn	2014-04-24 06:14:12	299	44.4418	-86.2304
Shoreline	A	13 mile	2	Batman	Dawn	2014-04-27 05:45:22	195	44.4242	-86.1995
Shoreline	A	13 mile	2	Batman	Dawn	2014-04-25 05:20:47	5	44.4463	-86.2035
Shoreline	A	13 mile	2	Batman	Dawn	2014-05-08 05:07:03	42	44.4363	-86.2498
Shoreline	A	13 mile	2	Batman	Dawn	2014-05-08 05:07:45	25	44.4186	-86.2046
Shoreline	A	13 mile	2	Batman	Dawn	2014-05-06 05:29:36	105	44.4563	-86.2472
Shoreline	A	13 mile	2	Batman	Dawn	2014-05-08 05:01:32	26	44.4627	-86.2559
Shoreline	A	13 mile	2	Batman	Dawn	2014-05-08 05:04:21	248	44.4506	-86.2451
Shoreline	A	13 mile	2	Batman	Dawn	2014-05-05 05:11:12	258	44.4374	-86.198
Shoreline	A	13 mile	2	Batman	Dawn	2014-05-07 05:21:57	32	44.4632	-86.2561
Shoreline	A	13 mile	2	Batman	Dawn	2014-04-30 05:17:33	33	44.4269	-86.247
Shoreline	A	13 mile	2	Batman	Dawn	2014-05-08 05:39:54	315	44.4575	-86.2336
Shoreline	A	13 mile	2	Batman	Dawn	2014-05-08 05:08:03	18	44.4163	-86.2327
Shoreline	A	13 mile	2	Batman	Dawn	2014-05-04 05:19:41	125	44.4404	-86.2622
Shoreline	A	13 mile	2	Batman	Dawn	2014-05-01 05:54:06	357	44.4643	-86.2013
Shoreline	A	13 mile	2	Batman	Dawn	2014-04-26 06:00:46	108	44.4321	-86.2096
Shoreline	A	13 mile	2	Batman	Dawn	2014-05-08 05:49:08	334	44.4078	-86.2323
Shoreline	A	13 mile	2	Batman	Dawn	2014-05-01 05:24:12	319	44.4564	-86.2542
Shoreline	A	13 mile	2	Batman	Dawn	2014-04-26 05:43:57	128	44.4103	-86.1854
Shoreline	A	13 mile	2	Batman	Dawn	2014-05-08 05:16:32	18	44.4357	-86.1998
Shoreline	A	13 mile	2	Batman	Dawn	2014-04-27 06:01:52	241	44.4513	-86.2533
Shoreline	A	13 mile	2	Batman	Dawn	2014-05-08 05:21:45	335	44.4526	-86.2396
Shoreline	A	13 mile	2	Batman	Dawn	2014-04-26 05:46:46	2	44.4169	-86.2489
Shoreline	A	13 mile	2	Batman	Dawn	2014-04-24 05:58:30	137	44.4284	-86.2213
Shoreline	A	13 mile	2	Batman	Dawn	2014-05-02 05:31:23	218	44.4368	-86.2217
Shoreline	A	13 mile	2	Batman	Dawn	2014-05-06 05:00:16	290	44.4145	-86.2143
Shoreline	A	13 mile	2	Batman	Dawn	2014-05-08 05:10:04	8	44.4396	-86.2057
Shoreline	A	13 mile	2	Batman	Dawn	2014-05-05 05:01:49	202	44.4234	-86.1909
Shoreline	A	13 mile	2	Batman	Dawn	2014-05-02 05:56:30	191	44.4457	-86.2561
Shoreline	A	13 mile	2	Batman	Dawn	2014-05-06 05:36:31	268	44.4312	-86.2349
Shoreline	A	13 mile	2	Batman	Dawn	2014-05-08 05:44:25	248	44.4156	-86.2107
Shoreline	A	13 mile	2	Batman	Dawn	2014-05-01 05:10:40	35	44.4177	-86.2343
Shoreline	A	13 mile	2	Batman	Dawn	2014-05-05 05:00:58	143	44.4283	-86.2205
Shoreline	A	13 mile	2	Batman	Dawn	2014-04-27 06:03:40	292	44.4165	-86.2632
Shoreline	A	13 mile	2	Batman	Dawn	2014-05-08 05:16:56	211	44.4211	-86.2093
Shoreline	A	13 mile	2	Batman	Dawn	2014-05-06 05:14:24	237	44.4438	-86.2085
Shoreline	A	13 mile	2	Batman	Dawn	2014-05-01 05:54:15	12	44.446	-86.1942
Shoreline	A	13 mile	2	Batman	Dawn	2014-05-01 06:02:32	332	44.429	-86.2436
Shoreline	A	13 mile	2	Batman	Dawn	2014-05-08 05:31:32	92	44.4047	-86.2589
Shoreline	A	13 mile	2	Batman	Dawn	2014-05-08 05:00:29	284	44.4526	-86.2036
Shoreline	A	13 mile	2	Batman	Dawn	2014-04-24 05:23:39	24	44.4665	-86.212
Shoreline	A	13 mile	2	Batman	Dawn	2014-04-30 06:00:16	17	44.4339	-86.2026
Shoreline	A	13 mile	2	Batman	Dawn	2014-05-08 05:12:58	10	44.4556	-86.1939
Shoreline	A	13 mile	2	Batman	Dawn	2014-04-30 05:28:07	358	44.4655	-86.2457
Shoreline	A	13 mile	2	Batman	Dawn	2014-04-24 06:01:25	249	44.4312	-86.2325
Shoreline	A	13 mile	2	Batman	Dawn	2014-05-08 05:45:13	9	44.4023	-86.2567
Shoreline	A	13 mile	2	Batman	Dawn	2014-04-30 06:01:47	24	44.4658	-86.229
Shoreline	A	13 mile	2	Batman	Dawn	2014-05-08 05:06:54	14	44.4246	-86.1822
Shoreline	A	13 mile	2	Batman	Dawn	2014-05-05 05:02:01	43	44.4431	-86.2251
Shoreline	A	13 mile	2	Batman	Dawn	2014-05-08 05:29:28	73	44.426	-86.2539
Shoreline	A	13 mile	2	Batman	Dawn	2014-04-24 06:14:36	276	44.4291	-86.2328
Shoreline	A	13 mile	2	Batman	Dawn	2014-04-27 06:07:35	43	44.426	-86.2379
Shoreline	A	13 mile	2	Batman	Dawn	2014-04-27 05:51:38	321	44.4259	-86.202
Shoreline	A	13 mile	2	Batman	Dawn	2014-04-30 06:00:47	170	44.4346	-86.1961
Shoreline	A	13 mile	2	Batman	Dawn	2014-04-30 05:32:29	354	44.443	-86.2578
Shoreline	A	13 mile	2	Batman	Dawn	2014-05-08 05:39:06	6	44.4254	-86.2371
Shoreline	A	13 mile	2	Batman	Dawn	2014-04-30 06:03:23	54	44.4136	-86.2598
Shoreline	A	13 mile	2	Batman	Dawn	2014-04-24 06:06:38	351	44.4332	-86.241
Shoreline	A	13 mile	2	Batman	Dawn	2014-04-30 05:16:53	29	44.4166	-86.2529
Shoreline	A	13 mile	2	Batman	Dawn	2014-04-27 06:08:20	352	44.4354	-86.2343
Shoreline	A	13 mile	2	Batman	Dawn	2014-05-07 04:58:14	174	44.4477	-86.205
Shoreline	A	13 mile	2	Batman	Dawn	2014-05-08 05:29:50	62	44.4223	-86.2467
Shoreline	A	13 mile	2	Batman	Dawn	2014-05-09 05:37:51	50	44.4244	-86.2586
Shoreline	A	13 mile	2	Batman	Dawn	2014-05-08 05:47:47	337	44.4252	-86.2562
Shoreline	A	13 mile	2	Batman	Dawn	2014-05-08 05:12:58	5	44.4444	-86.2045
Shoreline	A	13 mile	2	Batman	Dawn	2014-05-08 05:06:21	60	44.4478	-86.2452
Shoreline	A	13 mile	2	Batman	Dawn	2014-04-24 05:53:36	356	44.4469	-86.1996
Shoreline	A	13 mile	2	Batman	Dawn	2014-05-08 05:00:59	102	44.4509	-86.1854
Shoreline	A	13 mile	2	Batman	Dawn	2014-04-29 06:03:53	336	44.4336	-86.2329
Shoreline	A	13 mile	2	Batman	Dawn	2014-05-05 05:31:25	270	44.4101	-86.2273
Shoreline	A	13 mile	2	Batman	Dawn	2014-05-06 05:53:32	0	44.4389	-86.2331
Shoreline	A	13 mile	2	Batman	Dawn	2014-04-28 05:38:35	313	44.4317	-86.199
Shoreline	A	13 mile	2	Batman	Dawn	2014-05-08 04:57:28	73	44.4372	-86.2556
Shoreline	A	13 mile	2	Batman	Dawn	2014-04-30 05:48:05	353	44.442	-86.2403
Shoreline	A	13 mile	2	Batman	Dawn	2014-05-06 05:12:24	162	44.408	-86.2531
Shoreline	A	13 mile	2	Batman	Dawn	2014-04-30 05:54:37	16	44.4243	-86.2581
Shoreline	A	13 mile	2	Batman	Dawn	2014-05-05 05:00:16	294	44.4201	-86.2327
Shoreline	A	13 mile	2	Batman	Dawn	2014-05-08 05:39:09	349	44.43	-86.244
Shoreline	A	13 mile	2	Batman	Dawn	2014-04-28 06:03:16	164	44.4329	-86.2136
Shoreline	A	13 mile	2	Batman	Dawn	2014-05-09 05:39:39	301	44.4342	-86.2016
Shoreline	A	13 mile	2	Batman	Dawn	2014-05-08 05:30:53	13	44.4517	-86.2481
Shoreline	A	13 mile	2	Batman	Dawn	2014-05-01 05:44:31	113	44.4272	-86.1982
Shoreline	A	13 mile	2	Batman	Dawn	2014-05-06 05:29:12	236	44.4337	-86.1906
Shoreline	A	13 mile	2	Batman	Dawn	2014-05-05 05:23:08	30	44.4498	-86.1825
Shoreline	A	13 mile	2	Batman	Dawn	2014-04-26 06:08:17	152	44.4294	-86.2369
Shoreline	A	13 mile	2	Batman	Dawn	2014-05-01 06:03:17	4	44.4145	-86.205
Shoreline	A	13 mile	2	Batman	Dawn	2014-04-30 05:38:40	311	44.44	-86.2158
Shoreline	A	13 mile	2	Batman	Dawn	2014-04-30 05:39:37	66	44.4293	-86.2679
Shoreline	A	13 mile	2	Batman	Dawn	2014-05-08 05:15:23	41	44.4228	-86.2549
Shoreline	A	13 mile	2	Batman	Dawn	2014-04-30 05:32:59	6	44.4498	-86.2514
Shoreline	A	13 mile	2	Batman	Dawn	2014-05-08 05:17:50	81	44.4344	-86.253
Shoreline	A	13 mile	2	Batman	Dawn	2014-05-05 05:11:48	331	44.4367	-86.2501
Shoreline	A	13 mile	2	Batman	Dawn	2014-04-28 05:59:12	140	44.4398	-86.2237
Shoreline	A	13 mile	2	Batman	Dawn	2014-05-01 05:39:30	359	44.4594	-86.2324
Shoreline	A	13 mile	2	Batman	Dawn	2014-05-06 05:31:40	199	44.4411	-86.2596
Shoreline	A	13 mile	2	Batman	Dawn	2014-04-30 05:08:01	20	44.455	-86.2525
Shoreline	A	13 mile	2	Batman	Dawn	2014-05-01 05:29:04	57	44.4543	-86.2579
Shoreline	A	13 mile	2	Batman	Dawn	2014-05-08 05:05:15	79	44.4664	-86.2184
Shoreline	A	13 mile	2	Batman	Dawn	2014-04-28 05:23:47	318	44.4103	-86.2632
Shoreline	A	13 mile	2	Batman	Dawn	2014-05-07 05:31:41	26	44.4204	-86.1828
Shoreline	A	13 mile	2	Batman	Dawn	2014-05-03 05:45:19	81	44.4289	-86.2517
Shoreline	A	13 mile	2	Batman	Dawn	2014-04-30 05:12:01	348	44.445	-86.2435
Shoreline	A	13 mile	2	Batman	Dawn	2014-05-08 05:29:01	106	44.4089	-86.2165
Shoreline	A	13 mile	2	Batman	Dawn	2014-04-28 05:52:17	208	44.4325	-86.2369
Shoreline	A	13 mile	2	Batman	Dawn	2014-04-27 06:11:29	355	44.4225	-86.2414
Shoreline	A	13 mile	2	Batman	Dawn	2014-04-24 06:06:14	347	44.432	-86.2315
Shoreline	A	13 mile	2	Batman	Dawn	2014-05-08 05:12:22	42	44.4191	-86.2405
Shoreline	A	13 mile	2	Batman	Dawn	2014-05-04 05:40:48	218	44.459	-86.2259
Shoreline	A	13 mile	2	Batman	Dawn	2014-04-30 05:49:36	8	44.4313	-86.2216
Shoreline	A	13 mile	2	Batman	Dawn	2014-04-27 05:52:11	83	44.419	-86.2513
Shoreline	A	13 mile	2	Batman	Dawn	2014-04-27 05:43:15	180	44.4329	-86.238
Shoreline	A	13 mile	2	Batman	Dawn	2014-04-30 06:05:51	25	44.455	-86.2468
Shoreline	A	13 mile	2	Batman	Dawn	2014-05-01 05:44:58	3	44.4386	-86.2016
Shoreline	A	13 mile	2	Batman	Dawn	2014-05-08 05:24:12	45	44.4624	-86.2239
Shoreline	A	13 mile	2	Batman	Dawn	2014-05-08 05:05:00	91	44.4407	-86.2555
Shoreline	A	13 mile	2	Batman	Dawn	2014-05-01 06:04:23	2	44.4248	-86.2167
Shoreline	A	13 mile	2	Batman	Dawn	2014-04-30 05:38:03	3	44.4546	-86.235
Shoreline	A	13 mile	2	Batman	Dawn	2014-04-25 05:22:42	341	44.4421	-86.2209
Shoreline	A	13 mile	2	Batman	Dawn	2014-05-05 05:34:34	276	44.4165	-86.2482
Shoreline	A	13 mile	2	Batman	Dawn	2014-04-30 05:29:29	17	44.4391	-86.249
Shoreline	A	13 mile	2	Batman	Dawn	2014-04-25 05:45:58	117	44.4186	-86.2547
Shoreline	A	13 mile	2	Batman	Dawn	2014-04-30 05:55:01	53	44.4123	-86.2497
Shoreline	A	13 mile	2	Batman	Dawn	2014-05-08 05:08:46	29	44.4114	-86.2707
Shoreline	A	13 mile	2	Batman	Dawn	2014-04-30 05:50:12	39	44.4286	-86.2226
Shoreline	A	13 mile	2	Batman	Dawn	2014-04-30 06:05:30	28	44.4366	-86.2366
Shoreline	A	13 mile	2	Batman	Dawn	2014-05-01 05:56:21	349	44.4427	-86.2018
Shoreline	A	13 mile	2	Batman	Dawn	2014-05-08 05:24:39	328	44.4152	-86.2284
Shoreline	A	13 mile	2	Batman	Dawn	2014-05-01 06:04:44	3	44.4337	-86.2464
Shoreline	A	13 mile	2	Batman	Dawn	2014-05-09 05:46:10	352	44.4319	-86.2331
Shoreline	A	13 mile	2	Batman	Dawn	2014-04-30 05:47:05	356	44.4597	-86.252
Shoreline	A	13 mile	2	Batman	Dawn	2014-05-05 05:14:01	241	44.4053	-86.2701
Shoreline	A	13 mile	2	Batman	Dawn	2014-04-30 05:55:49	4	44.4308	-86.2318
Shoreline	A	13 mile	2	Batman	Dawn	2014-04-28 05:33:07	267	44.4159	-86.2679
Shoreline	A	13 mile	2	Batman	Dawn	2014-05-08 05:55:00	76	44.439	-86.2642
Shoreline	A	13 mile	2	Batman	Dawn	2014-04-30 05:50:48	352	44.4215	-86.236
Shoreline	A	13 mile	2	Batman	Dawn	2014-05-05 05:49:37	136	44.434	-86.2322
Shoreline	A	13 mile	2	Batman	Dawn	2014-04-26 06:01:01	188	44.4275	-86.235
Shoreline	A	13 mile	2	Batman	Dawn	2014-04-27 06:10:50	14	44.4136	-86.229
Shoreline	A	13 mile	2	Batman	Dawn	2014-05-08 05:55:24	24	44.4555	-86.2442
Shoreline	A	13 mile	2	Batman	Dawn	2014-05-08 04:57:37	55	44.4183	-86.2525
Shoreline	A	13 mile	2	Batman	Dawn	2014-05-08 05:29:22	27	44.4423	-86.2022
Shoreline	A	13 mile	2	Batman	Dawn	2014-05-06 05:51:40	302	44.4341	-86.1931
Shoreline	A	13 mile	2	Batman	Dawn	2014-04-30 05:27:25	352	44.4189	-86.2243
Shoreline	A	13 mile	2	Batman	Dawn	2014-04-30 05:09:10	26	44.422	-86.2596
Shoreline	A	13 mile	2	Batman	Dawn	2014-05-08 05:26:43	84	44.4357	-86.2518
Shoreline	A	13 mile	2	Batman	Dawn	2014-05-01 05:40:03	321	44.4237	-86.1939
Shoreline	A	13 mile	2	Batman	Dawn	2014-04-30 06:00:47	223	44.4581	-86.2623
Shoreline	A	13 mile	2	Batman	Dawn	2014-05-03 05:50:23	291	44.4289	-86.2191
Shoreline	A	13 mile	2	Batman	Dawn	2014-04-30 05:10:22	30	44.4172	-86.2582
Shoreline	A	13 mile	2	Batman	Dawn	2014-05-01 05:45:38	5	44.4459	-86.2007
Shoreline	A	13 mile	2	Batman	Dawn	2014-04-30 05:19:09	193	44.4299	-86.1948
Shoreline	A	13 mile	2	Batman	Dawn	2014-05-01 05:38:42	2	44.418	-86.2217
Shoreline	A	13 mile	2	Batman	Dawn	2014-04-30 05:36:51	352	44.437	-86.2491
Shoreline	A	13 mile	2	Batman	Dawn	2014-05-07 05:03:54	282	44.4195	-86.2469
Shoreline	A	13 mile	2	Batman	Dawn	2014-05-08 05:42:37	142	44.4244	-86.2289
Shoreline	A	13 mile	2	Batman	Dawn	2014-05-01 05:54:30	354	44.4279	-86.2182
Shoreline	A	13 mile	2	Batman	Dawn	2014-04-30 05:49:45	25	44.4296	-86.2543
Shoreline	A	13 mile	2	Batman	Dawn	2014-04-30 05:46:38	316	44.4409	-86.1951
Shoreline	A	13 mile	2	Batman	Dawn	2014-05-08 05:05:09	6	44.4502	-86.2412
Shoreline	A	13 mile	2	Batman	Dawn	2014-04-30 05:07:37	17	44.4412	-86.2347
Shoreline	A	13 mile	2	Batman	Dawn	2014-05-04 05:49:16	180	44.4176	-86.2495
Shoreline	A	13 mile	2	Batman	Dawn	2014-05-08 05:43:04	26	44.4486	-86.2091
Shoreline	A	13 mile	2	Batman	Dawn	2014-05-08 05:21:21	50	44.4334	-86.2583
Shoreline	A	13 mile	2	Batman	Dawn	2014-05-09 05:27:46	300	44.4338	-86.2228
Shoreline	A	13 mile	2	Batman	Dawn	2014-04-27 05:52:17	62	44.4192	-86.2497
Shoreline	A	13 mile	2	Batman	Dawn	2014-04-25 06:02:58	22	44.4429	-86.204
Shoreline	A	13 mile	2	Batman	Dawn	2014-05-01 05:36:12	58	44.4268	-86.2515
Shoreline	A	13 mile	2	Batman	Dawn	2014-05-08 05:50:14	18	44.4409	-86.2391
Shoreline	A	13 mile	2	Batman	Dawn	2014-04-30 05:26:28	31	44.4468	-86.2551
Shoreline	A	13 mile	2	Batman	Dawn	2014-04-30 06:04:11	349	44.4519	-86.2327
Shoreline	A	13 mile	2	Batman	Dawn	2014-04-30 05:09:34	292	44.45	-86.2546
Shoreline	A	13 mile	2	Batman	Dawn	2014-05-08 05:13:56	1	44.4263	-86.2483
Shoreline	A	13 mile	2	Batman	Dawn	2014-05-08 05:08:49	27	44.4195	-86.2239
Shoreline	A	13 mile	2	Batman	Dawn	2014-05-08 05:06:27	188	44.4521	-86.2334
Shoreline	A	13 mile	2	Batman	Dawn	2014-05-08 05:13:43	59	44.4554	-86.224
Shoreline	A	13 mile	2	Batman	Dawn	2014-05-08 05:39:54	359	44.4651	-86.2389
Shoreline	A	13 mile	2	Batman	Dawn	2014-05-06 05:00:31	116	44.4421	-86.2461
Shoreline	A	13 mile	2	Batman	Dawn	2014-05-04 05:17:49	204	44.4396	-86.2281
Shoreline	A	13 mile	2	Batman	Dawn	2014-05-08 04:57:44	346	44.4245	-86.2612
Shoreline	A	13 mile	2	Batman	Dawn	2014-04-25 05:56:45	28	44.4106	-86.2227
Shoreline	A	13 mile	2	Batman	Dawn	2014-04-30 05:45:20	35	44.421	-86.2639
Shoreline	A	13 mile	2	Batman	Dawn	2014-05-08 05:03:26	16	44.4268	-86.2335
Shoreline	A	13 mile	2	Batman	Dawn	2014-05-08 04:59:38	299	44.458	-86.233
Shoreline	A	13 mile	2	Batman	Dawn	2014-05-09 05:49:35	12	44.4131	-86.2254
Shoreline	A	13 mile	2	Batman	Dawn	2014-05-08 05:14:35	18	44.4384	-86.1885
Shoreline	A	13 mile	2	Batman	Dawn	2014-05-08 05:36:39	317	44.4351	-86.2105
Shoreline	A	13 mile	2	Batman	Dawn	2014-04-30 05:20:12	347	44.4289	-86.199
Shoreline	A	13 mile	2	Batman	Dawn	2014-05-08 05:09:40	17	44.4312	-86.2409
Shoreline	A	13 mile	2	Batman	Dawn	2014-05-06 05:47:22	285	44.4633	-86.2334
Shoreline	A	13 mile	2	Batman	Dawn	2014-05-01 05:55:12	15	44.4492	-86.2376
Shoreline	A	13 mile	2	Batman	Dawn	2014-05-08 05:08:46	242	44.4309	-86.2579
Shoreline	A	13 mile	2	Batman	Dawn	2014-05-08 05:44:40	356	44.4478	-86.2481
Shoreline	A	13 mile	2	Batman	Dawn	2014-05-08 05:51:29	86	44.4299	-86.2116
Shoreline	A	13 mile	2	Batman	Dawn	2014-04-28 05:59:18	216	44.4315	-86.2303
Shoreline	A	13 mile	2	Batman	Dawn	2014-04-24 06:10:51	351	44.4586	-86.2317
Shoreline	A	13 mile	2	Batman	Dawn	2014-04-30 05:07:52	323	44.4132	-86.2298
Shoreline	A	13 mile	2	Batman	Dawn	2014-05-05 05:09:15	273	44.4431	-86.2533
Shoreline	A	13 mile	2	Batman	Dawn	2014-05-05 05:17:04	271	44.4508	-86.2255
Shoreline	A	13 mile	2	Batman	Dawn	2014-05-07 05:51:21	222	44.4358	-86.2384
Shoreline	A	13 mile	2	Batman	Dawn	2014-04-24 06:07:38	104	44.4394	-86.2155
Shoreline	A	13 mile	2	Batman	Dawn	2014-05-01 05:46:47	346	44.4559	-86.246
Shoreline	A	13 mile	2	Batman	Dawn	2014-04-26 05:36:26	98	44.4297	-86.1945
Shoreline	A	13 mile	2	Batman	Dawn	2014-05-05 05:37:56	298	44.4314	-86.2155
Shoreline	A	13 mile	2	Batman	Dawn	2014-05-08 05:07:51	245	44.4179	-86.2382
Shoreline	A	13 mile	2	Batman	Dawn	2014-04-30 05:46:05	4	44.4386	-86.2459
Shoreline	A	13 mile	2	Batman	Dawn	2014-05-01 05:06:03	357	44.4282	-86.2398
Shoreline	A	13 mile	2	Batman	Dawn	2014-04-29 05:25:24	81	44.4355	-86.2306
Shoreline	A	13 mile	2	Batman	Dawn	2014-05-08 05:07:45	30	44.4387	-86.2039
Shoreline	A	13 mile	2	Batman	Dawn	2014-05-06 05:57:44	222	44.4617	-86.2172
Shoreline	A	13 mile	2	Batman	Dawn	2014-04-26 05:58:42	202	44.4524	-86.2092
Shoreline	A	13 mile	2	Batman	Dawn	2014-05-06 05:26:39	252	44.421	-86.2085
Shoreline	A	13 mile	2	Batman	Dawn	2014-05-08 05:53:18	11	44.4193	-86.2486
Shoreline	A	13 mile	2	Batman	Dawn	2014-05-05 05:19:10	308	44.4491	-86.2293
Shoreline	A	13 mile	2	Batman	Dawn	2014-04-30 06:03:29	352	44.4153	-86.2131
Shoreline	A	13 mile	2	Batman	Dawn	2014-05-08 05:20:45	10	44.4482	-86.2501
Shoreline	A	13 mile	2	Batman	Dawn	2014-04-30 05:15:56	250	44.4325	-86.2251
Shoreline	A	13 mile	2	Batman	Dawn	2014-05-08 05:05:39	328	44.4474	-86.1901
Shoreline	A	13 mile	2	Batman	Dawn	2014-04-29 06:01:13	332	44.4324	-86.221
Shoreline	A	13 mile	2	Batman	Dawn	2014-05-08 05:05:00	352	44.4445	-86.2094
Shoreline	A	13 mile	2	Batman	Dawn	2014-04-24 05:41:03	69	44.4211	-86.2601
Shoreline	A	13 mile	2	Batman	Dawn	2014-05-08 05:46:11	122	44.4416	-86.235
Shoreline	A	13 mile	2	Batman	Dawn	2014-04-30 06:06:36	11	44.4246	-86.2384
Shoreline	A	13 mile	2	Batman	Dawn	2014-05-01 05:43:13	18	44.4391	-86.2365
Shoreline	A	13 mile	2	Batman	Dawn	2014-05-08 05:21:30	86	44.4612	-86.2632
Shoreline	A	13 mile	2	Batman	Dawn	2014-05-07 05:24:07	55	44.432	-86.2684
Shoreline	A	13 mile	2	Batman	Dawn	2014-04-30 05:56:46	289	44.4378	-86.2363
Shoreline	A	13 mile	2	Batman	Dawn	2014-05-08 05:34:17	48	44.4133	-86.2321
Shoreline	A	13 mile	2	Batman	Dawn	2014-05-08 05:02:23	19	44.4342	-86.2012
Shoreline	A	13 mile	2	Batman	Dawn	2014-04-27 05:27:21	136	44.4162	-86.2552
Shoreline	A	13 mile	2	Batman	Dawn	2014-05-08 05:54:54	191	44.4284	-86.2262
Shoreline	A	13 mile	2	Batman	Dawn	2014-05-04 05:59:54	146	44.4317	-86.2403
Shoreline	A	13 mile	2	Batman	Dawn	2014-05-08 05:53:12	353	44.4183	-86.2054
Shoreline	A	13 mile	2	Batman	Dawn	2014-05-08 05:36:54	3	44.4569	-86.2349
Shoreline	A	13 mile	2	Batman	Dawn	2014-05-08 05:28:40	27	44.4406	-86.255
Shoreline	A	13 mile	2	Batman	Dawn	2014-05-08 05:37:06	26	44.4321	-86.2707
Shoreline	A	13 mile	2	Batman	Dawn	2014-05-08 05:40:42	179	44.4364	-86.2268
Shoreline	A	13 mile	2	Batman	Dawn	2014-05-01 05:55:45	12	44.465	-86.2438
Shoreline	A	13 mile	2	Batman	Dawn	2014-04-30 05:52:36	277	44.4285	-86.2228
Shoreline	A	13 mile	2	Batman	Dawn	2014-04-30 06:03:44	9	44.4335	-86.2016
Shoreline	A	13 mile	2	Batman	Dawn	2014-05-07 05:21:06	286	44.4283	-86.2155
Shoreline	A	13 mile	2	Batman	Dawn	2014-05-05 05:06:29	270	44.4664	-86.2059
Shoreline	A	13 mile	2	Batman	Dawn	2014-05-08 05:43:01	199	44.4208	-86.22
Shoreline	A	13 mile	2	Batman	Dawn	2014-05-08 05:10:10	20	44.4394	-86.195
Shoreline	A	13 mile	2	Batman	Dawn	2014-05-04 05:46:04	97	44.4354	-86.2553
Shoreline	A	13 mile	2	Batman	Dawn	2014-05-08 05:17:23	24	44.4406	-86.2448
Shoreline	A	13 mile	2	Batman	Dawn	2014-05-08 05:12:55	8	44.4374	-86.2621
Shoreline	A	13 mile	2	Batman	Dawn	2014-05-04 05:04:11	150	44.4434	-86.239
Shoreline	A	13 mile	2	Batman	Dawn	2014-04-30 05:59:55	17	44.4588	-86.2551
Shoreline	A	13 mile	2	Batman	Dawn	2014-04-24 06:09:51	72	44.4548	-86.2644
Shoreline	A	13 mile	2	Batman	Dawn	2014-05-09 04:55:55	2	44.429	-86.2159
Shoreline	A	13 mile	2	Batman	Dawn	2014-05-08 05:30:53	0	44.4205	-86.2301
Shoreline	A	13 mile	2	Batman	Dawn	2014-05-08 05:40:42	337	44.4147	-86.2269
Shoreline	A	13 mile	2	Batman	Dawn	2014-05-05 05:31:10	68	44.4226	-86.1926
Shoreline	A	13 mile	2	Batman	Dawn	2014-04-30 05:50:03	357	44.4462	-86.2453
Shoreline	A	13 mile	2	Batman	Dawn	2014-05-05 05:03:56	242	44.4196	-86.2522
Shoreline	A	13 mile	2	Batman	Dawn	2014-05-06 05:04:07	252	44.4091	-86.2171
Shoreline	A	13 mile	2	Batman	Dawn	2014-04-30 05:38:03	217	44.4542	-86.2515
Shoreline	A	13 mile	2	Batman	Dawn	2014-04-24 05:23:18	94	44.4164	-86.2597
Shoreline	A	13 mile	2	Batman	Dawn	2014-04-26 05:57:36	170	44.4494	-86.2423
Shoreline	A	13 mile	2	Batman	Dawn	2014-05-08 05:39:06	3	44.461	-86.2439
Shoreline	A	13 mile	2	Batman	Dawn	2014-05-05 05:02:58	273	44.4275	-86.2005
Shoreline	A	13 mile	2	Batman	Dawn	2014-05-08 05:41:10	73	44.4485	-86.2576
Shoreline	A	13 mile	2	Batman	Dawn	2014-05-01 05:41:07	6	44.4147	-86.2397
Shoreline	A	13 mile	2	Batman	Dawn	2014-05-02 05:48:59	182	44.4166	-86.2545
Shoreline	A	13 mile	2	Batman	Dawn	2014-05-07 04:57:59	349	44.4511	-86.2461
Shoreline	A	13 mile	2	Batman	Dawn	2014-04-30 05:16:53	6	44.4649	-86.2486
Shoreline	A	13 mile	2	Batman	Dawn	2014-05-08 05:13:22	40	44.4466	-86.2179
Shoreline	A	13 mile	2	Batman	Dawn	2014-05-06 05:40:32	311	44.4454	-86.2348
Shoreline	A	13 mile	2	Batman	Dawn	2014-05-03 06:00:37	79	44.431	-86.2628
Shoreline	A	13 mile	2	Batman	Dawn	2014-04-28 06:08:38	214	44.4286	-86.2245
Shoreline	A	13 mile	2	Batman	Dawn	2014-05-01 05:08:06	10	44.4258	-86.269
Shoreline	A	13 mile	2	Batman	Dawn	2014-05-01 05:45:56	354	44.4305	-86.23
Shoreline	A	13 mile	2	Batman	Dawn	2014-04-24 06:11:12	15	44.4484	-86.2076
Shoreline	A	13 mile	2	Batman	Dawn	2014-04-30 05:38:49	200	44.4298	-86.2502
Shoreline	A	13 mile	2	Batman	Dawn	2014-05-08 05:20:09	33	44.4176	-86.2042
Shoreline	A	13 mile	2	Batman	Dawn	2014-04-27 05:40:45	340	44.4368	-86.2099
Shoreline	A	13 mile	2	Batman	Dawn	2014-05-03 05:39:24	45	44.4295	-86.2485
Shoreline	A	13 mile	2	Batman	Dawn	2014-05-05 05:16:34	237	44.4512	-86.2641
Shoreline	A	13 mile	2	Batman	Dawn	2014-04-30 05:52:45	20	44.4443	-86.2657
Shoreline	A	13 mile	2	Batman	Dawn	2014-04-30 06:06:24	8	44.4441	-86.2226
Shoreline	A	13 mile	2	Batman	Dawn	2014-05-08 05:45:22	14	44.43	-86.2262
Shoreline	A	13 mile	2	Batman	Dawn	2014-04-30 05:35:33	25	44.4278	-86.2478
Shoreline	A	13 mile	2	Batman	Dawn	2014-04-24 06:06:35	20	44.4306	-86.2238
Shoreline	A	13 mile	2	Batman	Dawn	2014-04-28 05:57:39	359	44.4289	-86.2248
Shoreline	A	13 mile	2	Batman	Dawn	2014-04-30 05:56:01	124	44.4252	-86.2498
Shoreline	A	13 mile	2	Batman	Dawn	2014-05-04 05:15:04	133	44.4266	-86.2643
Shoreline	A	13 mile	2	Batman	Dawn	2014-05-08 05:13:22	76	44.4438	-86.2058
Shoreline	A	13 mile	2	Batman	Dawn	2014-04-28 05:34:26	331	44.4461	-86.2164
Shoreline	A	13 mile	2	Batman	Dawn	2014-04-30 05:22:31	342	44.4308	-86.1893
Shoreline	A	13 mile	2	Batman	Dawn	2014-05-01 05:12:31	17	44.4251	-86.2483
Shoreline	A	13 mile	2	Batman	Dawn	2014-05-04 05:36:38	187	44.4282	-86.2193
Shoreline	A	13 mile	2	Batman	Dawn	2014-04-25 05:52:56	9	44.448	-86.2418
Shoreline	A	13 mile	2	Batman	Dawn	2014-05-07 05:31:20	322	44.4357	-86.2525
Shoreline	A	13 mile	2	Batman	Dawn	2014-04-30 06:00:41	212	44.4239	-86.2032
Shoreline	A	13 mile	2	Batman	Dawn	2014-05-08 05:37:09	2	44.4371	-86.2484
Shoreline	A	13 mile	2	Batman	Dawn	2014-05-08 05:22:24	55	44.4444	-86.2514
Shoreline	A	13 mile	2	Batman	Dawn	2014-05-05 05:03:04	247	44.4414	-86.1998
Shoreline	A	13 mile	2	Batman	Dawn	2014-04-30 05:45:44	27	44.4152	-86.252
Shoreline	A	13 mile	2	Batman	Dawn	2014-04-30 05:50:12	352	44.4529	-86.2415
Shoreline	A	13 mile	2	Batman	Dawn	2014-04-26 06:05:20	11	44.4262	-86.2251
Shoreline	A	13 mile	2	Batman	Dawn	2014-04-27 06:05:19	324	44.4444	-86.2273
Shoreline	A	13 mile	2	Batman	Dawn	2014-05-08 05:06:48	276	44.4169	-86.2264
Shoreline	A	13 mile	2	Batman	Dawn	2014-04-29 05:09:34	208	44.4231	-86.2291
Shoreline	A	13 mile	2	Batman	Dawn	2014-04-26 05:21:35	121	44.4248	-86.2573
Shoreline	A	13 mile	2	Batman	Dawn	2014-05-05 05:08:17	260	44.4253	-86.1964
Shoreline	A	13 mile	2	Batman	Dawn	2014-05-02 05:25:18	111	44.4149	-86.2575
Shoreline	A	13 mile	2	Batman	Dawn	2014-05-07 05:10:43	14	44.4322	-86.2327
Shoreline	A	13 mile	2	Batman	Dawn	2014-05-08 05:07:42	339	44.4482	-86.2473
Shoreline	A	13 mile	2	Batman	Dawn	2014-05-02 05:23:09	116	44.4392	-86.1973
Shoreline	A	13 mile	2	Batman	Dawn	2014-04-24 06:10:33	359	44.4524	-86.2469
Shoreline	A	13 mile	2	Batman	Dawn	2014-05-06 05:52:22	313	44.427	-86.1852
Shoreline	A	13 mile	2	Batman	Dawn	2014-04-28 05:43:24	38	44.4416	-86.2345
Shoreline	A	13 mile	2	Batman	Dawn	2014-05-08 04:58:44	329	44.4246	-86.2052
Shoreline	A	13 mile	2	Batman	Dawn	2014-05-08 05:00:41	54	44.4536	-86.2248
Shoreline	A	13 mile	2	Batman	Dawn	2014-05-08 05:29:25	46	44.4255	-86.2242
Shoreline	A	13 mile	2	Batman	Dawn	2014-05-08 05:14:05	10	44.4238	-86.2587
Shoreline	A	13 mile	2	Batman	Dawn	2014-05-08 04:57:04	6	44.441	-86.242
Shoreline	A	13 mile	2	Batman	Dawn	2014-05-08 05:54:33	215	44.4356	-86.219
Shoreline	A	13 mile	2	Batman	Dawn	2014-05-05 05:15:43	154	44.4527	-86.2348
Shoreline	A	13 mile	2	Batman	Dawn	2014-04-27 06:06:19	225	44.4476	-86.1873
Shoreline	A	13 mile	2	Batman	Dawn	2014-05-04 05:07:45	176	44.4436	-86.2179
Shoreline	A	13 mile	2	Batman	Dawn	2014-04-24 06:02:04	320	44.4232	-86.2304
Shoreline	A	13 mile	2	Batman	Dawn	2014-05-08 05:33:29	316	44.454	-86.2337
Shoreline	A	13 mile	2	Batman	Dawn	2014-05-03 05:29:58	86	44.4191	-86.2475
Shoreline	A	13 mile	2	Batman	Dawn	2014-05-08 05:32:32	1	44.4153	-86.2349
Shoreline	A	13 mile	2	Batman	Dawn	2014-04-30 05:51:45	63	44.43	-86.2386
Shoreline	A	13 mile	2	Batman	Dawn	2014-05-08 05:03:14	33	44.4333	-86.1855
Shoreline	A	13 mile	2	Batman	Dawn	2014-04-30 05:24:28	357	44.4554	-86.2644
Shoreline	A	13 mile	2	Batman	Dawn	2014-05-08 05:43:01	25	44.4492	-86.2274
Shoreline	A	13 mile	2	Batman	Dawn	2014-05-08 05:38:12	328	44.4427	-86.2128
Shoreline	A	13 mile	2	Batman	Dawn	2014-05-01 06:00:58	216	44.4301	-86.2297
Shoreline	A	13 mile	2	Batman	Dawn	2014-05-08 05:45:10	296	44.4284	-86.2099
Shoreline	A	13 mile	2	Batman	Dawn	2014-04-28 05:37:26	231	44.4374	-86.2261
Shoreline	A	13 mile	2	Batman	Dawn	2014-04-30 05:45:47	41	44.444	-86.2604
Shoreline	A	13 mile	2	Batman	Dawn	2014-04-26 05:19:20	196	44.4067	-86.1966
Shoreline	A	13 mile	2	Batman	Dawn	2014-04-30 06:01:29	1	44.4457	-86.2362
Shoreline	A	13 mile	2	Batman	Dawn	2014-05-06 05:26:03	319	44.4317	-86.1919
Shoreline	A	13 mile	2	Batman	Dawn	2014-05-07 05:37:30	10	44.4158	-86.223
Shoreline	A	13 mile	2	Batman	Dawn	2014-05-01 05:51:51	10	44.4403	-86.2557
Shoreline	A	13 mile	2	Batman	Dawn	2014-05-06 05:26:42	91	44.4313	-86.2534
Shoreline	A	13 mile	2	Batman	Dawn	2014-04-30 06:04:23	15	44.4269	-86.2319
Shoreline	A	13 mile	2	Batman	Dawn	2014-04-27 05:55:32	269	44.4288	-86.2394
Shoreline	A	13 mile	2	Batman	Dawn	2014-05-08 05:01:29	21	44.4567	-86.2101
Shoreline	A	13 mile	2	Batman	Dawn	2014-05-08 05:44:22	335	44.4553	-86.2286
Shoreline	A	13 mile	2	Batman	Dawn	2014-04-30 05:41:16	7	44.4351	-86.25
Shoreline	A	13 mile	2	Batman	Dawn	2014-05-06 05:47:01	183	44.4658	-86.2217
Shoreline	A	13 mile	2	Batman	Dawn	2014-05-06 05:18:37	191	44.4214	-86.2468
Shoreline	A	13 mile	2	Batman	Dawn	2014-05-05 05:08:42	145	44.4509	-86.2092
Shoreline	A	13 mile	2	Batman	Dawn	2014-05-08 05:26:07	48	44.4543	-86.1902
Shoreline	A	13 mile	2	Batman	Dawn	2014-04-25 05:25:12	68	44.4657	-86.2179
Shoreline	A	13 mile	2	Batman	Dawn	2014-05-08 05:18:23	67	44.4598	-86.2481
Shoreline	A	13 mile	2	Batman	Dawn	2014-05-04 05:44:27	158	44.4409	-86.2268
Shoreline	A	13 mile	2	Batman	Dawn	2014-05-06 05:39:41	228	44.4534	-86.2357
Shoreline	A	13 mile	2	Batman	Dawn	2014-05-06 05:47:34	180	44.4218	-86.2545
Shoreline	A	13 mile	2	Batman	Dawn	2014-05-08 05:10:10	344	44.4289	-86.2018
Shoreline	A	13 mile	2	Batman	Dawn	2014-04-30 05:47:47	13	44.4527	-86.2331
Shoreline	A	13 mile	2	Batman	Dawn	2014-05-01 05:40:00	21	44.4416	-86.2611
Shoreline	A	13 mile	2	Batman	Dawn	2014-04-30 05:37:09	78	44.4441	-86.2508
Shoreline	A	13 mile	2	Batman	Dawn	2014-05-07 04:57:59	7	44.4295	-86.2254
Shoreline	A	13 mile	2	Batman	Dawn	2014-04-27 05:49:58	246	44.4314	-86.2497
Shoreline	A	13 mile	2	Batman	Dawn	2014-04-30 05:28:38	17	44.4141	-86.196
Shoreline	A	13 mile	2	Batman	Dawn	2014-04-27 06:04:55	347	44.4372	-86.2312
Shoreline	A	13 mile	2	Batman	Dawn	2014-04-27 05:17:58	163	44.4286	-86.2005
Shoreline	A	13 mile	2	Batman	Dawn	2014-05-05 05:04:44	243	44.4321	-86.1955
Shoreline	A	13 mile	2	Batman	Dawn	2014-05-08 05:30:50	69	44.4325	-86.2563
Shoreline	A	13 mile	2	Batman	Dawn	2014-05-08 05:14:14	33	44.4214	-86.225
Shoreline	A	13 mile	2	Batman	Dawn	2014-05-02 05:42:31	247	44.4409	-86.2022
Shoreline	A	13 mile	2	Batman	Dawn	2014-05-08 05:35:32	348	44.4413	-86.24
Shoreline	A	13 mile	2	Batman	Dawn	2014-05-08 05:27:25	79	44.4454	-86.1849
Shoreline	A	13 mile	2	Batman	Dawn	2014-05-01 05:28:58	90	44.4567	-86.2498
Shoreline	A	13 mile	2	Batman	Dawn	2014-05-05 05:38:35	13	44.4358	-86.2399
Shoreline	A	13 mile	2	Batman	Dawn	2014-05-08 05:38:42	9	44.4089	-86.2384
Shoreline	A	13 mile	2	Batman	Dawn	2014-05-08 05:11:55	146	44.4437	-86.2545
Shoreline	A	13 mile	2	Batman	Dawn	2014-05-01 05:07:09	197	44.4344	-86.2368
Shoreline	A	13 mile	2	Batman	Dawn	2014-04-24 05:19:35	355	44.4559	-86.2219
Shoreline	A	13 mile	2	Batman	Dawn	2014-05-07 05:07:22	179	44.4367	-86.2267
Shoreline	A	13 mile	2	Batman	Dawn	2014-05-04 05:58:03	134	44.4482	-86.2345
Shoreline	A	13 mile	2	Batman	Dawn	2014-05-01 05:48:38	12	44.4193	-86.2343
Shoreline	A	13 mile	2	Batman	Dawn	2014-04-27 05:54:35	352	44.4659	-86.2565
Shoreline	A	13 mile	2	Batman	Dawn	2014-05-08 05:05:27	29	44.4142	-86.2171
Shoreline	A	13 mile	2	Batman	Dawn	2014-04-26 05:24:24	167	44.4114	-86.251
Shoreline	A	13 mile	2	Batman	Dawn	2014-05-06 05:40:26	123	44.4248	-86.2485
Shoreline	A	13 mile	2	Batman	Dawn	2014-05-01 06:00:37	17	44.4143	-86.2522
Shoreline	A	13 mile	2	Batman	Dawn	2014-05-08 05:13:04	354	44.4196	-86.2492
Shoreline	A	13 mile	2	Batman	Dawn	2014-04-27 06:09:47	314	44.4533	-86.2095
Shoreline	A	13 mile	2	Batman	Dawn	2014-05-08 05:10:34	39	44.4379	-86.1933
Shoreline	A	13 mile	2	Batman	Dawn	2014-05-08 05:51:50	315	44.4172	-86.2151
Shoreline	A	13 mile	2	Batman	Dawn	2014-05-05 05:54:59	165	44.4493	-86.2425
Shoreline	A	13 mile	2	Batman	Dawn	2014-05-01 05:44:13	332	44.4603	-86.2543
Shoreline	A	13 mile	2	Batman	Dawn	2014-05-09 05:50:20	10	44.4218	-86.2229
Shoreline	A	13 mile	2	Batman	Dawn	2014-04-26 05:22:17	176	44.4351	-86.2561
Shoreline	A	13 mile	2	Batman	Dawn	2014-05-08 05:11:10	93	44.4219	-86.2624
Shoreline	A	13 mile	2	Batman	Dawn	2014-05-08 05:48:50	336	44.4532	-86.2354
Shoreline	A	13 mile	2	Batman	Dawn	2014-04-28 06:07:14	340	44.4274	-86.2423
Shoreline	A	13 mile	2	Batman	Dawn	2014-05-04 05:31:19	94	44.424	-86.204
Shoreline	A	13 mile	2	Batman	Dawn	2014-05-08 05:39:33	340	44.4314	-86.1938
Shoreline	A	13 mile	2	Batman	Dawn	2014-05-08 05:18:44	47	44.4157	-86.2199
Shoreline	A	13 mile	2	Batman	Dawn	2014-05-08 05:23:48	28	44.4316	-86.2415
Shoreline	A	13 mile	2	Batman	Dawn	2014-04-30 05:28:47	55	44.4399	-86.2571
Shoreline	A	13 mile	2	Batman	Dawn	2014-05-06 05:51:04	284	44.4361	-86.2326
Shoreline	A	13 mile	2	Batman	Dawn	2014-04-24 05:18:14	276	44.4279	-86.2181
Shoreline	A	13 mile	2	Batman	Dawn	2014-04-30 05:36:15	358	44.4638	-86.242
Shoreline	A	13 mile	2	Batman	Dawn	2014-04-30 05:44:13	329	44.4321	-86.2348
Shoreline	A	13 mile	2	Batman	Dawn	2014-05-08 05:29:28	317	44.4522	-86.2212
Shoreline	A	13 mile	2	Batman	Dawn	2014-05-06 05:26:12	179	44.4048	-86.2591
Shoreline	A	13 mile	2	Batman	Dawn	2014-05-08 05:09:13	331	44.4635	-86.2147
Shoreline	A	13 mile	2	Batman	Dawn	2014-04-30 05:11:49	27	44.4458	-86.2555
Shoreline	A	13 mile	2	Batman	Dawn	2014-05-08 05:04:39	68	44.4308	-86.2589
Shoreline	A	13 mile	2	Batman	Dawn	2014-04-24 05:18:59	25	44.4208	-86.2603
Shoreline	A	13 mile	2	Batman	Dawn	2014-05-07 05:05:36	356	44.4271	-86.2081
Shoreline	A	13 mile	2	Batman	Dawn	2014-05-01 05:38:09	8	44.4303	-86.2376
Shoreline	A	13 mile	2	Batman	Dawn	2014-05-08 05:27:37	324	44.4167	-86.2338
Shoreline	A	13 mile	2	Batman	Dawn	2014-04-27 06:05:55	353	44.4494	-86.2665
Shoreline	A	13 mile	2	Batman	Dawn	2014-05-04 05:44:58	50	44.4166	-86.227
Shoreline	A	13 mile	2	Batman	Dawn	2014-05-08 05:49:53	352	44.4093	-86.2554
Shoreline	A	13 mile	2	Batman	Dawn	2014-05-08 05:12:13	10	44.4353	-86.1903
Shoreline	A	13 mile	2	Batman	Dawn	2014-05-08 05:28:58	9	44.4265	-86.2523
Shoreline	A	13 mile	2	Batman	Dawn	2014-05-08 05:22:30	308	44.4125	-86.2533
Shoreline	A	13 mile	2	Batman	Dawn	2014-05-05 05:04:38	241	44.4593	-86.2154
Shoreline	A	13 mile	2	Batman	Dawn	2014-05-08 05:13:28	28	44.4121	-86.2247
Shoreline	A	13 mile	2	Batman	Dawn	2014-05-05 05:21:02	223	44.4608	-86.2214
Shoreline	A	13 mile	2	Batman	Dawn	2014-04-27 05:51:23	339	44.4598	-86.246
Shoreline	A	13 mile	2	Batman	Dawn	2014-05-01 05:46:53	19	44.4613	-86.2241
Shoreline	A	13 mile	2	Batman	Dawn	2014-05-08 04:57:53	32	44.443	-86.1961
Shoreline	A	13 mile	2	Batman	Dawn	2014-04-30 05:46:44	159	44.4525	-86.2502
Shoreline	A	13 mile	2	Batman	Dawn	2014-05-01 06:00:16	6	44.4347	-86.2076
Shoreline	A	13 mile	2	Batman	Dawn	2014-05-08 05:20:00	321	44.4337	-86.1937
Shoreline	A	13 mile	2	Batman	Dawn	2014-04-27 06:10:11	320	44.41	-86.2381
Shoreline	A	13 mile	2	Batman	Dawn	2014-04-27 05:46:10	359	44.4308	-86.222
Shoreline	A	13 mile	2	Batman	Dawn	2014-05-08 05:36:18	323	44.4271	-86.1954
Shoreline	A	13 mile	2	Batman	Dawn	2014-05-08 04:58:08	96	44.4312	-86.2151
Shoreline	A	13 mile	2	Batman	Dawn	2014-05-08 05:49:05	7	44.4209	-86.2269
Shoreline	A	13 mile	2	Batman	Dawn	2014-05-08 05:52:03	356	44.423	-86.1966
Shoreline	A	13 mile	2	Batman	Dawn	2014-04-27 05:54:08	23	44.4231	-86.2476
Shoreline	A	13 mile	2	Batman	Dawn	2014-05-01 05:37:42	354	44.4612	-86.2371
Shoreline	A	13 mile	2	Batman	Dawn	2014-05-04 05:33:58	109	44.4189	-86.2567
Shoreline	A	13 mile	2	Batman	Dawn	2014-04-24 05:49:32	31	44.4546	-86.2352
Shoreline	A	13 mile	2	Batman	Dawn	2014-05-08 05:27:40	320	44.4205	-86.2148
Shoreline	A	13 mile	2	Batman	Dawn	2014-05-08 05:21:42	62	44.4153	-86.2329
Shoreline	A	13 mile	2	Batman	Dawn	2014-04-24 05:27:10	306	44.4327	-86.1891
Shoreline	A	13 mile	2	Batman	Dawn	2014-05-03 05:46:07	134	44.4422	-86.2475
Shoreline	A	13 mile	2	Batman	Dawn	2014-04-24 05:59:40	329	44.451	-86.2254
Shoreline	A	13 mile	2	Batman	Dawn	2014-05-08 05:37:57	69	44.4289	-86.2079
Shoreline	A	13 mile	2	Batman	Dawn	2014-04-30 05:43:13	38	44.4643	-86.2522
Shoreline	A	13 mile	2	Batman	Dawn	2014-04-30 05:29:14	335	44.4315	-86.2411
Shoreline	A	13 mile	2	Batman	Dawn	2014-05-06 05:18:25	280	44.4405	-86.2412
Shoreline	A	13 mile	2	Batman	Dawn	2014-05-08 04:59:23	34	44.4347	-86.2406
Shoreline	A	13 mile	2	Batman	Dawn	2014-04-27 06:11:35	213	44.4163	-86.2127
Shoreline	A	13 mile	2	Batman	Dawn	2014-04-27 05:37:38	312	44.4286	-86.2254
Shoreline	A	13 mile	2	Batman	Dawn	2014-05-08 05:37:42	33	44.4132	-86.2205
Shoreline	A	13 mile	2	Batman	Dawn	2014-05-06 05:45:27	202	44.4316	-86.2587
Shoreline	A	13 mile	2	Batman	Dawn	2014-04-27 05:54:23	122	44.4417	-86.2373
Shoreline	A	13 mile	2	Batman	Dawn	2014-05-01 05:56:24	1	44.4528	-86.2288
Shoreline	A	13 mile	2	Batman	Dawn	2014-05-01 06:04:41	8	44.4404	-86.2205
Shoreline	A	13 mile	2	Batman	Dawn	2014-04-30 05:27:34	15	44.4479	-86.2559
Shoreline	A	13 mile	2	Batman	Dawn	2014-05-02 05:56:03	179	44.429	-86.2505
Shoreline	A	13 mile	2	Batman	Dawn	2014-05-08 05:18:59	218	44.4363	-86.2045
Shoreline	A	13 mile	2	Batman	Dawn	2014-05-08 05:44:16	333	44.431	-86.2282
Shoreline	A	13 mile	2	Batman	Dawn	2014-04-30 05:54:03	342	44.4471	-86.2424
Shoreline	A	13 mile	2	Batman	Dawn	2014-04-26 05:50:08	159	44.4185	-86.2607
Shoreline	A	13 mile	2	Batman	Dawn	2014-04-27 05:59:09	339	44.4062	-86.2628
Shoreline	A	13 mile	2	Batman	Dawn	2014-05-01 05:54:42	289	44.4338	-86.1992
Shoreline	A	13 mile	2	Batman	Dawn	2014-05-05 05:11:42	50	44.4206	-86.2552
Shoreline	A	13 mile	2	Batman	Dawn	2014-05-08 05:21:57	8	44.4075	-86.2534
Shoreline	A	13 mile	2	Batman	Dawn	2014-04-27 06:03:55	19	44.4148	-86.243
Shoreline	A	13 mile	2	Batman	Dawn	2014-05-01 05:52:48	5	44.4366	-86.2455
Shoreline	A	13 mile	2	Batman	Dawn	2014-04-25 05:26:18	20	44.4347	-86.2368
Shoreline	A	13 mile	2	Batman	Dawn	2014-05-08 05:49:32	78	44.4017	-86.2426
Shoreline	A	13 mile	2	Batman	Dawn	2014-05-06 05:42:18	279	44.4194	-86.1997
Shoreline	A	13 mile	2	Batman	Dawn	2014-05-08 05:36:42	318	44.4281	-86.2019
Shoreline	A	13 mile	2	Batman	Dawn	2014-05-08 04:56:43	18	44.4514	-86.2625
Shoreline	A	13 mile	2	Batman	Dawn	2014-05-06 05:54:44	296	44.4242	-86.2146
Shoreline	A	13 mile	2	Batman	Dawn	2014-05-05 05:54:29	200	44.4593	-86.1907
Shoreline	A	13 mile	2	Batman	Dawn	2014-05-06 05:33:25	166	44.4267	-86.2694
Shoreline	A	13 mile	2	Batman	Dawn	2014-05-08 05:54:57	17	44.421	-86.2531
Shoreline	A	13 mile	2	Batman	Dawn	2014-05-04 05:22:38	136	44.4478	-86.2473
Shoreline	A	13 mile	2	Batman	Dawn	2014-04-30 05:41:34	53	44.4362	-86.2646
Shoreline	A	13 mile	2	Batman	Dawn	2014-04-27 06:02:07	359	44.4245	-86.2503
Shoreline	A	13 mile	2	Batman	Dawn	2014-04-27 06:06:55	353	44.4462	-86.2222
Shoreline	A	13 mile	2	Batman	Dawn	2014-04-26 06:07:11	175	44.4565	-86.2338
Shoreline	A	13 mile	2	Batman	Dawn	2014-04-30 05:12:19	22	44.4573	-86.272
Shoreline	A	13 mile	2	Batman	Dawn	2014-04-30 05:19:09	13	44.4294	-86.2548
Shoreline	A	13 mile	2	Batman	Dawn	2014-05-08 04:58:11	85	44.4326	-86.1874
Shoreline	A	13 mile	2	Batman	Dawn	2014-05-01 05:41:43	258	44.4311	-86.2147
Shoreline	A	13 mile	2	Batman	Dawn	2014-05-05 05:44:51	157	44.4366	-86.2116
Shoreline	A	13 mile	2	Batman	Dawn	2014-05-08 05:13:50	71	44.4576	-86.2654
Shoreline	A	13 mile	2	Batman	Dawn	2014-04-30 05:30:41	27	44.4323	-86.2434
Shoreline	A	13 mile	2	Batman	Dawn	2014-04-28 06:08:02	320	44.4305	-86.2632
Shoreline	A	13 mile	2	Batman	Dawn	2014-05-05 05:44:36	246	44.4186	-86.1851
Shoreline	A	13 mile	2	Batman	Dawn	2014-04-30 05:17:51	12	44.4224	-86.2273
Shoreline	A	13 mile	2	Batman	Dawn	2014-05-08 05:34:08	132	44.4198	-86.21
Shoreline	A	13 mile	2	Batman	Dawn	2014-04-30 05:36:30	349	44.428	-86.2549
Shoreline	A	13 mile	2	Batman	Dawn	2014-05-01 05:53:18	280	44.4197	-86.2329
Shoreline	A	13 mile	2	Batman	Dawn	2014-05-09 05:47:58	79	44.4576	-86.2563
Shoreline	A	13 mile	2	Batman	Dawn	2014-05-04 05:03:14	164	44.4435	-86.232
Shoreline	A	13 mile	2	Batman	Dawn	2014-05-01 06:03:44	322	44.4188	-86.2149
Shoreline	A	13 mile	2	Batman	Dawn	2014-05-01 05:10:04	353	44.4475	-86.2354
Shoreline	A	13 mile	2	Batman	Dawn	2014-04-30 05:53:06	307	44.4216	-86.2166
Shoreline	A	13 mile	2	Batman	Dawn	2014-04-30 05:46:05	4	44.4285	-86.254
Shoreline	A	13 mile	2	Batman	Dawn	2014-05-04 05:32:58	139	44.4357	-86.2372
Shoreline	A	13 mile	2	Batman	Dawn	2014-04-24 05:59:49	135	44.4308	-86.2332
Shoreline	A	13 mile	2	Batman	Dawn	2014-04-24 05:32:47	319	44.4351	-86.2346
Shoreline	A	13 mile	2	Batman	Dawn	2014-04-24 06:08:17	311	44.4363	-86.1966
Shoreline	A	13 mile	2	Batman	Dawn	2014-04-27 05:36:02	187	44.4485	-86.2272
Shoreline	A	13 mile	2	Batman	Dawn	2014-04-30 06:03:59	351	44.4157	-86.2234
Shoreline	A	13 mile	2	Batman	Dawn	2014-04-30 05:47:44	6	44.4458	-86.241
Shoreline	A	13 mile	2	Batman	Dawn	2014-05-05 05:59:12	334	44.4184	-86.2177
Shoreline	A	13 mile	2	Batman	Dawn	2014-05-08 05:05:09	349	44.4516	-86.2313
Shoreline	A	13 mile	2	Batman	Dawn	2014-04-30 05:17:05	49	44.4197	-86.262
Shoreline	A	13 mile	2	Batman	Dawn	2014-05-08 05:23:12	85	44.4371	-86.2524
Shoreline	A	13 mile	2	Batman	Dawn	2014-04-27 05:56:24	83	44.4343	-86.2111
Shoreline	A	13 mile	2	Batman	Dawn	2014-04-27 05:15:04	359	44.4403	-86.2193
Shoreline	A	13 mile	2	Batman	Dawn	2014-05-08 05:48:44	86	44.4419	-86.2018
Shoreline	A	13 mile	2	Batman	Dawn	2014-05-01 05:52:27	356	44.4449	-86.2331
Shoreline	A	13 mile	2	Batman	Dawn	2014-05-08 05:33:47	74	44.4651	-86.2075
Shoreline	A	13 mile	2	Batman	Dawn	2014-05-08 05:42:49	52	44.4454	-86.2638
Shoreline	A	13 mile	2	Batman	Dawn	2014-04-27 06:03:55	346	44.4468	-86.2338
Shoreline	A	13 mile	2	Batman	Dawn	2014-05-08 05:48:20	211	44.4332	-86.205
Shoreline	A	13 mile	2	Batman	Dawn	2014-04-24 05:44:31	91	44.438	-86.2511
Shoreline	A	13 mile	2	Batman	Dawn	2014-05-08 05:04:33	70	44.4309	-86.2632
Shoreline	A	13 mile	2	Batman	Dawn	2014-04-24 05:52:02	285	44.4311	-86.2207
Shoreline	A	13 mile	2	Batman	Dawn	2014-05-07 05:34:42	1	44.4219	-86.2122
Shoreline	A	13 mile	2	Batman	Dawn	2014-04-30 05:40:31	23	44.4526	-86.2585
Shoreline	A	13 mile	2	Batman	Dawn	2014-05-08 05:50:56	15	44.4537	-86.2425
Shoreline	A	13 mile	2	Batman	Dawn	2014-04-24 06:04:20	353	44.452	-86.2285
Shoreline	A	13 mile	2	Batman	Dawn	2014-04-24 05:45:52	167	44.4368	-86.23
Shoreline	A	13 mile	2	Batman	Dawn	2014-04-30 05:27:43	282	44.4607	-86.2467
Shoreline	A	13 mile	2	Batman	Dawn	2014-05-08 05:13:31	86	44.4171	-86.1868
Shoreline	A	13 mile	2	Batman	Dawn	2014-04-30 05:34:42	241	44.4179	-86.2523
Shoreline	A	13 mile	2	Batman	Dawn	2014-05-01 05:49:59	35	44.4285	-86.1949
Shoreline	A	13 mile	2	Batman	Dawn	2014-05-08 04:57:28	301	44.4211	-86.2271
Shoreline	A	13 mile	2	Batman	Dawn	2014-05-02 05:48:44	189	44.4444	-86.2019
Shoreline	A	13 mile	2	Batman	Dawn	2014-04-24 05:23:06	349	44.4159	-86.2581
Shoreline	A	13 mile	2	Batman	Dawn	2014-04-30 05:33:14	4	44.4323	-86.2578
Shoreline	A	13 mile	2	Batman	Dawn	2014-04-24 05:25:24	277	44.4243	-86.2586
Shoreline	A	13 mile	2	Batman	Dawn	2014-05-08 05:08:33	45	44.4038	-86.2187
Shoreline	A	13 mile	2	Batman	Dawn	2014-05-04 05:04:17	94	44.4516	-86.2516
Shoreline	A	13 mile	2	Batman	Dawn	2014-04-27 05:59:00	316	44.4156	-86.2152
Shoreline	A	13 mile	2	Batman	Dawn	2014-05-08 05:07:12	54	44.4226	-86.252
Shoreline	A	13 mile	2	Batman	Dawn	2014-04-27 05:13:28	300	44.4647	-86.2537
Shoreline	A	13 mile	2	Batman	Dawn	2014-05-08 05:43:01	45	44.4121	-86.2208
Shoreline	A	13 mile	2	Batman	Dawn	2014-05-08 05:56:03	49	44.4633	-86.2177
Shoreline	A	13 mile	2	Batman	Dawn	2014-05-01 05:47:41	166	44.4181	-86.2407
Shoreline	A	13 mile	2	Batman	Dawn	2014-05-04 05:56:24	209	44.4282	-86.2206
Shoreline	A	13 mile	2	Batman	Dawn	2014-05-07 05:41:58	284	44.4323	-86.2158
Shoreline	A	13 mile	2	Batman	Dawn	2014-05-04 05:06:29	157	44.4375	-86.2381
Shoreline	A	13 mile	2	Batman	Dawn	2014-05-08 05:07:51	167	44.4205	-86.2062
Shoreline	A	13 mile	2	Batman	Dawn	2014-04-27 05:58:06	360	44.4458	-86.2466
Shoreline	A	13 mile	2	Batman	Dawn	2014-05-08 05:38:36	292	44.4392	-86.2348
Shoreline	A	13 mile	2	Batman	Dawn	2014-05-08 04:56:43	12	44.4471	-86.2506
Shoreline	A	13 mile	2	Batman	Dawn	2014-04-30 05:11:19	28	44.4343	-86.2538
Shoreline	A	13 mile	2	Batman	Dawn	2014-04-25 05:24:03	20	44.4496	-86.2542
Shoreline	A	13 mile	2	Batman	Dawn	2014-05-08 05:51:47	5	44.4448	-86.2056
Shoreline	A	13 mile	2	Batman	Dawn	2014-05-08 05:05:00	178	44.4128	-86.201
Shoreline	A	13 mile	2	Batman	Dawn	2014-05-08 05:49:35	34	44.4068	-86.2162
Shoreline	A	13 mile	2	Batman	Dawn	2014-04-30 06:03:38	30	44.432	-86.252
Shoreline	A	13 mile	2	Batman	Dawn	2014-05-03 05:35:35	94	44.4236	-86.2584
Shoreline	A	13 mile	2	Batman	Dawn	2014-04-28 06:05:07	308	44.4422	-86.2078
Shoreline	A	13 mile	2	Batman	Dawn	2014-04-24 05:21:57	265	44.4217	-86.2265
Shoreline	A	13 mile	2	Batman	Dawn	2014-04-30 05:25:46	11	44.418	-86.2558
Shoreline	A	13 mile	2	Batman	Dawn	2014-05-08 04:57:10	201	44.439	-86.2494
Shoreline	A	13 mile	2	Batman	Dawn	2014-05-06 05:58:21	311	44.4263	-86.1848
Shoreline	A	13 mile	2	Batman	Dawn	2014-04-30 05:47:23	351	44.4362	-86.2394
Shoreline	A	13 mile	2	Batman	Dawn	2014-04-25 05:54:54	265	44.419	-86.2582
Shoreline	A	13 mile	2	Batman	Dawn	2014-05-01 05:50:08	341	44.4279	-86.2632
Shoreline	A	13 mile	2	Batman	Dawn	2014-05-01 06:04:20	90	44.462	-86.2277
Shoreline	A	13 mile	2	Batman	Dawn	2014-05-08 04:59:26	315	44.4173	-86.2297
Shoreline	A	13 mile	2	Batman	Dawn	2014-04-25 05:19:47	269	44.4289	-86.2248
Shoreline	A	13 mile	2	Batman	Dawn	2014-05-08 05:13:40	292	44.4213	-86.2468
Shoreline	A	13 mile	2	Batman	Dawn	2014-05-08 05:09:10	25	44.4148	-86.2352
Shoreline	A	13 mile	2	Batman	Dawn	2014-04-25 06:02:04	171	44.431	-86.2307
Shoreline	A	13 mile	2	Batman	Dawn	2014-05-06 05:54:08	214	44.4406	-86.2532
Shoreline	A	13 mile	2	Batman	Dawn	2014-05-08 05:02:17	46	44.4501	-86.2602
Shoreline	A	13 mile	2	Batman	Dawn	2014-04-25 05:24:24	13	44.4424	-86.2337
Shoreline	A	13 mile	2	Batman	Dawn	2014-05-01 05:47:05	335	44.4141	-86.2482
Shoreline	A	13 mile	2	Batman	Dawn	2014-04-24 05:28:52	353	44.4401	-86.2567
Shoreline	A	13 mile	2	Batman	Dawn	2014-05-08 05:40:15	40	44.4379	-86.2307
Shoreline	A	13 mile	2	Batman	Dawn	2014-04-24 06:13:21	122	44.4298	-86.236
Shoreline	A	13 mile	2	Batman	Dawn	2014-04-27 06:02:40	7	44.4604	-86.2527
Shoreline	A	13 mile	2	Batman	Dawn	2014-04-30 05:09:16	7	44.4508	-86.2641
Shoreline	A	13 mile	2	Batman	Dawn	2014-04-24 05:54:24	302	44.4342	-86.2137
Shoreline	A	13 mile	2	Batman	Dawn	2014-05-08 05:27:22	22	44.4167	-86.2347
Shoreline	A	13 mile	2	Batman	Dawn	2014-04-30 05:46:41	46	44.4298	-86.2568
Shoreline	A	13 mile	2	Batman	Dawn	2014-05-08 04:56:19	341	44.442	-86.2472
Shoreline	A	13 mile	2	Batman	Dawn	2014-05-01 05:58:49	315	44.4438	-86.2216
Shoreline	A	13 mile	2	Batman	Dawn	2014-05-08 05:39:21	106	44.4576	-86.2401
Shoreline	A	13 mile	2	Batman	Dawn	2014-05-08 05:55:00	343	44.4373	-86.2437
Shoreline	A	13 mile	2	Batman	Dawn	2014-05-01 05:58:07	360	44.4427	-86.2282
Shoreline	A	13 mile	2	Batman	Dawn	2014-05-01 05:53:45	278	44.4329	-86.2232
Shoreline	A	13 mile	2	Batman	Dawn	2014-05-08 05:49:02	59	44.4353	-86.2628
Shoreline	A	13 mile	2	Batman	Dawn	2014-04-30 05:22:28	9	44.4498	-86.2549
Shoreline	A	13 mile	2	Batman	Dawn	2014-04-30 05:12:29	20	44.451	-86.2475
Shoreline	A	13 mile	2	Batman	Dawn	2014-04-28 06:05:40	315	44.4179	-86.2526
Shoreline	A	13 mile	2	Batman	Dawn	2014-04-30 05:52:00	20	44.4251	-86.244
Shoreline	A	13 mile	2	Batman	Dawn	2014-04-30 05:47:11	315	44.4322	-86.2349
Shoreline	A	13 mile	2	Batman	Dawn	2014-05-04 05:49:31	132	44.4467	-86.2411
Shoreline	A	13 mile	2	Batman	Dawn	2014-04-27 05:56:21	20	44.4457	-86.2522
Shoreline	A	13 mile	2	Batman	Dawn	2014-05-02 05:56:21	171	44.4256	-86.2504
Shoreline	A	13 mile	2	Batman	Dawn	2014-05-08 05:01:29	328	44.421	-86.2081
Shoreline	A	13 mile	2	Batman	Dawn	2014-04-26 05:27:48	115	44.4232	-86.1919
Shoreline	A	13 mile	2	Batman	Dawn	2014-05-08 05:22:21	15	44.4166	-86.234
Shoreline	A	13 mile	2	Batman	Dawn	2014-05-08 04:56:37	248	44.4021	-86.2337
Shoreline	A	13 mile	2	Batman	Dawn	2014-05-08 05:30:23	66	44.4547	-86.2538
Shoreline	A	13 mile	2	Batman	Dawn	2014-05-04 05:37:38	131	44.4187	-86.2478
Shoreline	A	13 mile	2	Batman	Dawn	2014-04-27 05:47:49	39	44.4285	-86.2355
Shoreline	A	13 mile	2	Batman	Dawn	2014-05-01 05:07:39	299	44.4305	-86.2092
Shoreline	A	13 mile	2	Batman	Dawn	2014-05-01 05:56:24	113	44.4396	-86.1998
Shoreline	A	13 mile	2	Batman	Dawn	2014-05-08 05:31:35	7	44.4498	-86.2123
Shoreline	A	13 mile	2	Batman	Dawn	2014-04-30 06:04:14	16	44.4345	-86.2424
Shoreline	A	13 mile	2	Batman	Dawn	2014-05-08 05:13:43	6	44.4085	-86.2558
Shoreline	A	13 mile	2	Batman	Dawn	2014-04-27 05:17:10	308	44.4267	-86.2518
Shoreline	A	13 mile	2	Batman	Dawn	2014-05-08 05:37:12	356	44.4197	-86.2331
Shoreline	A	13 mile	2	Batman	Dawn	2014-05-08 05:04:36	43	44.4473	-86.2331
Shoreline	A	13 mile	2	Batman	Dawn	2014-05-01 05:51:35	40	44.4152	-86.2467
Shoreline	A	13 mile	2	Batman	Dawn	2014-04-24 05:26:42	32	44.4316	-86.2514
Shoreline	A	13 mile	2	Batman	Dawn	2014-05-08 05:20:03	38	44.4319	-86.1935
Shoreline	A	13 mile	2	Batman	Dawn	2014-04-30 06:02:56	350	44.4433	-86.2268
Shoreline	A	13 mile	2	Batman	Dawn	2014-04-26 06:03:19	238	44.4261	-86.2055
Shoreline	A	13 mile	2	Batman	Dawn	2014-04-27 05:48:43	333	44.4183	-86.2333
Shoreline	A	13 mile	2	Batman	Dawn	2014-05-08 05:47:47	11	44.4404	-86.2265
Shoreline	A	13 mile	2	Batman	Dawn	2014-05-01 05:47:32	349	44.4559	-86.2447
Shoreline	A	13 mile	2	Batman	Dawn	2014-05-05 05:15:07	312	44.422	-86.186
Shoreline	A	13 mile	2	Batman	Dawn	2014-05-04 05:59:30	102	44.4446	-86.2695
Shoreline	A	13 mile	2	Batman	Dawn	2014-05-08 05:28:25	340	44.4049	-86.2074
Shoreline	A	13 mile	2	Batman	Dawn	2014-04-27 05:58:18	6	44.4447	-86.2009
Shoreline	A	13 mile	2	Batman	Dawn	2014-05-08 05:25:40	17	44.4422	-86.2387
Shoreline	A	13 mile	2	Batman	Dawn	2014-05-01 05:58:04	1	44.4295	-86.2249
Shoreline	A	13 mile	2	Batman	Dawn	2014-05-08 05:52:03	18	44.452	-86.2348
Shoreline	A	13 mile	2	Batman	Dawn	2014-04-30 06:05:20	3	44.4249	-86.2322
Shoreline	A	13 mile	2	Batman	Dawn	2014-05-08 05:43:04	21	44.4439	-86.2303
Shoreline	A	13 mile	2	Batman	Dawn	2014-04-25 05:16:04	289	44.4295	-86.1899
Shoreline	A	13 mile	2	Batman	Dawn	2014-05-07 04:58:29	283	44.4524	-86.2498
Shoreline	A	13 mile	2	Batman	Dawn	2014-05-07 05:01:54	5	44.457	-86.2201
Shoreline	A	13 mile	2	Batman	Dawn	2014-04-25 05:22:24	214	44.426	-86.2357
Shoreline	A	13 mile	2	Batman	Dawn	2014-05-08 05:56:06	1	44.422	-86.2363
Shoreline	A	13 mile	2	Batman	Dawn	2014-05-05 05:02:13	261	44.4026	-86.262
Shoreline	A	13 mile	2	Batman	Dawn	2014-04-30 05:16:50	297	44.4398	-86.22
Shoreline	A	13 mile	2	Batman	Dawn	2014-05-08 05:21:09	93	44.4614	-86.2256
Shoreline	A	13 mile	2	Batman	Dawn	2014-05-08 05:54:00	346	44.4287	-86.1816
Shoreline	A	13 mile	2	Batman	Dawn	2014-04-25 05:17:44	55	44.4609	-86.2261
Shoreline	A	13 mile	2	Batman	Dawn	2014-04-30 05:15:50	327	44.4273	-86.2273
Shoreline	A	13 mile	2	Batman	Dawn	2014-05-01 05:33:32	341	44.4532	-86.2315
Shoreline	A	13 mile	2	Batman	Dawn	2014-05-06 05:35:25	195	44.4224	-86.2607
Shoreline	A	13 mile	2	Batman	Dawn	2014-05-09 04:55:52	25	44.4447	-86.1954
Shoreline	A	13 mile	2	Batman	Dawn	2014-05-01 05:32:26	43	44.4513	-86.2031
Shoreline	A	13 mile	2	Batman	Dawn	2014-05-01 05:12:28	4	44.4266	-86.2257
Shoreline	A	13 mile	2	Batman	Dawn	2014-05-08 05:50:11	15	44.4111	-86.2277
Shoreline	A	13 mile	2	Batman	Dawn	2014-04-28 05:36:56	135	44.4312	-86.2177
Shoreline	A	13 mile	2	Batman	Dawn	2014-05-07 05:09:04	322	44.4364	-86.2593
Shoreline	A	13 mile	2	Batman	Dawn	2014-05-08 05:54:30	8	44.4246	-86.2325
Shoreline	A	13 mile	2	Batman	Dawn	2014-04-30 06:01:14	332	44.4526	-86.2375
Shoreline	A	13 mile	2	Batman	Dawn	2014-04-30 05:08:40	27	44.423	-86.2656
Shoreline	A	13 mile	2	Batman	Dawn	2014-04-30 05:57:34	357	44.4246	-86.2489
Shoreline	A	13 mile	2	Batman	Dawn	2014-05-08 05:24:49	353	44.4442	-86.2492
Shoreline	A	13 mile	2	Batman	Dawn	2014-04-24 05:45:13	161	44.431	-86.2326
Shoreline	A	13 mile	2	Batman	Dawn	2014-05-08 05:16:11	352	44.4138	-86.251
Shoreline	A	13 mile	2	Batman	Dawn	2014-05-02 05:39:33	352	44.4408	-86.2241
Shoreline	A	13 mile	2	Batman	Dawn	2014-05-08 05:52:36	81	44.4229	-86.2629
Shoreline	A	13 mile	2	Batman	Dawn	2014-05-08 05:27:58	9	44.4085	-86.2385
Shoreline	A	13 mile	2	Batman	Dawn	2014-05-08 05:49:08	2	44.4335	-86.2379
Shoreline	A	13 mile	2	Batman	Dawn	2014-05-08 05:45:13	349	44.4247	-86.2115
Shoreline	A	13 mile	2	Batman	Dawn	2014-05-09 05:40:39	50	44.4561	-86.2531
Shoreline	A	13 mile	2	Batman	Dawn	2014-04-30 05:28:16	34	44.4565	-86.2531
Shoreline	A	13 mile	2	Batman	Dawn	2014-05-01 05:14:11	15	44.4602	-86.2176
Shoreline	A	13 mile	2	Batman	Dawn	2014-04-30 05:32:35	35	44.4238	-86.2565
Shoreline	A	13 mile	2	Batman	Dawn	2014-04-30 05:33:20	351	44.4314	-86.2542
Shoreline	A	13 mile	2	Batman	Dawn	2014-04-25 05:57:21	293	44.4321	-86.2125
Shoreline	A	13 mile	2	Batman	Dawn	2014-05-01 05:37:51	122	44.4424	-86.2309
Shoreline	A	13 mile	2	Batman	Dawn	2014-04-27 05:58:15	355	44.4177	-86.2593
Shoreline	A	13 mile	2	Batman	Dawn	2014-05-01 05:56:18	36	44.4193	-86.2258
Shoreline	A	13 mile	2	Batman	Dawn	2014-04-26 06:11:39	144	44.4402	-86.1984
Shoreline	A	13 mile	2	Batman	Dawn	2014-05-08 04:57:53	20	44.4406	-86.2546
Shoreline	A	13 mile	2	Batman	Dawn	2014-04-27 05:47:49	0	44.4352	-86.2435
Shoreline	A	13 mile	2	Batman	Dawn	2014-04-30 05:43:22	7	44.449	-86.241
Shoreline	A	13 mile	2	Batman	Dawn	2014-05-08 05:44:25	319	44.4299	-86.2215
Shoreline	A	13 mile	2	Batman	Dawn	2014-04-27 05:53:11	207	44.4311	-86.24
Shoreline	A	13 mile	2	Batman	Dawn	2014-05-01 05:47:26	115	44.4664	-86.236
Shoreline	A	13 mile	2	Batman	Dawn	2014-05-01 05:35:39	273	44.4309	-86.2111
Shoreline	A	13 mile	2	Batman	Dawn	2014-05-08 04:57:01	234	44.4462	-86.2061
Shoreline	A	13 mile	2	Batman	Dawn	2014-05-01 05:49:29	47	44.4612	-86.2278
Shoreline	A	13 mile	2	Batman	Dawn	2014-04-30 05:37:12	57	44.4421	-86.2643
Shoreline	A	13 mile	2	Batman	Dawn	2014-04-25 05:16:07	166	44.4203	-86.1922
Shoreline	A	13 mile	2	Batman	Dawn	2014-04-30 06:04:53	122	44.4366	-86.2361
Shoreline	A	13 mile	2	Batman	Dawn	2014-04-30 05:07:43	18	44.4433	-86.2677
Shoreline	A	13 mile	2	Batman	Dawn	2014-05-04 05:43:24	103	44.4467	-86.2595
Shoreline	A	13 mile	2	Batman	Dawn	2014-04-27 05:59:42	1	44.4288	-86.2236
Shoreline	A	13 mile	2	Batman	Dawn	2014-05-08 05:04:48	306	44.434	-86.273
Shoreline	A	13 mile	2	Batman	Dawn	2014-05-08 05:36:24	55	44.4505	-86.2493
Shoreline	A	13 mile	2	Batman	Dawn	2014-05-05 05:01:31	114	44.4055	-86.1894
Shoreline	A	13 mile	2	Batman	Dawn	2014-05-08 05:03:35	22	44.4579	-86.2268
Shoreline	A	13 mile	2	Batman	Dawn	2014-04-25 05:49:10	17	44.4675	-86.2534
[truncated: 198,001+ more rows]

## Sheet: Metadata
Column heading	Description
Location	If the radar was setup was on the shore or inland. Denoted by "Shoreline" or "Inland"
Trial	Which trial is being conduced. There were four paired Trials, indicated by "A", "B","C", or "D"
SiteName	Name of site, generally tied to location feature
SiteNo	Identification number for the radar site
Radar	Identifying which radar was operating on the site. Either "Batman" or "Robin"
Period	Biological time period. Can be "Dawn", "Day","Dusk", or "Night". See text for full description of these time periods
Date_L	Date and time target was first detected.
Heading	Heading of the traget
Lat	Latitude of the target's first detection
Long	Longitude of the target's first detection
