# Supplementary material for: Radar quantifies migrant concentration and Dawn reorientation at a Great Lakes shoreline
Source: Mov Ecol. 2018 Aug 29;6:15. doi: 10.1186/s40462-018-0135-3 (PMC6114834; doi:10.1186/s40462-018-0135-3)
Supplement: Supplementary file 4 — Robin direction data. Radar data from horizontal surveillance radar (HSR) antenna on Robin unit, used in analyses of flight direction. (XLSX 10359 kb) [file 40462_2018_135_MOESM4_ESM.xlsx]

## Sheet: HSR_Direction_Data_Robin
Location	Trial	SiteName	SiteNo	Radar	Period	Date_L	Heading	Lat	Long
Inland	A	Pumpjack	3	Robin	Dawn	2014-04-28 06:05:49	161	44.404	-85.9115
Inland	A	Pumpjack	3	Robin	Dawn	2014-05-07 04:58:03	26	44.3937	-85.9173
Inland	A	Pumpjack	3	Robin	Dawn	2014-05-08 05:53:55	13	44.4106	-85.9112
Inland	A	Pumpjack	3	Robin	Dawn	2014-04-30 05:27:28	347	44.4135	-85.96
Inland	A	Pumpjack	3	Robin	Dawn	2014-04-27 05:25:12	295	44.3972	-85.9123
Inland	A	Pumpjack	3	Robin	Dawn	2014-05-01 05:45:22	124	44.4266	-85.9266
Inland	A	Pumpjack	3	Robin	Dawn	2014-05-08 05:53:43	169	44.412	-85.9136
Inland	A	Pumpjack	3	Robin	Dawn	2014-05-08 05:50:21	335	44.4145	-85.9556
Inland	A	Pumpjack	3	Robin	Dawn	2014-04-30 05:57:22	232	44.435	-85.8969
Inland	A	Pumpjack	3	Robin	Dawn	2014-05-04 05:05:04	151	44.4031	-85.9426
Inland	A	Pumpjack	3	Robin	Dawn	2014-05-08 05:01:21	216	44.4436	-85.9401
Inland	A	Pumpjack	3	Robin	Dawn	2014-05-08 04:59:39	8	44.4353	-85.9456
Inland	A	Pumpjack	3	Robin	Dawn	2014-05-01 05:37:20	27	44.3931	-85.9417
Inland	A	Pumpjack	3	Robin	Dawn	2014-05-08 05:25:56	109	44.4538	-85.9166
Inland	A	Pumpjack	3	Robin	Dawn	2014-04-30 05:07:54	251	44.4317	-85.9477
Inland	A	Pumpjack	3	Robin	Dawn	2014-04-29 05:27:08	312	44.4283	-85.9382
Inland	A	Pumpjack	3	Robin	Dawn	2014-05-08 05:53:43	359	44.4176	-85.9082
Inland	A	Pumpjack	3	Robin	Dawn	2014-05-08 05:04:04	51	44.4401	-85.9268
Inland	A	Pumpjack	3	Robin	Dawn	2014-05-08 05:17:54	359	44.4173	-85.8973
Inland	A	Pumpjack	3	Robin	Dawn	2014-05-06 05:26:00	168	44.442	-85.9009
Inland	A	Pumpjack	3	Robin	Dawn	2014-04-30 05:52:45	282	44.4287	-85.936
Inland	A	Pumpjack	3	Robin	Dawn	2014-05-08 04:57:14	9	44.4061	-85.9455
Inland	A	Pumpjack	3	Robin	Dawn	2014-05-08 05:47:42	41	44.4142	-85.962
Inland	A	Pumpjack	3	Robin	Dawn	2014-05-08 05:08:10	338	44.4146	-85.9357
Inland	A	Pumpjack	3	Robin	Dawn	2014-05-08 05:01:21	226	44.3964	-85.8992
Inland	A	Pumpjack	3	Robin	Dawn	2014-05-08 05:39:22	66	44.419	-85.9699
Inland	A	Pumpjack	3	Robin	Dawn	2014-05-05 05:51:27	321	44.4105	-85.9279
Inland	A	Pumpjack	3	Robin	Dawn	2014-04-30 05:59:55	329	44.4214	-85.9382
Inland	A	Pumpjack	3	Robin	Dawn	2014-05-08 05:02:39	295	44.4397	-85.9323
Inland	A	Pumpjack	3	Robin	Dawn	2014-05-06 05:44:07	159	44.4081	-85.9286
Inland	A	Pumpjack	3	Robin	Dawn	2014-04-24 05:28:08	334	44.4144	-85.9621
Inland	A	Pumpjack	3	Robin	Dawn	2014-05-05 05:26:46	317	44.424	-85.8933
Inland	A	Pumpjack	3	Robin	Dawn	2014-05-08 05:01:18	354	44.4407	-85.9478
Inland	A	Pumpjack	3	Robin	Dawn	2014-05-08 05:03:03	321	44.4196	-85.9559
Inland	A	Pumpjack	3	Robin	Dawn	2014-05-08 05:05:46	358	44.4048	-85.9461
Inland	A	Pumpjack	3	Robin	Dawn	2014-04-30 05:52:18	36	44.4425	-85.8876
Inland	A	Pumpjack	3	Robin	Dawn	2014-05-03 05:50:49	13	44.4088	-85.9599
Inland	A	Pumpjack	3	Robin	Dawn	2014-04-30 06:04:02	28	44.4465	-85.9316
Inland	A	Pumpjack	3	Robin	Dawn	2014-05-06 05:54:36	347	44.4358	-85.9313
Inland	A	Pumpjack	3	Robin	Dawn	2014-05-08 05:12:29	342	44.4127	-85.9659
Inland	A	Pumpjack	3	Robin	Dawn	2014-05-08 05:39:37	325	44.4209	-85.889
Inland	A	Pumpjack	3	Robin	Dawn	2014-05-04 05:59:02	228	44.4394	-85.9238
Inland	A	Pumpjack	3	Robin	Dawn	2014-04-30 06:01:07	335	44.4046	-85.9402
Inland	A	Pumpjack	3	Robin	Dawn	2014-05-08 05:52:28	272	44.4499	-85.9353
Inland	A	Pumpjack	3	Robin	Dawn	2014-04-26 05:57:58	64	44.4235	-85.8925
Inland	A	Pumpjack	3	Robin	Dawn	2014-04-24 05:24:25	345	44.4498	-85.9702
Inland	A	Pumpjack	3	Robin	Dawn	2014-05-08 05:48:24	353	44.4131	-85.9337
Inland	A	Pumpjack	3	Robin	Dawn	2014-05-08 05:01:39	309	44.3902	-85.9096
Inland	A	Pumpjack	3	Robin	Dawn	2014-04-30 05:30:56	337	44.45	-85.9411
Inland	A	Pumpjack	3	Robin	Dawn	2014-05-07 05:03:04	58	44.4513	-85.8997
Inland	A	Pumpjack	3	Robin	Dawn	2014-05-01 05:13:34	40	44.3949	-85.9204
Inland	A	Pumpjack	3	Robin	Dawn	2014-05-02 06:04:08	328	44.4455	-85.9161
Inland	A	Pumpjack	3	Robin	Dawn	2014-04-30 05:20:30	336	44.4121	-85.9594
Inland	A	Pumpjack	3	Robin	Dawn	2014-05-05 05:40:07	336	44.4317	-85.8951
Inland	A	Pumpjack	3	Robin	Dawn	2014-05-05 05:54:27	132	44.4257	-85.937
Inland	A	Pumpjack	3	Robin	Dawn	2014-05-08 05:41:05	18	44.4195	-85.9563
Inland	A	Pumpjack	3	Robin	Dawn	2014-05-08 05:26:23	295	44.439	-85.9413
Inland	A	Pumpjack	3	Robin	Dawn	2014-05-08 05:43:29	41	44.4157	-85.9329
Inland	A	Pumpjack	3	Robin	Dawn	2014-05-01 05:27:12	349	44.3997	-85.9235
Inland	A	Pumpjack	3	Robin	Dawn	2014-05-06 05:44:58	285	44.3978	-85.9456
Inland	A	Pumpjack	3	Robin	Dawn	2014-04-30 05:51:45	321	44.4497	-85.9192
Inland	A	Pumpjack	3	Robin	Dawn	2014-04-24 05:52:09	310	44.4186	-85.9241
Inland	A	Pumpjack	3	Robin	Dawn	2014-04-30 05:10:04	340	44.4175	-85.8894
Inland	A	Pumpjack	3	Robin	Dawn	2014-05-08 04:58:48	32	44.4536	-85.9602
Inland	A	Pumpjack	3	Robin	Dawn	2014-05-08 05:02:30	330	44.405	-85.9549
Inland	A	Pumpjack	3	Robin	Dawn	2014-05-04 05:03:07	184	44.4101	-85.9223
Inland	A	Pumpjack	3	Robin	Dawn	2014-04-30 05:48:14	339	44.423	-85.9152
Inland	A	Pumpjack	3	Robin	Dawn	2014-05-06 05:25:51	283	44.4228	-85.9418
Inland	A	Pumpjack	3	Robin	Dawn	2014-05-05 05:02:18	334	44.4187	-85.9613
Inland	A	Pumpjack	3	Robin	Dawn	2014-05-08 05:43:47	349	44.4186	-85.9474
Inland	A	Pumpjack	3	Robin	Dawn	2014-05-08 05:23:52	40	44.4269	-85.9617
Inland	A	Pumpjack	3	Robin	Dawn	2014-05-06 05:49:53	285	44.3936	-85.9315
Inland	A	Pumpjack	3	Robin	Dawn	2014-05-08 05:52:13	39	44.4105	-85.9715
Inland	A	Pumpjack	3	Robin	Dawn	2014-04-30 06:05:56	326	44.4276	-85.9371
Inland	A	Pumpjack	3	Robin	Dawn	2014-05-08 05:00:57	273	44.4107	-85.9174
Inland	A	Pumpjack	3	Robin	Dawn	2014-05-06 05:49:14	266	44.3978	-85.9116
Inland	A	Pumpjack	3	Robin	Dawn	2014-04-27 05:50:26	332	44.4188	-85.9201
Inland	A	Pumpjack	3	Robin	Dawn	2014-05-05 05:02:48	285	44.3893	-85.9425
Inland	A	Pumpjack	3	Robin	Dawn	2014-05-05 05:32:32	266	44.3914	-85.9296
Inland	A	Pumpjack	3	Robin	Dawn	2014-05-04 05:59:41	184	44.4101	-85.9255
Inland	A	Pumpjack	3	Robin	Dawn	2014-05-06 05:42:55	279	44.4448	-85.905
Inland	A	Pumpjack	3	Robin	Dawn	2014-04-28 05:35:58	254	44.4417	-85.9443
Inland	A	Pumpjack	3	Robin	Dawn	2014-04-24 05:49:30	304	44.416	-85.9155
Inland	A	Pumpjack	3	Robin	Dawn	2014-05-08 05:03:49	47	44.4384	-85.9298
Inland	A	Pumpjack	3	Robin	Dawn	2014-04-24 05:19:51	309	44.3965	-85.9196
Inland	A	Pumpjack	3	Robin	Dawn	2014-05-08 05:41:35	27	44.4428	-85.9389
Inland	A	Pumpjack	3	Robin	Dawn	2014-05-08 05:45:59	357	44.3994	-85.9463
Inland	A	Pumpjack	3	Robin	Dawn	2014-04-30 05:43:58	328	44.45	-85.9083
Inland	A	Pumpjack	3	Robin	Dawn	2014-05-06 05:47:19	304	44.4094	-85.925
Inland	A	Pumpjack	3	Robin	Dawn	2014-04-27 06:01:07	50	44.4316	-85.937
Inland	A	Pumpjack	3	Robin	Dawn	2014-04-27 06:05:56	20	44.4365	-85.9301
Inland	A	Pumpjack	3	Robin	Dawn	2014-05-08 05:54:52	74	44.4439	-85.9198
Inland	A	Pumpjack	3	Robin	Dawn	2014-05-08 05:31:48	313	44.4135	-85.9066
Inland	A	Pumpjack	3	Robin	Dawn	2014-05-07 05:12:18	348	44.4329	-85.9522
Inland	A	Pumpjack	3	Robin	Dawn	2014-05-08 05:54:40	319	44.4421	-85.9215
Inland	A	Pumpjack	3	Robin	Dawn	2014-05-08 05:00:06	318	44.4519	-85.927
Inland	A	Pumpjack	3	Robin	Dawn	2014-05-08 05:05:19	129	44.4193	-85.9152
Inland	A	Pumpjack	3	Robin	Dawn	2014-05-08 05:48:30	93	44.4257	-85.9608
Inland	A	Pumpjack	3	Robin	Dawn	2014-05-05 05:32:44	266	44.3984	-85.9397
Inland	A	Pumpjack	3	Robin	Dawn	2014-04-30 05:27:43	319	44.4498	-85.893
Inland	A	Pumpjack	3	Robin	Dawn	2014-05-02 06:01:52	183	44.4099	-85.9251
Inland	A	Pumpjack	3	Robin	Dawn	2014-05-08 05:00:57	24	44.4064	-85.9533
Inland	A	Pumpjack	3	Robin	Dawn	2014-04-30 05:09:49	5	44.3999	-85.9486
Inland	A	Pumpjack	3	Robin	Dawn	2014-05-08 05:01:27	345	44.4451	-85.8893
Inland	A	Pumpjack	3	Robin	Dawn	2014-05-08 05:38:13	34	44.4179	-85.897
Inland	A	Pumpjack	3	Robin	Dawn	2014-05-08 04:59:39	20	44.4482	-85.9699
Inland	A	Pumpjack	3	Robin	Dawn	2014-04-27 05:41:48	275	44.3973	-85.9293
Inland	A	Pumpjack	3	Robin	Dawn	2014-05-05 05:28:52	290	44.4099	-85.9234
Inland	A	Pumpjack	3	Robin	Dawn	2014-04-30 06:05:59	354	44.4198	-85.9144
Inland	A	Pumpjack	3	Robin	Dawn	2014-04-24 05:16:39	349	44.393	-85.9041
Inland	A	Pumpjack	3	Robin	Dawn	2014-05-02 05:50:08	24	44.4294	-85.9153
Inland	A	Pumpjack	3	Robin	Dawn	2014-04-25 05:16:09	308	44.417	-85.9251
Inland	A	Pumpjack	3	Robin	Dawn	2014-05-08 05:01:54	320	44.4212	-85.9422
Inland	A	Pumpjack	3	Robin	Dawn	2014-04-27 05:57:30	140	44.4001	-85.931
Inland	A	Pumpjack	3	Robin	Dawn	2014-04-26 06:02:32	279	44.4434	-85.9705
Inland	A	Pumpjack	3	Robin	Dawn	2014-05-05 05:23:55	311	44.3959	-85.948
Inland	A	Pumpjack	3	Robin	Dawn	2014-04-30 05:18:44	20	44.4282	-85.9241
Inland	A	Pumpjack	3	Robin	Dawn	2014-05-08 05:42:56	308	44.4126	-85.9524
Inland	A	Pumpjack	3	Robin	Dawn	2014-05-08 04:57:02	347	44.3973	-85.91
Inland	A	Pumpjack	3	Robin	Dawn	2014-05-08 05:09:47	329	44.4052	-85.9355
Inland	A	Pumpjack	3	Robin	Dawn	2014-05-08 05:18:00	48	44.4252	-85.9646
Inland	A	Pumpjack	3	Robin	Dawn	2014-05-08 05:38:19	17	44.4409	-85.9398
Inland	A	Pumpjack	3	Robin	Dawn	2014-05-06 05:33:38	221	44.4369	-85.8926
Inland	A	Pumpjack	3	Robin	Dawn	2014-05-08 05:00:09	208	44.4258	-85.8956
Inland	A	Pumpjack	3	Robin	Dawn	2014-04-27 05:43:04	258	44.4405	-85.9528
Inland	A	Pumpjack	3	Robin	Dawn	2014-05-06 05:56:48	310	44.4231	-85.9382
Inland	A	Pumpjack	3	Robin	Dawn	2014-05-08 05:43:02	350	44.4181	-85.9069
Inland	A	Pumpjack	3	Robin	Dawn	2014-05-06 05:36:11	48	44.4287	-85.9166
Inland	A	Pumpjack	3	Robin	Dawn	2014-04-26 05:14:32	156	44.4412	-85.9395
Inland	A	Pumpjack	3	Robin	Dawn	2014-04-27 05:44:19	287	44.4144	-85.913
Inland	A	Pumpjack	3	Robin	Dawn	2014-05-08 05:41:32	207	44.39	-85.9229
Inland	A	Pumpjack	3	Robin	Dawn	2014-05-08 05:44:53	347	44.4363	-85.9677
Inland	A	Pumpjack	3	Robin	Dawn	2014-05-08 05:48:57	42	44.3988	-85.9561
Inland	A	Pumpjack	3	Robin	Dawn	2014-04-25 05:29:57	89	44.4307	-85.9551
Inland	A	Pumpjack	3	Robin	Dawn	2014-04-28 06:01:21	281	44.4193	-85.9036
Inland	A	Pumpjack	3	Robin	Dawn	2014-05-08 05:23:22	8	44.3978	-85.9285
Inland	A	Pumpjack	3	Robin	Dawn	2014-04-24 05:50:21	345	44.4043	-85.9251
Inland	A	Pumpjack	3	Robin	Dawn	2014-05-04 05:56:50	193	44.3914	-85.925
Inland	A	Pumpjack	3	Robin	Dawn	2014-05-08 05:09:17	84	44.4493	-85.9149
Inland	A	Pumpjack	3	Robin	Dawn	2014-04-26 06:00:59	156	44.4323	-85.9303
Inland	A	Pumpjack	3	Robin	Dawn	2014-04-30 05:53:48	313	44.4054	-85.9389
Inland	A	Pumpjack	3	Robin	Dawn	2014-05-08 04:57:56	301	44.3901	-85.9257
Inland	A	Pumpjack	3	Robin	Dawn	2014-05-08 05:45:44	356	44.4189	-85.9641
Inland	A	Pumpjack	3	Robin	Dawn	2014-04-24 05:28:50	160	44.4488	-85.9369
Inland	A	Pumpjack	3	Robin	Dawn	2014-05-08 05:35:24	10	44.4177	-85.9563
Inland	A	Pumpjack	3	Robin	Dawn	2014-04-27 05:35:23	296	44.4186	-85.9259
Inland	A	Pumpjack	3	Robin	Dawn	2014-05-07 05:04:04	290	44.4136	-85.9027
Inland	A	Pumpjack	3	Robin	Dawn	2014-05-01 05:20:02	13	44.3936	-85.9372
Inland	A	Pumpjack	3	Robin	Dawn	2014-04-24 05:20:06	324	44.4089	-85.8938
Inland	A	Pumpjack	3	Robin	Dawn	2014-05-05 05:00:38	347	44.4386	-85.9635
Inland	A	Pumpjack	3	Robin	Dawn	2014-05-08 05:38:10	45	44.3985	-85.9289
Inland	A	Pumpjack	3	Robin	Dawn	2014-05-01 05:53:08	59	44.4435	-85.9499
Inland	A	Pumpjack	3	Robin	Dawn	2014-04-24 05:19:09	87	44.4254	-85.9282
Inland	A	Pumpjack	3	Robin	Dawn	2014-05-08 05:33:33	355	44.417	-85.9681
Inland	A	Pumpjack	3	Robin	Dawn	2014-05-01 05:26:15	344	44.414	-85.9403
Inland	A	Pumpjack	3	Robin	Dawn	2014-04-29 05:53:13	315	44.395	-85.9689
Inland	A	Pumpjack	3	Robin	Dawn	2014-04-25 05:15:00	126	44.4286	-85.9355
Inland	A	Pumpjack	3	Robin	Dawn	2014-05-04 05:09:11	79	44.4513	-85.9416
Inland	A	Pumpjack	3	Robin	Dawn	2014-04-24 05:18:03	279	44.4257	-85.9598
Inland	A	Pumpjack	3	Robin	Dawn	2014-05-01 05:59:48	16	44.43	-85.9746
Inland	A	Pumpjack	3	Robin	Dawn	2014-04-24 05:29:02	308	44.4044	-85.9265
Inland	A	Pumpjack	3	Robin	Dawn	2014-05-05 05:06:09	284	44.4206	-85.961
Inland	A	Pumpjack	3	Robin	Dawn	2014-05-07 05:42:06	244	44.4394	-85.9089
Inland	A	Pumpjack	3	Robin	Dawn	2014-05-01 05:33:16	341	44.4306	-85.9301
Inland	A	Pumpjack	3	Robin	Dawn	2014-05-05 05:05:39	236	44.4118	-85.9086
Inland	A	Pumpjack	3	Robin	Dawn	2014-04-24 05:32:12	166	44.4542	-85.913
Inland	A	Pumpjack	3	Robin	Dawn	2014-05-08 05:02:45	348	44.4008	-85.9644
Inland	A	Pumpjack	3	Robin	Dawn	2014-04-27 06:10:00	22	44.3961	-85.918
Inland	A	Pumpjack	3	Robin	Dawn	2014-04-27 05:45:49	300	44.4092	-85.9503
Inland	A	Pumpjack	3	Robin	Dawn	2014-04-29 06:08:07	309	44.414	-85.9418
Inland	A	Pumpjack	3	Robin	Dawn	2014-04-26 05:23:28	76	44.423	-85.9174
Inland	A	Pumpjack	3	Robin	Dawn	2014-04-24 05:50:09	299	44.4353	-85.9504
Inland	A	Pumpjack	3	Robin	Dawn	2014-05-06 05:50:38	100	44.4262	-85.9386
Inland	A	Pumpjack	3	Robin	Dawn	2014-04-30 05:14:53	349	44.4068	-85.9547
Inland	A	Pumpjack	3	Robin	Dawn	2014-05-01 05:42:57	236	44.4145	-85.9267
Inland	A	Pumpjack	3	Robin	Dawn	2014-05-06 05:45:31	69	44.4237	-85.9386
Inland	A	Pumpjack	3	Robin	Dawn	2014-05-08 05:20:31	58	44.419	-85.9722
Inland	A	Pumpjack	3	Robin	Dawn	2014-05-08 05:02:36	359	44.416	-85.9113
Inland	A	Pumpjack	3	Robin	Dawn	2014-04-24 06:05:57	253	44.4431	-85.9472
Inland	A	Pumpjack	3	Robin	Dawn	2014-04-24 05:23:46	327	44.4104	-85.9619
Inland	A	Pumpjack	3	Robin	Dawn	2014-05-08 05:08:41	21	44.4193	-85.9086
Inland	A	Pumpjack	3	Robin	Dawn	2014-04-30 05:58:13	95	44.4138	-85.9356
Inland	A	Pumpjack	3	Robin	Dawn	2014-04-24 05:36:09	297	44.4244	-85.9593
Inland	A	Pumpjack	3	Robin	Dawn	2014-04-30 05:57:46	351	44.4276	-85.8868
Inland	A	Pumpjack	3	Robin	Dawn	2014-05-04 05:50:55	101	44.44	-85.9355
Inland	A	Pumpjack	3	Robin	Dawn	2014-05-06 05:48:35	241	44.4414	-85.9369
Inland	A	Pumpjack	3	Robin	Dawn	2014-05-08 05:52:28	9	44.4089	-85.9447
Inland	A	Pumpjack	3	Robin	Dawn	2014-04-28 06:09:08	197	44.4271	-85.939
Inland	A	Pumpjack	3	Robin	Dawn	2014-05-05 05:55:43	172	44.4044	-85.9224
Inland	A	Pumpjack	3	Robin	Dawn	2014-05-05 05:31:53	53	44.4446	-85.9576
Inland	A	Pumpjack	3	Robin	Dawn	2014-05-08 04:58:57	325	44.403	-85.9472
Inland	A	Pumpjack	3	Robin	Dawn	2014-05-08 05:08:22	19	44.3966	-85.925
Inland	A	Pumpjack	3	Robin	Dawn	2014-05-08 05:07:34	45	44.4442	-85.9386
Inland	A	Pumpjack	3	Robin	Dawn	2014-04-24 05:35:27	227	44.4335	-85.9222
Inland	A	Pumpjack	3	Robin	Dawn	2014-05-08 05:50:57	330	44.4094	-85.9287
Inland	A	Pumpjack	3	Robin	Dawn	2014-05-06 05:02:05	266	44.419	-85.948
Inland	A	Pumpjack	3	Robin	Dawn	2014-04-24 06:00:11	61	44.4179	-85.9256
Inland	A	Pumpjack	3	Robin	Dawn	2014-05-05 05:39:10	307	44.3963	-85.9524
Inland	A	Pumpjack	3	Robin	Dawn	2014-05-08 05:21:07	10	44.4024	-85.9532
Inland	A	Pumpjack	3	Robin	Dawn	2014-05-08 04:59:27	51	44.4386	-85.9711
Inland	A	Pumpjack	3	Robin	Dawn	2014-05-08 05:22:43	6	44.4073	-85.9015
Inland	A	Pumpjack	3	Robin	Dawn	2014-05-08 05:00:48	214	44.4307	-85.8955
Inland	A	Pumpjack	3	Robin	Dawn	2014-04-30 05:51:45	345	44.4248	-85.9183
Inland	A	Pumpjack	3	Robin	Dawn	2014-04-27 05:45:46	329	44.4041	-85.9276
Inland	A	Pumpjack	3	Robin	Dawn	2014-05-08 05:20:13	337	44.4205	-85.9032
Inland	A	Pumpjack	3	Robin	Dawn	2014-05-08 05:53:28	3	44.4115	-85.9142
Inland	A	Pumpjack	3	Robin	Dawn	2014-05-05 05:24:07	307	44.4019	-85.8987
Inland	A	Pumpjack	3	Robin	Dawn	2014-05-07 05:39:35	215	44.4238	-85.8869
Inland	A	Pumpjack	3	Robin	Dawn	2014-05-08 05:51:58	354	44.4334	-85.9195
Inland	A	Pumpjack	3	Robin	Dawn	2014-05-08 05:40:28	16	44.4066	-85.9572
Inland	A	Pumpjack	3	Robin	Dawn	2014-04-26 05:35:48	36	44.4289	-85.9214
Inland	A	Pumpjack	3	Robin	Dawn	2014-05-08 05:41:53	9	44.4056	-85.9566
Inland	A	Pumpjack	3	Robin	Dawn	2014-04-28 05:36:53	192	44.4208	-85.895
Inland	A	Pumpjack	3	Robin	Dawn	2014-05-08 05:18:06	36	44.4418	-85.9435
Inland	A	Pumpjack	3	Robin	Dawn	2014-05-06 05:05:12	225	44.4163	-85.9408
Inland	A	Pumpjack	3	Robin	Dawn	2014-05-04 05:02:12	135	44.4048	-85.9187
Inland	A	Pumpjack	3	Robin	Dawn	2014-04-30 06:05:17	200	44.4202	-85.9221
Inland	A	Pumpjack	3	Robin	Dawn	2014-04-28 05:56:44	333	44.417	-85.9154
Inland	A	Pumpjack	3	Robin	Dawn	2014-04-29 05:47:42	127	44.4097	-85.9251
Inland	A	Pumpjack	3	Robin	Dawn	2014-04-30 05:37:24	253	44.4233	-85.9384
Inland	A	Pumpjack	3	Robin	Dawn	2014-05-08 05:50:21	353	44.419	-85.94
Inland	A	Pumpjack	3	Robin	Dawn	2014-04-26 06:08:03	124	44.4355	-85.8925
Inland	A	Pumpjack	3	Robin	Dawn	2014-05-08 05:49:09	347	44.4116	-85.8905
Inland	A	Pumpjack	3	Robin	Dawn	2014-04-30 05:21:24	319	44.391	-85.9025
Inland	A	Pumpjack	3	Robin	Dawn	2014-04-24 06:03:42	323	44.4455	-85.9254
Inland	A	Pumpjack	3	Robin	Dawn	2014-04-29 05:25:23	51	44.426	-85.924
Inland	A	Pumpjack	3	Robin	Dawn	2014-05-08 05:22:07	360	44.4045	-85.9295
Inland	A	Pumpjack	3	Robin	Dawn	2014-04-24 05:19:36	29	44.4435	-85.9187
Inland	A	Pumpjack	3	Robin	Dawn	2014-04-30 05:12:55	345	44.4152	-85.913
Inland	A	Pumpjack	3	Robin	Dawn	2014-05-06 05:54:24	185	44.4283	-85.9172
Inland	A	Pumpjack	3	Robin	Dawn	2014-04-30 06:05:02	359	44.4154	-85.9381
Inland	A	Pumpjack	3	Robin	Dawn	2014-05-08 05:03:27	339	44.4194	-85.9691
Inland	A	Pumpjack	3	Robin	Dawn	2014-04-30 05:20:57	332	44.4031	-85.9422
Inland	A	Pumpjack	3	Robin	Dawn	2014-05-07 05:03:19	6	44.3931	-85.9184
Inland	A	Pumpjack	3	Robin	Dawn	2014-05-08 05:45:14	7	44.403	-85.9214
Inland	A	Pumpjack	3	Robin	Dawn	2014-05-08 05:48:36	134	44.4356	-85.9449
Inland	A	Pumpjack	3	Robin	Dawn	2014-05-04 05:05:22	197	44.415	-85.9415
Inland	A	Pumpjack	3	Robin	Dawn	2014-05-05 05:31:47	239	44.4502	-85.9022
Inland	A	Pumpjack	3	Robin	Dawn	2014-05-06 05:36:54	228	44.3974	-85.9372
Inland	A	Pumpjack	3	Robin	Dawn	2014-05-05 05:09:40	70	44.4088	-85.9155
Inland	A	Pumpjack	3	Robin	Dawn	2014-05-06 05:57:24	303	44.4043	-85.9169
Inland	A	Pumpjack	3	Robin	Dawn	2014-05-08 05:30:51	350	44.4085	-85.9146
Inland	A	Pumpjack	3	Robin	Dawn	2014-05-08 05:39:37	341	44.4436	-85.9221
Inland	A	Pumpjack	3	Robin	Dawn	2014-05-08 05:26:29	72	44.44	-85.9608
Inland	A	Pumpjack	3	Robin	Dawn	2014-04-29 06:06:18	60	44.4217	-85.9179
Inland	A	Pumpjack	3	Robin	Dawn	2014-04-24 06:03:21	322	44.3917	-85.9198
Inland	A	Pumpjack	3	Robin	Dawn	2014-04-25 06:05:46	260	44.4266	-85.9148
Inland	A	Pumpjack	3	Robin	Dawn	2014-05-05 05:51:51	149	44.4225	-85.9248
Inland	A	Pumpjack	3	Robin	Dawn	2014-04-28 06:09:41	354	44.4256	-85.9611
Inland	A	Pumpjack	3	Robin	Dawn	2014-05-08 05:48:36	179	44.4174	-85.932
Inland	A	Pumpjack	3	Robin	Dawn	2014-04-27 05:54:03	284	44.4473	-85.9353
Inland	A	Pumpjack	3	Robin	Dawn	2014-05-09 05:40:40	77	44.4188	-85.9242
Inland	A	Pumpjack	3	Robin	Dawn	2014-04-25 06:01:12	140	44.4183	-85.938
Inland	A	Pumpjack	3	Robin	Dawn	2014-05-08 05:07:58	43	44.3952	-85.8992
Inland	A	Pumpjack	3	Robin	Dawn	2014-04-30 06:05:26	314	44.4088	-85.9113
Inland	A	Pumpjack	3	Robin	Dawn	2014-05-08 05:34:24	317	44.4208	-85.9538
Inland	A	Pumpjack	3	Robin	Dawn	2014-05-08 05:19:30	20	44.4368	-85.9518
Inland	A	Pumpjack	3	Robin	Dawn	2014-04-26 06:12:52	138	44.4332	-85.9314
Inland	A	Pumpjack	3	Robin	Dawn	2014-04-30 06:00:16	331	44.4105	-85.8983
Inland	A	Pumpjack	3	Robin	Dawn	2014-05-04 05:04:31	232	44.4067	-85.9249
Inland	A	Pumpjack	3	Robin	Dawn	2014-05-08 05:51:03	341	44.4459	-85.9317
Inland	A	Pumpjack	3	Robin	Dawn	2014-04-30 05:46:32	25	44.4026	-85.947
Inland	A	Pumpjack	3	Robin	Dawn	2014-04-30 05:41:03	26	44.4308	-85.9289
Inland	A	Pumpjack	3	Robin	Dawn	2014-05-08 05:53:13	48	44.438	-85.8914
Inland	A	Pumpjack	3	Robin	Dawn	2014-04-30 05:18:08	310	44.398	-85.9235
Inland	A	Pumpjack	3	Robin	Dawn	2014-04-30 05:40:33	313	44.4055	-85.9511
Inland	A	Pumpjack	3	Robin	Dawn	2014-05-08 05:43:59	5	44.396	-85.8975
Inland	A	Pumpjack	3	Robin	Dawn	2014-05-08 05:25:20	70	44.433	-85.9594
Inland	A	Pumpjack	3	Robin	Dawn	2014-05-01 05:59:18	141	44.4303	-85.937
Inland	A	Pumpjack	3	Robin	Dawn	2014-04-28 05:46:03	218	44.4309	-85.9342
Inland	A	Pumpjack	3	Robin	Dawn	2014-05-08 04:59:36	15	44.4036	-85.9367
Inland	A	Pumpjack	3	Robin	Dawn	2014-05-08 05:06:16	66	44.432	-85.9563
Inland	A	Pumpjack	3	Robin	Dawn	2014-05-08 05:39:19	347	44.4213	-85.8953
Inland	A	Pumpjack	3	Robin	Dawn	2014-05-05 05:45:35	262	44.4491	-85.912
Inland	A	Pumpjack	3	Robin	Dawn	2014-04-24 05:21:55	265	44.3961	-85.9082
Inland	A	Pumpjack	3	Robin	Dawn	2014-05-05 05:22:58	296	44.4089	-85.9462
Inland	A	Pumpjack	3	Robin	Dawn	2014-05-08 05:48:30	310	44.4086	-85.9027
Inland	A	Pumpjack	3	Robin	Dawn	2014-05-05 05:52:00	152	44.4266	-85.9404
Inland	A	Pumpjack	3	Robin	Dawn	2014-05-08 05:41:26	355	44.4294	-85.9481
Inland	A	Pumpjack	3	Robin	Dawn	2014-04-30 06:04:11	8	44.4016	-85.9126
Inland	A	Pumpjack	3	Robin	Dawn	2014-05-07 05:22:26	14	44.4077	-85.924
Inland	A	Pumpjack	3	Robin	Dawn	2014-05-06 05:45:01	295	44.4535	-85.8977
Inland	A	Pumpjack	3	Robin	Dawn	2014-04-25 05:31:57	181	44.4182	-85.9405
Inland	A	Pumpjack	3	Robin	Dawn	2014-04-27 05:52:05	231	44.4483	-85.9029
Inland	A	Pumpjack	3	Robin	Dawn	2014-05-08 04:56:41	318	44.3925	-85.9175
Inland	A	Pumpjack	3	Robin	Dawn	2014-05-08 05:45:14	349	44.4197	-85.9464
Inland	A	Pumpjack	3	Robin	Dawn	2014-05-08 05:23:34	40	44.4455	-85.9711
Inland	A	Pumpjack	3	Robin	Dawn	2014-04-24 05:25:58	306	44.4534	-85.9027
Inland	A	Pumpjack	3	Robin	Dawn	2014-05-08 05:19:43	216	44.4404	-85.9289
Inland	A	Pumpjack	3	Robin	Dawn	2014-05-08 04:57:35	15	44.433	-85.96
Inland	A	Pumpjack	3	Robin	Dawn	2014-05-08 05:09:44	23	44.4178	-85.8879
Inland	A	Pumpjack	3	Robin	Dawn	2014-04-29 05:14:03	356	44.4178	-85.9301
Inland	A	Pumpjack	3	Robin	Dawn	2014-05-08 05:38:58	16	44.4153	-85.9722
Inland	A	Pumpjack	3	Robin	Dawn	2014-05-05 05:43:16	204	44.45	-85.9413
Inland	A	Pumpjack	3	Robin	Dawn	2014-05-08 05:45:35	55	44.4543	-85.9301
Inland	A	Pumpjack	3	Robin	Dawn	2014-05-05 05:22:24	264	44.4074	-85.9094
Inland	A	Pumpjack	3	Robin	Dawn	2014-05-08 05:32:15	326	44.3946	-85.9237
Inland	A	Pumpjack	3	Robin	Dawn	2014-05-08 05:05:49	16	44.4156	-85.9087
Inland	A	Pumpjack	3	Robin	Dawn	2014-05-06 05:53:11	191	44.4052	-85.9437
Inland	A	Pumpjack	3	Robin	Dawn	2014-04-24 05:44:32	198	44.4476	-85.9113
Inland	A	Pumpjack	3	Robin	Dawn	2014-04-30 05:48:59	302	44.4023	-85.9387
Inland	A	Pumpjack	3	Robin	Dawn	2014-05-08 05:38:58	341	44.444	-85.9127
Inland	A	Pumpjack	3	Robin	Dawn	2014-05-08 05:06:04	307	44.4438	-85.943
Inland	A	Pumpjack	3	Robin	Dawn	2014-04-28 05:16:55	205	44.4238	-85.9272
Inland	A	Pumpjack	3	Robin	Dawn	2014-05-08 05:37:34	318	44.4184	-85.9206
Inland	A	Pumpjack	3	Robin	Dawn	2014-05-08 05:14:17	26	44.4308	-85.9618
Inland	A	Pumpjack	3	Robin	Dawn	2014-05-08 04:59:12	253	44.4474	-85.9527
Inland	A	Pumpjack	3	Robin	Dawn	2014-05-08 05:40:28	10	44.4019	-85.9631
Inland	A	Pumpjack	3	Robin	Dawn	2014-05-08 05:18:21	5	44.4074	-85.9461
Inland	A	Pumpjack	3	Robin	Dawn	2014-05-08 04:59:54	53	44.4345	-85.9694
Inland	A	Pumpjack	3	Robin	Dawn	2014-04-27 05:47:28	21	44.4016	-85.9285
Inland	A	Pumpjack	3	Robin	Dawn	2014-05-08 05:41:56	173	44.4314	-85.9266
Inland	A	Pumpjack	3	Robin	Dawn	2014-04-24 05:29:35	170	44.4452	-85.9325
Inland	A	Pumpjack	3	Robin	Dawn	2014-04-30 05:22:30	45	44.4198	-85.9378
Inland	A	Pumpjack	3	Robin	Dawn	2014-05-08 05:09:11	5	44.4069	-85.9009
Inland	A	Pumpjack	3	Robin	Dawn	2014-04-25 05:16:39	93	44.4208	-85.9223
Inland	A	Pumpjack	3	Robin	Dawn	2014-05-08 05:09:23	51	44.4509	-85.9523
Inland	A	Pumpjack	3	Robin	Dawn	2014-04-27 05:53:08	307	44.4232	-85.9507
Inland	A	Pumpjack	3	Robin	Dawn	2014-04-30 05:50:32	337	44.4456	-85.9117
Inland	A	Pumpjack	3	Robin	Dawn	2014-05-08 05:39:01	323	44.4193	-85.9156
Inland	A	Pumpjack	3	Robin	Dawn	2014-05-08 05:30:11	79	44.4494	-85.9294
Inland	A	Pumpjack	3	Robin	Dawn	2014-05-08 05:15:48	311	44.4041	-85.9145
Inland	A	Pumpjack	3	Robin	Dawn	2014-05-08 05:21:04	82	44.4407	-85.9727
Inland	A	Pumpjack	3	Robin	Dawn	2014-05-04 05:57:38	289	44.4019	-85.933
Inland	A	Pumpjack	3	Robin	Dawn	2014-05-01 05:52:53	10	44.4177	-85.9431
Inland	A	Pumpjack	3	Robin	Dawn	2014-05-05 05:28:59	262	44.3896	-85.9499
Inland	A	Pumpjack	3	Robin	Dawn	2014-04-30 05:49:02	349	44.4014	-85.9183
Inland	A	Pumpjack	3	Robin	Dawn	2014-04-28 06:05:25	237	44.4287	-85.888
Inland	A	Pumpjack	3	Robin	Dawn	2014-04-24 05:27:47	320	44.444	-85.9437
Inland	A	Pumpjack	3	Robin	Dawn	2014-05-08 05:35:40	15	44.4181	-85.9703
Inland	A	Pumpjack	3	Robin	Dawn	2014-04-24 05:17:45	350	44.4139	-85.9714
Inland	A	Pumpjack	3	Robin	Dawn	2014-05-04 05:44:41	281	44.4076	-85.921
Inland	A	Pumpjack	3	Robin	Dawn	2014-05-05 05:40:22	48	44.4072	-85.919
Inland	A	Pumpjack	3	Robin	Dawn	2014-05-08 05:32:48	41	44.4003	-85.9096
Inland	A	Pumpjack	3	Robin	Dawn	2014-05-08 05:19:55	10	44.4063	-85.9067
Inland	A	Pumpjack	3	Robin	Dawn	2014-05-08 05:13:50	17	44.4089	-85.9066
Inland	A	Pumpjack	3	Robin	Dawn	2014-05-08 05:24:19	346	44.4032	-85.9063
Inland	A	Pumpjack	3	Robin	Dawn	2014-05-07 04:58:51	301	44.4034	-85.9229
Inland	A	Pumpjack	3	Robin	Dawn	2014-04-30 05:52:39	264	44.4201	-85.947
Inland	A	Pumpjack	3	Robin	Dawn	2014-05-08 05:49:24	345	44.4156	-85.9236
Inland	A	Pumpjack	3	Robin	Dawn	2014-04-28 05:43:03	269	44.432	-85.8896
Inland	A	Pumpjack	3	Robin	Dawn	2014-05-08 05:43:17	4	44.4048	-85.9515
Inland	A	Pumpjack	3	Robin	Dawn	2014-04-28 06:00:00	346	44.3945	-85.9098
Inland	A	Pumpjack	3	Robin	Dawn	2014-04-26 05:48:08	172	44.4419	-85.9103
Inland	A	Pumpjack	3	Robin	Dawn	2014-04-27 05:28:04	287	44.4105	-85.9654
Inland	A	Pumpjack	3	Robin	Dawn	2014-05-05 05:55:00	291	44.4129	-85.9327
Inland	A	Pumpjack	3	Robin	Dawn	2014-04-30 05:59:55	18	44.415	-85.9343
Inland	A	Pumpjack	3	Robin	Dawn	2014-04-30 05:11:43	3	44.4399	-85.9435
Inland	A	Pumpjack	3	Robin	Dawn	2014-04-27 05:52:56	340	44.4176	-85.9267
Inland	A	Pumpjack	3	Robin	Dawn	2014-04-30 06:02:56	126	44.427	-85.9405
Inland	A	Pumpjack	3	Robin	Dawn	2014-04-25 05:15:39	297	44.4192	-85.9232
Inland	A	Pumpjack	3	Robin	Dawn	2014-04-28 05:42:39	273	44.4423	-85.944
Inland	A	Pumpjack	3	Robin	Dawn	2014-05-08 05:44:02	10	44.4138	-85.9197
Inland	A	Pumpjack	3	Robin	Dawn	2014-05-08 05:00:06	350	44.4338	-85.9351
Inland	A	Pumpjack	3	Robin	Dawn	2014-05-08 05:14:51	56	44.4449	-85.9762
Inland	A	Pumpjack	3	Robin	Dawn	2014-05-08 05:46:23	5	44.4132	-85.9077
Inland	A	Pumpjack	3	Robin	Dawn	2014-05-01 05:46:40	278	44.4316	-85.8934
Inland	A	Pumpjack	3	Robin	Dawn	2014-04-26 05:47:20	126	44.452	-85.9132
Inland	A	Pumpjack	3	Robin	Dawn	2014-05-06 05:29:13	297	44.4152	-85.9132
Inland	A	Pumpjack	3	Robin	Dawn	2014-05-08 05:11:47	338	44.4269	-85.9435
Inland	A	Pumpjack	3	Robin	Dawn	2014-05-02 05:57:55	206	44.4502	-85.923
Inland	A	Pumpjack	3	Robin	Dawn	2014-05-08 05:55:22	314	44.4096	-85.9172
Inland	A	Pumpjack	3	Robin	Dawn	2014-05-08 05:42:47	76	44.4381	-85.9402
Inland	A	Pumpjack	3	Robin	Dawn	2014-05-07 05:46:00	342	44.4213	-85.9187
Inland	A	Pumpjack	3	Robin	Dawn	2014-05-08 05:04:04	1	44.4208	-85.9455
Inland	A	Pumpjack	3	Robin	Dawn	2014-05-08 05:04:25	335	44.4066	-85.9504
Inland	A	Pumpjack	3	Robin	Dawn	2014-04-24 06:06:39	302	44.4155	-85.9517
Inland	A	Pumpjack	3	Robin	Dawn	2014-05-08 05:48:30	357	44.4142	-85.9414
Inland	A	Pumpjack	3	Robin	Dawn	2014-05-08 05:26:47	300	44.4156	-85.9261
Inland	A	Pumpjack	3	Robin	Dawn	2014-05-07 05:11:33	4	44.44	-85.9446
Inland	A	Pumpjack	3	Robin	Dawn	2014-05-08 05:22:46	341	44.406	-85.9549
Inland	A	Pumpjack	3	Robin	Dawn	2014-05-01 05:52:20	342	44.4069	-85.9172
Inland	A	Pumpjack	3	Robin	Dawn	2014-05-08 05:36:49	338	44.4078	-85.9484
Inland	A	Pumpjack	3	Robin	Dawn	2014-05-08 05:20:16	63	44.4426	-85.9454
Inland	A	Pumpjack	3	Robin	Dawn	2014-04-30 05:12:13	328	44.4187	-85.905
Inland	A	Pumpjack	3	Robin	Dawn	2014-04-30 06:01:31	7	44.4436	-85.9082
Inland	A	Pumpjack	3	Robin	Dawn	2014-04-30 05:56:00	358	44.4203	-85.9648
Inland	A	Pumpjack	3	Robin	Dawn	2014-05-08 05:09:02	65	44.4545	-85.9228
Inland	A	Pumpjack	3	Robin	Dawn	2014-04-30 05:08:30	315	44.4118	-85.9559
Inland	A	Pumpjack	3	Robin	Dawn	2014-04-30 05:53:06	17	44.4084	-85.9404
Inland	A	Pumpjack	3	Robin	Dawn	2014-05-08 05:13:08	77	44.4542	-85.9548
Inland	A	Pumpjack	3	Robin	Dawn	2014-05-01 05:54:29	216	44.4442	-85.9204
Inland	A	Pumpjack	3	Robin	Dawn	2014-04-28 06:05:28	132	44.4069	-85.9122
Inland	A	Pumpjack	3	Robin	Dawn	2014-04-26 06:00:26	230	44.4308	-85.9389
Inland	A	Pumpjack	3	Robin	Dawn	2014-05-08 05:37:22	313	44.3992	-85.9426
Inland	A	Pumpjack	3	Robin	Dawn	2014-05-08 05:06:04	52	44.4442	-85.9605
Inland	A	Pumpjack	3	Robin	Dawn	2014-05-01 05:49:52	314	44.3954	-85.9091
Inland	A	Pumpjack	3	Robin	Dawn	2014-04-30 05:09:07	312	44.3996	-85.9046
Inland	A	Pumpjack	3	Robin	Dawn	2014-05-08 05:48:42	357	44.4084	-85.8929
Inland	A	Pumpjack	3	Robin	Dawn	2014-05-08 05:53:28	130	44.4033	-85.948
Inland	A	Pumpjack	3	Robin	Dawn	2014-05-08 05:45:41	347	44.4283	-85.9433
Inland	A	Pumpjack	3	Robin	Dawn	2014-05-08 05:26:11	252	44.4037	-85.9186
Inland	A	Pumpjack	3	Robin	Dawn	2014-05-06 05:51:53	249	44.444	-85.9662
Inland	A	Pumpjack	3	Robin	Dawn	2014-04-30 05:59:40	36	44.399	-85.9598
Inland	A	Pumpjack	3	Robin	Dawn	2014-05-08 05:22:16	353	44.4007	-85.9592
Inland	A	Pumpjack	3	Robin	Dawn	2014-04-24 06:08:06	264	44.411	-85.9381
Inland	A	Pumpjack	3	Robin	Dawn	2014-05-08 05:18:42	358	44.4323	-85.8891
Inland	A	Pumpjack	3	Robin	Dawn	2014-05-05 05:10:52	243	44.4014	-85.9008
Inland	A	Pumpjack	3	Robin	Dawn	2014-04-30 06:04:56	352	44.4145	-85.9746
Inland	A	Pumpjack	3	Robin	Dawn	2014-05-08 05:50:18	352	44.4099	-85.9161
Inland	A	Pumpjack	3	Robin	Dawn	2014-04-25 05:25:11	319	44.4275	-85.8944
Inland	A	Pumpjack	3	Robin	Dawn	2014-05-08 05:25:23	341	44.4357	-85.9303
Inland	A	Pumpjack	3	Robin	Dawn	2014-05-05 05:18:09	249	44.4117	-85.8937
Inland	A	Pumpjack	3	Robin	Dawn	2014-04-25 05:24:26	320	44.4168	-85.9136
Inland	A	Pumpjack	3	Robin	Dawn	2014-04-30 05:18:11	356	44.4012	-85.916
Inland	A	Pumpjack	3	Robin	Dawn	2014-05-08 05:07:58	28	44.415	-85.8928
Inland	A	Pumpjack	3	Robin	Dawn	2014-05-06 05:57:15	127	44.4112	-85.9304
Inland	A	Pumpjack	3	Robin	Dawn	2014-05-08 05:51:21	11	44.4015	-85.9136
Inland	A	Pumpjack	3	Robin	Dawn	2014-05-08 04:58:14	355	44.4403	-85.9273
Inland	A	Pumpjack	3	Robin	Dawn	2014-05-06 05:46:10	315	44.4145	-85.9591
Inland	A	Pumpjack	3	Robin	Dawn	2014-05-08 05:21:31	178	44.4426	-85.9324
Inland	A	Pumpjack	3	Robin	Dawn	2014-05-05 05:29:41	287	44.4083	-85.9716
Inland	A	Pumpjack	3	Robin	Dawn	2014-05-05 05:52:42	248	44.4022	-85.9359
Inland	A	Pumpjack	3	Robin	Dawn	2014-05-01 06:00:27	26	44.4202	-85.9607
Inland	A	Pumpjack	3	Robin	Dawn	2014-05-05 05:49:44	204	44.4411	-85.9442
Inland	A	Pumpjack	3	Robin	Dawn	2014-05-08 05:56:10	352	44.4143	-85.8966
Inland	A	Pumpjack	3	Robin	Dawn	2014-05-08 05:27:35	80	44.3955	-85.9579
Inland	A	Pumpjack	3	Robin	Dawn	2014-05-08 05:26:41	287	44.4048	-85.917
Inland	A	Pumpjack	3	Robin	Dawn	2014-05-08 05:13:59	58	44.3905	-85.9142
Inland	A	Pumpjack	3	Robin	Dawn	2014-04-24 06:10:13	68	44.4247	-85.9271
Inland	A	Pumpjack	3	Robin	Dawn	2014-05-08 05:30:48	353	44.4249	-85.9657
Inland	A	Pumpjack	3	Robin	Dawn	2014-05-08 05:49:30	346	44.4067	-85.946
Inland	A	Pumpjack	3	Robin	Dawn	2014-05-08 04:58:36	51	44.4354	-85.9344
Inland	A	Pumpjack	3	Robin	Dawn	2014-05-01 06:04:07	323	44.4301	-85.9315
Inland	A	Pumpjack	3	Robin	Dawn	2014-05-08 05:00:24	262	44.4173	-85.895
Inland	A	Pumpjack	3	Robin	Dawn	2014-04-28 05:47:22	301	44.4294	-85.94
Inland	A	Pumpjack	3	Robin	Dawn	2014-04-29 05:37:13	348	44.4216	-85.9105
Inland	A	Pumpjack	3	Robin	Dawn	2014-05-06 05:49:08	263	44.4461	-85.9171
Inland	A	Pumpjack	3	Robin	Dawn	2014-05-06 05:41:48	292	44.3971	-85.9404
Inland	A	Pumpjack	3	Robin	Dawn	2014-05-08 05:36:49	35	44.4215	-85.9399
Inland	A	Pumpjack	3	Robin	Dawn	2014-04-26 05:13:59	316	44.4167	-85.9187
Inland	A	Pumpjack	3	Robin	Dawn	2014-05-07 04:58:54	344	44.395	-85.9097
Inland	A	Pumpjack	3	Robin	Dawn	2014-04-30 05:17:32	334	44.4159	-85.9431
Inland	A	Pumpjack	3	Robin	Dawn	2014-05-08 05:55:34	341	44.4213	-85.9444
Inland	A	Pumpjack	3	Robin	Dawn	2014-04-30 05:14:59	357	44.3982	-85.9038
Inland	A	Pumpjack	3	Robin	Dawn	2014-05-06 05:36:23	146	44.4285	-85.9218
Inland	A	Pumpjack	3	Robin	Dawn	2014-05-01 05:20:41	301	44.4311	-85.8975
Inland	A	Pumpjack	3	Robin	Dawn	2014-05-01 05:54:35	15	44.4269	-85.9362
Inland	A	Pumpjack	3	Robin	Dawn	2014-05-01 05:48:43	357	44.4081	-85.8981
Inland	A	Pumpjack	3	Robin	Dawn	2014-05-08 05:23:07	46	44.4453	-85.9618
Inland	A	Pumpjack	3	Robin	Dawn	2014-05-08 05:11:17	27	44.4258	-85.9588
Inland	A	Pumpjack	3	Robin	Dawn	2014-05-08 05:55:22	51	44.4119	-85.9245
Inland	A	Pumpjack	3	Robin	Dawn	2014-05-08 05:13:08	17	44.4023	-85.9105
Inland	A	Pumpjack	3	Robin	Dawn	2014-05-08 05:55:22	83	44.3984	-85.9117
Inland	A	Pumpjack	3	Robin	Dawn	2014-05-06 05:57:18	353	44.4006	-85.9256
Inland	A	Pumpjack	3	Robin	Dawn	2014-04-26 05:59:44	236	44.4277	-85.9174
Inland	A	Pumpjack	3	Robin	Dawn	2014-05-01 05:54:38	30	44.4042	-85.9362
Inland	A	Pumpjack	3	Robin	Dawn	2014-05-08 05:17:09	358	44.3982	-85.9261
Inland	A	Pumpjack	3	Robin	Dawn	2014-04-30 05:11:04	340	44.4435	-85.914
Inland	A	Pumpjack	3	Robin	Dawn	2014-05-08 05:29:53	44	44.4192	-85.9371
Inland	A	Pumpjack	3	Robin	Dawn	2014-05-08 05:42:32	8	44.4316	-85.9282
Inland	A	Pumpjack	3	Robin	Dawn	2014-05-08 05:34:15	326	44.4353	-85.8977
Inland	A	Pumpjack	3	Robin	Dawn	2014-04-27 05:41:54	179	44.4498	-85.9114
Inland	A	Pumpjack	3	Robin	Dawn	2014-04-30 05:56:36	16	44.4021	-85.9215
Inland	A	Pumpjack	3	Robin	Dawn	2014-05-06 05:26:27	266	44.422	-85.906
Inland	A	Pumpjack	3	Robin	Dawn	2014-04-26 06:07:12	314	44.4291	-85.9224
Inland	A	Pumpjack	3	Robin	Dawn	2014-04-29 05:20:22	328	44.4089	-85.9559
Inland	A	Pumpjack	3	Robin	Dawn	2014-05-01 05:54:56	7	44.4098	-85.9717
Inland	A	Pumpjack	3	Robin	Dawn	2014-05-08 05:02:48	107	44.4451	-85.9319
Inland	A	Pumpjack	3	Robin	Dawn	2014-04-26 05:32:56	92	44.4287	-85.9201
Inland	A	Pumpjack	3	Robin	Dawn	2014-05-06 05:34:23	281	44.4145	-85.9239
Inland	A	Pumpjack	3	Robin	Dawn	2014-04-24 06:08:39	169	44.4274	-85.9365
Inland	A	Pumpjack	3	Robin	Dawn	2014-05-08 05:14:33	71	44.4033	-85.9071
Inland	A	Pumpjack	3	Robin	Dawn	2014-05-01 05:35:38	352	44.4523	-85.9092
Inland	A	Pumpjack	3	Robin	Dawn	2014-04-30 05:49:50	326	44.4207	-85.8928
Inland	A	Pumpjack	3	Robin	Dawn	2014-05-08 05:16:09	338	44.3968	-85.9504
Inland	A	Pumpjack	3	Robin	Dawn	2014-05-06 05:44:31	73	44.4064	-85.9235
Inland	A	Pumpjack	3	Robin	Dawn	2014-05-08 05:18:45	300	44.4235	-85.8988
Inland	A	Pumpjack	3	Robin	Dawn	2014-05-05 05:52:39	198	44.4064	-85.9072
Inland	A	Pumpjack	3	Robin	Dawn	2014-05-08 05:49:30	317	44.4023	-85.9401
Inland	A	Pumpjack	3	Robin	Dawn	2014-04-30 05:12:58	305	44.4357	-85.9587
Inland	A	Pumpjack	3	Robin	Dawn	2014-05-06 05:57:48	317	44.4444	-85.9266
Inland	A	Pumpjack	3	Robin	Dawn	2014-05-08 04:56:50	27	44.4515	-85.9767
Inland	A	Pumpjack	3	Robin	Dawn	2014-05-08 05:15:03	25	44.4196	-85.953
Inland	A	Pumpjack	3	Robin	Dawn	2014-05-06 05:46:04	327	44.4364	-85.9429
Inland	A	Pumpjack	3	Robin	Dawn	2014-05-08 05:50:51	128	44.4086	-85.9005
Inland	A	Pumpjack	3	Robin	Dawn	2014-05-06 05:46:22	189	44.4513	-85.9121
Inland	A	Pumpjack	3	Robin	Dawn	2014-05-08 05:48:24	350	44.4539	-85.8859
Inland	A	Pumpjack	3	Robin	Dawn	2014-04-27 05:44:04	301	44.401	-85.9234
Inland	A	Pumpjack	3	Robin	Dawn	2014-05-07 05:05:08	301	44.4152	-85.9218
Inland	A	Pumpjack	3	Robin	Dawn	2014-05-06 05:00:14	313	44.4135	-85.9747
Inland	A	Pumpjack	3	Robin	Dawn	2014-04-30 05:53:48	332	44.4063	-85.9251
Inland	A	Pumpjack	3	Robin	Dawn	2014-05-08 05:12:05	19	44.3974	-85.9369
Inland	A	Pumpjack	3	Robin	Dawn	2014-05-06 05:20:23	269	44.398	-85.9325
Inland	A	Pumpjack	3	Robin	Dawn	2014-05-08 05:13:11	341	44.4061	-85.9503
Inland	A	Pumpjack	3	Robin	Dawn	2014-04-26 06:02:20	147	44.4542	-85.9382
Inland	A	Pumpjack	3	Robin	Dawn	2014-04-26 05:53:09	136	44.4475	-85.9022
Inland	A	Pumpjack	3	Robin	Dawn	2014-04-26 06:04:02	187	44.4056	-85.933
Inland	A	Pumpjack	3	Robin	Dawn	2014-05-08 05:20:31	35	44.4328	-85.9542
Inland	A	Pumpjack	3	Robin	Dawn	2014-05-01 05:33:49	98	44.4372	-85.9284
Inland	A	Pumpjack	3	Robin	Dawn	2014-05-08 05:36:01	6	44.4345	-85.9452
Inland	A	Pumpjack	3	Robin	Dawn	2014-05-08 05:25:05	37	44.444	-85.9418
Inland	A	Pumpjack	3	Robin	Dawn	2014-04-24 05:33:51	285	44.4024	-85.9325
Inland	A	Pumpjack	3	Robin	Dawn	2014-05-08 05:43:11	220	44.44	-85.9022
Inland	A	Pumpjack	3	Robin	Dawn	2014-04-30 05:29:58	318	44.4413	-85.9283
Inland	A	Pumpjack	3	Robin	Dawn	2014-05-08 05:26:23	292	44.4125	-85.9316
Inland	A	Pumpjack	3	Robin	Dawn	2014-05-05 05:13:20	267	44.4325	-85.959
Inland	A	Pumpjack	3	Robin	Dawn	2014-05-08 05:02:42	67	44.4132	-85.9106
Inland	A	Pumpjack	3	Robin	Dawn	2014-04-24 05:35:51	107	44.4259	-85.919
Inland	A	Pumpjack	3	Robin	Dawn	2014-05-08 05:28:59	42	44.4154	-85.9102
Inland	A	Pumpjack	3	Robin	Dawn	2014-04-25 05:16:06	225	44.4239	-85.9411
Inland	A	Pumpjack	3	Robin	Dawn	2014-04-27 05:56:21	190	44.4419	-85.8893
Inland	A	Pumpjack	3	Robin	Dawn	2014-05-07 05:51:46	330	44.4018	-85.9079
Inland	A	Pumpjack	3	Robin	Dawn	2014-05-08 05:16:33	349	44.406	-85.9157
Inland	A	Pumpjack	3	Robin	Dawn	2014-04-30 05:33:59	359	44.4115	-85.9126
Inland	A	Pumpjack	3	Robin	Dawn	2014-05-08 05:08:47	40	44.4273	-85.9709
Inland	A	Pumpjack	3	Robin	Dawn	2014-05-01 05:48:04	248	44.4157	-85.9245
Inland	A	Pumpjack	3	Robin	Dawn	2014-05-08 05:10:23	56	44.4549	-85.9339
Inland	A	Pumpjack	3	Robin	Dawn	2014-05-08 05:36:19	349	44.427	-85.9786
Inland	A	Pumpjack	3	Robin	Dawn	2014-04-28 05:59:03	280	44.4251	-85.9368
Inland	A	Pumpjack	3	Robin	Dawn	2014-05-08 05:09:08	35	44.4159	-85.9601
Inland	A	Pumpjack	3	Robin	Dawn	2014-04-26 06:08:03	241	44.4198	-85.9182
Inland	A	Pumpjack	3	Robin	Dawn	2014-04-26 05:51:27	168	44.4227	-85.9371
Inland	A	Pumpjack	3	Robin	Dawn	2014-05-08 05:08:32	36	44.4096	-85.9634
Inland	A	Pumpjack	3	Robin	Dawn	2014-05-08 05:47:00	331	44.433	-85.8896
Inland	A	Pumpjack	3	Robin	Dawn	2014-05-07 05:55:20	343	44.4409	-85.9267
Inland	A	Pumpjack	3	Robin	Dawn	2014-04-30 05:36:57	17	44.4049	-85.9355
Inland	A	Pumpjack	3	Robin	Dawn	2014-04-24 05:51:30	191	44.4466	-85.9203
Inland	A	Pumpjack	3	Robin	Dawn	2014-04-24 05:54:22	289	44.4278	-85.9112
Inland	A	Pumpjack	3	Robin	Dawn	2014-05-08 05:05:49	41	44.403	-85.9414
Inland	A	Pumpjack	3	Robin	Dawn	2014-04-30 05:53:30	5	44.4528	-85.9395
Inland	A	Pumpjack	3	Robin	Dawn	2014-04-26 05:46:35	38	44.4188	-85.9577
Inland	A	Pumpjack	3	Robin	Dawn	2014-05-06 05:05:18	230	44.4155	-85.9424
Inland	A	Pumpjack	3	Robin	Dawn	2014-05-08 05:02:30	326	44.4091	-85.9309
Inland	A	Pumpjack	3	Robin	Dawn	2014-04-30 05:48:32	346	44.4509	-85.9406
Inland	A	Pumpjack	3	Robin	Dawn	2014-04-25 06:12:05	18	44.4081	-85.9331
Inland	A	Pumpjack	3	Robin	Dawn	2014-04-30 05:18:05	312	44.4186	-85.9128
Inland	A	Pumpjack	3	Robin	Dawn	2014-04-25 06:10:34	174	44.4479	-85.9513
Inland	A	Pumpjack	3	Robin	Dawn	2014-05-08 05:46:57	313	44.4393	-85.9618
Inland	A	Pumpjack	3	Robin	Dawn	2014-05-08 05:40:04	6	44.4113	-85.9653
Inland	A	Pumpjack	3	Robin	Dawn	2014-05-06 05:46:13	301	44.4404	-85.8934
Inland	A	Pumpjack	3	Robin	Dawn	2014-05-05 05:25:07	241	44.4185	-85.9029
Inland	A	Pumpjack	3	Robin	Dawn	2014-04-30 05:23:00	7	44.3893	-85.929
Inland	A	Pumpjack	3	Robin	Dawn	2014-05-08 05:02:06	334	44.3991	-85.9493
Inland	A	Pumpjack	3	Robin	Dawn	2014-05-08 05:42:53	354	44.4232	-85.9584
Inland	A	Pumpjack	3	Robin	Dawn	2014-05-08 05:44:32	49	44.441	-85.9006
Inland	A	Pumpjack	3	Robin	Dawn	2014-04-30 05:21:09	256	44.4294	-85.9544
Inland	A	Pumpjack	3	Robin	Dawn	2014-05-08 05:25:20	27	44.3991	-85.9121
Inland	A	Pumpjack	3	Robin	Dawn	2014-05-08 05:44:44	305	44.4139	-85.9288
Inland	A	Pumpjack	3	Robin	Dawn	2014-05-08 05:52:34	7	44.4296	-85.9196
Inland	A	Pumpjack	3	Robin	Dawn	2014-05-06 05:31:31	245	44.4048	-85.9255
Inland	A	Pumpjack	3	Robin	Dawn	2014-05-02 05:53:18	287	44.4255	-85.924
Inland	A	Pumpjack	3	Robin	Dawn	2014-04-24 05:35:39	270	44.4095	-85.9327
Inland	A	Pumpjack	3	Robin	Dawn	2014-04-30 05:58:55	302	44.4503	-85.9477
Inland	A	Pumpjack	3	Robin	Dawn	2014-05-06 05:44:58	194	44.4327	-85.9188
Inland	A	Pumpjack	3	Robin	Dawn	2014-04-26 05:55:46	33	44.4184	-85.9206
Inland	A	Pumpjack	3	Robin	Dawn	2014-04-30 05:18:56	355	44.4071	-85.9202
Inland	A	Pumpjack	3	Robin	Dawn	2014-04-28 05:14:27	336	44.4166	-85.9035
Inland	A	Pumpjack	3	Robin	Dawn	2014-05-08 05:07:28	93	44.3979	-85.9421
Inland	A	Pumpjack	3	Robin	Dawn	2014-05-07 05:54:02	195	44.4306	-85.925
Inland	A	Pumpjack	3	Robin	Dawn	2014-05-08 05:55:31	7	44.4135	-85.9081
Inland	A	Pumpjack	3	Robin	Dawn	2014-05-05 05:18:03	290	44.412	-85.8928
Inland	A	Pumpjack	3	Robin	Dawn	2014-04-29 05:20:04	176	44.4498	-85.9481
Inland	A	Pumpjack	3	Robin	Dawn	2014-04-30 05:46:23	356	44.4385	-85.9251
Inland	A	Pumpjack	3	Robin	Dawn	2014-05-08 05:31:33	9	44.39	-85.9195
Inland	A	Pumpjack	3	Robin	Dawn	2014-04-27 06:02:34	37	44.4012	-85.9272
Inland	A	Pumpjack	3	Robin	Dawn	2014-05-08 05:38:13	247	44.4128	-85.9502
Inland	A	Pumpjack	3	Robin	Dawn	2014-05-08 05:46:29	2	44.4014	-85.907
Inland	A	Pumpjack	3	Robin	Dawn	2014-05-08 04:57:08	156	44.397	-85.9134
Inland	A	Pumpjack	3	Robin	Dawn	2014-04-24 05:19:09	330	44.4162	-85.923
Inland	A	Pumpjack	3	Robin	Dawn	2014-04-26 06:12:46	248	44.4135	-85.975
Inland	A	Pumpjack	3	Robin	Dawn	2014-05-08 05:04:25	23	44.4049	-85.9565
Inland	A	Pumpjack	3	Robin	Dawn	2014-05-08 05:01:06	347	44.3998	-85.96
Inland	A	Pumpjack	3	Robin	Dawn	2014-05-08 05:38:40	4	44.4363	-85.9656
Inland	A	Pumpjack	3	Robin	Dawn	2014-05-04 05:19:46	133	44.4439	-85.954
Inland	A	Pumpjack	3	Robin	Dawn	2014-04-27 05:31:46	306	44.4234	-85.8929
Inland	A	Pumpjack	3	Robin	Dawn	2014-05-08 05:50:24	83	44.389	-85.924
Inland	A	Pumpjack	3	Robin	Dawn	2014-05-06 05:58:37	16	44.4083	-85.9289
Inland	A	Pumpjack	3	Robin	Dawn	2014-05-06 05:27:40	295	44.4113	-85.9178
Inland	A	Pumpjack	3	Robin	Dawn	2014-05-08 05:26:14	355	44.4015	-85.9365
Inland	A	Pumpjack	3	Robin	Dawn	2014-05-08 05:50:27	74	44.4129	-85.9413
Inland	A	Pumpjack	3	Robin	Dawn	2014-04-24 05:17:27	309	44.4183	-85.9047
Inland	A	Pumpjack	3	Robin	Dawn	2014-05-07 05:50:49	315	44.4009	-85.9401
Inland	A	Pumpjack	3	Robin	Dawn	2014-05-08 04:59:54	55	44.4044	-85.9756
Inland	A	Pumpjack	3	Robin	Dawn	2014-05-08 05:55:40	341	44.4193	-85.9368
Inland	A	Pumpjack	3	Robin	Dawn	2014-05-08 05:24:38	14	44.4158	-85.9571
Inland	A	Pumpjack	3	Robin	Dawn	2014-04-25 06:01:30	279	44.4181	-85.941
Inland	A	Pumpjack	3	Robin	Dawn	2014-05-04 05:57:20	282	44.4002	-85.9293
Inland	A	Pumpjack	3	Robin	Dawn	2014-04-30 05:16:35	192	44.4226	-85.9275
Inland	A	Pumpjack	3	Robin	Dawn	2014-05-01 05:54:32	249	44.4073	-85.9266
Inland	A	Pumpjack	3	Robin	Dawn	2014-05-02 05:09:58	240	44.4238	-85.9414
Inland	A	Pumpjack	3	Robin	Dawn	2014-04-28 05:40:38	38	44.4215	-85.9174
Inland	A	Pumpjack	3	Robin	Dawn	2014-05-01 05:54:08	28	44.4156	-85.9606
Inland	A	Pumpjack	3	Robin	Dawn	2014-05-08 05:45:56	35	44.411	-85.9526
Inland	A	Pumpjack	3	Robin	Dawn	2014-05-06 05:32:02	290	44.441	-85.9366
Inland	A	Pumpjack	3	Robin	Dawn	2014-04-30 05:57:34	54	44.4176	-85.9391
Inland	A	Pumpjack	3	Robin	Dawn	2014-04-30 05:42:04	22	44.4181	-85.9696
Inland	A	Pumpjack	3	Robin	Dawn	2014-05-08 05:44:23	206	44.414	-85.9154
Inland	A	Pumpjack	3	Robin	Dawn	2014-05-06 04:59:35	291	44.4107	-85.9678
Inland	A	Pumpjack	3	Robin	Dawn	2014-05-08 05:51:49	144	44.4403	-85.94
Inland	A	Pumpjack	3	Robin	Dawn	2014-04-30 05:37:42	337	44.4543	-85.8977
Inland	A	Pumpjack	3	Robin	Dawn	2014-05-08 05:35:00	316	44.4118	-85.9551
Inland	A	Pumpjack	3	Robin	Dawn	2014-04-30 05:19:42	323	44.3969	-85.9455
Inland	A	Pumpjack	3	Robin	Dawn	2014-05-06 05:52:32	299	44.4208	-85.9226
Inland	A	Pumpjack	3	Robin	Dawn	2014-05-08 05:03:46	39	44.4348	-85.9516
Inland	A	Pumpjack	3	Robin	Dawn	2014-05-08 05:13:44	345	44.4122	-85.9525
Inland	A	Pumpjack	3	Robin	Dawn	2014-04-27 05:52:02	192	44.4067	-85.9296
Inland	A	Pumpjack	3	Robin	Dawn	2014-04-27 05:56:36	315	44.4159	-85.9086
Inland	A	Pumpjack	3	Robin	Dawn	2014-05-08 05:01:54	4	44.4148	-85.937
Inland	A	Pumpjack	3	Robin	Dawn	2014-04-27 05:25:15	307	44.4285	-85.9221
Inland	A	Pumpjack	3	Robin	Dawn	2014-04-30 05:23:00	336	44.4171	-85.9549
Inland	A	Pumpjack	3	Robin	Dawn	2014-05-08 05:22:01	17	44.413	-85.9512
Inland	A	Pumpjack	3	Robin	Dawn	2014-05-08 05:23:22	309	44.4095	-85.9445
Inland	A	Pumpjack	3	Robin	Dawn	2014-05-08 05:31:24	357	44.414	-85.9231
Inland	A	Pumpjack	3	Robin	Dawn	2014-05-08 05:02:24	25	44.4133	-85.976
Inland	A	Pumpjack	3	Robin	Dawn	2014-04-27 05:26:49	139	44.3996	-85.9335
Inland	A	Pumpjack	3	Robin	Dawn	2014-05-01 05:45:40	350	44.393	-85.9053
Inland	A	Pumpjack	3	Robin	Dawn	2014-05-08 05:00:00	140	44.4267	-85.9186
Inland	A	Pumpjack	3	Robin	Dawn	2014-05-08 05:54:40	347	44.4301	-85.9516
Inland	A	Pumpjack	3	Robin	Dawn	2014-05-08 05:51:06	346	44.4176	-85.959
Inland	A	Pumpjack	3	Robin	Dawn	2014-05-02 05:17:05	353	44.427	-85.9372
Inland	A	Pumpjack	3	Robin	Dawn	2014-05-08 05:47:24	303	44.4489	-85.9764
Inland	A	Pumpjack	3	Robin	Dawn	2014-05-08 05:24:07	56	44.4294	-85.9587
Inland	A	Pumpjack	3	Robin	Dawn	2014-04-24 05:48:15	284	44.4182	-85.9429
Inland	A	Pumpjack	3	Robin	Dawn	2014-04-30 05:58:16	297	44.444	-85.9417
Inland	A	Pumpjack	3	Robin	Dawn	2014-05-08 05:51:12	21	44.4189	-85.947
Inland	A	Pumpjack	3	Robin	Dawn	2014-04-29 05:26:38	265	44.4043	-85.924
Inland	A	Pumpjack	3	Robin	Dawn	2014-05-08 05:47:00	3	44.4445	-85.9751
Inland	A	Pumpjack	3	Robin	Dawn	2014-05-08 05:23:28	12	44.4187	-85.9591
Inland	A	Pumpjack	3	Robin	Dawn	2014-04-25 05:20:13	336	44.4132	-85.9261
Inland	A	Pumpjack	3	Robin	Dawn	2014-04-26 05:51:45	201	44.4518	-85.9093
Inland	A	Pumpjack	3	Robin	Dawn	2014-05-01 05:18:01	304	44.4321	-85.937
Inland	A	Pumpjack	3	Robin	Dawn	2014-05-08 05:36:13	277	44.4175	-85.9213
Inland	A	Pumpjack	3	Robin	Dawn	2014-05-05 05:05:06	152	44.4289	-85.928
Inland	A	Pumpjack	3	Robin	Dawn	2014-05-08 05:27:56	4	44.4158	-85.9053
Inland	A	Pumpjack	3	Robin	Dawn	2014-04-25 05:19:28	108	44.4241	-85.9256
Inland	A	Pumpjack	3	Robin	Dawn	2014-05-05 05:01:47	196	44.4454	-85.9479
Inland	A	Pumpjack	3	Robin	Dawn	2014-05-03 05:45:03	209	44.4408	-85.9411
Inland	A	Pumpjack	3	Robin	Dawn	2014-05-08 04:59:39	310	44.4392	-85.931
Inland	A	Pumpjack	3	Robin	Dawn	2014-04-26 05:59:47	30	44.4244	-85.9373
Inland	A	Pumpjack	3	Robin	Dawn	2014-05-08 05:10:11	323	44.4179	-85.9585
Inland	A	Pumpjack	3	Robin	Dawn	2014-05-02 06:01:52	116	44.4419	-85.8884
Inland	A	Pumpjack	3	Robin	Dawn	2014-05-01 05:55:35	340	44.4379	-85.9302
Inland	A	Pumpjack	3	Robin	Dawn	2014-04-30 05:11:22	326	44.4119	-85.9362
Inland	A	Pumpjack	3	Robin	Dawn	2014-05-05 05:38:57	274	44.3945	-85.9529
Inland	A	Pumpjack	3	Robin	Dawn	2014-05-08 05:39:40	281	44.4525	-85.9258
Inland	A	Pumpjack	3	Robin	Dawn	2014-05-08 05:43:05	356	44.4458	-85.9172
Inland	A	Pumpjack	3	Robin	Dawn	2014-04-30 05:45:04	162	44.4134	-85.9334
Inland	A	Pumpjack	3	Robin	Dawn	2014-04-30 05:11:01	330	44.4187	-85.9097
Inland	A	Pumpjack	3	Robin	Dawn	2014-05-06 05:23:36	312	44.4093	-85.9681
Inland	A	Pumpjack	3	Robin	Dawn	2014-05-06 05:38:24	289	44.4115	-85.9281
Inland	A	Pumpjack	3	Robin	Dawn	2014-04-24 05:40:31	219	44.4428	-85.932
Inland	A	Pumpjack	3	Robin	Dawn	2014-04-28 06:00:09	11	44.4293	-85.9229
Inland	A	Pumpjack	3	Robin	Dawn	2014-05-08 05:02:39	333	44.4038	-85.9385
Inland	A	Pumpjack	3	Robin	Dawn	2014-05-01 05:48:31	343	44.415	-85.9414
Inland	A	Pumpjack	3	Robin	Dawn	2014-04-28 06:05:04	296	44.4473	-85.9216
Inland	A	Pumpjack	3	Robin	Dawn	2014-04-24 05:20:42	312	44.4349	-85.9508
Inland	A	Pumpjack	3	Robin	Dawn	2014-05-01 05:33:46	28	44.4305	-85.9376
Inland	A	Pumpjack	3	Robin	Dawn	2014-05-08 05:45:17	321	44.4123	-85.9577
Inland	A	Pumpjack	3	Robin	Dawn	2014-04-30 05:51:48	327	44.4262	-85.9388
Inland	A	Pumpjack	3	Robin	Dawn	2014-05-08 05:02:18	3	44.4316	-85.8975
Inland	A	Pumpjack	3	Robin	Dawn	2014-05-08 05:46:51	210	44.4107	-85.9124
Inland	A	Pumpjack	3	Robin	Dawn	2014-05-08 05:05:16	16	44.4132	-85.9146
Inland	A	Pumpjack	3	Robin	Dawn	2014-04-27 05:40:03	278	44.4374	-85.9528
Inland	A	Pumpjack	3	Robin	Dawn	2014-05-08 05:55:22	27	44.4337	-85.9624
Inland	A	Pumpjack	3	Robin	Dawn	2014-04-24 06:05:06	290	44.4296	-85.9566
Inland	A	Pumpjack	3	Robin	Dawn	2014-05-06 05:40:51	55	44.4411	-85.935
Inland	A	Pumpjack	3	Robin	Dawn	2014-05-08 05:04:01	51	44.4327	-85.9572
Inland	A	Pumpjack	3	Robin	Dawn	2014-05-06 05:50:29	346	44.4312	-85.9358
Inland	A	Pumpjack	3	Robin	Dawn	2014-04-30 05:12:34	329	44.4066	-85.918
Inland	A	Pumpjack	3	Robin	Dawn	2014-04-25 05:17:24	298	44.4296	-85.9385
Inland	A	Pumpjack	3	Robin	Dawn	2014-05-08 05:48:15	40	44.3917	-85.9411
Inland	A	Pumpjack	3	Robin	Dawn	2014-04-27 05:48:59	247	44.4314	-85.9301
Inland	A	Pumpjack	3	Robin	Dawn	2014-05-08 05:40:31	344	44.4165	-85.9396
Inland	A	Pumpjack	3	Robin	Dawn	2014-05-08 05:42:56	352	44.4034	-85.9201
Inland	A	Pumpjack	3	Robin	Dawn	2014-05-08 04:57:41	54	44.4073	-85.9545
Inland	A	Pumpjack	3	Robin	Dawn	2014-04-27 06:06:11	310	44.4413	-85.9271
Inland	A	Pumpjack	3	Robin	Dawn	2014-04-30 05:53:48	358	44.4469	-85.9535
Inland	A	Pumpjack	3	Robin	Dawn	2014-05-08 05:08:53	45	44.4411	-85.9235
Inland	A	Pumpjack	3	Robin	Dawn	2014-05-08 05:32:57	7	44.4126	-85.9101
Inland	A	Pumpjack	3	Robin	Dawn	2014-05-08 05:00:24	124	44.3977	-85.9313
Inland	A	Pumpjack	3	Robin	Dawn	2014-05-06 05:25:24	125	44.4234	-85.9382
Inland	A	Pumpjack	3	Robin	Dawn	2014-05-05 05:23:01	228	44.4055	-85.9139
Inland	A	Pumpjack	3	Robin	Dawn	2014-05-08 05:45:59	337	44.415	-85.9136
Inland	A	Pumpjack	3	Robin	Dawn	2014-05-08 05:46:08	263	44.4021	-85.8903
Inland	A	Pumpjack	3	Robin	Dawn	2014-04-30 05:58:49	195	44.4242	-85.9324
Inland	A	Pumpjack	3	Robin	Dawn	2014-04-26 06:02:47	130	44.4123	-85.9364
Inland	A	Pumpjack	3	Robin	Dawn	2014-04-26 05:15:56	114	44.3976	-85.9237
Inland	A	Pumpjack	3	Robin	Dawn	2014-05-08 05:48:12	8	44.4009	-85.9045
Inland	A	Pumpjack	3	Robin	Dawn	2014-05-03 06:02:03	262	44.4236	-85.9266
Inland	A	Pumpjack	3	Robin	Dawn	2014-04-30 05:50:08	355	44.4421	-85.9106
Inland	A	Pumpjack	3	Robin	Dawn	2014-04-30 05:52:42	2	44.4128	-85.9501
Inland	A	Pumpjack	3	Robin	Dawn	2014-04-30 06:06:38	353	44.4442	-85.9078
Inland	A	Pumpjack	3	Robin	Dawn	2014-05-08 05:42:38	139	44.4436	-85.8953
Inland	A	Pumpjack	3	Robin	Dawn	2014-04-24 05:17:42	333	44.4018	-85.9493
Inland	A	Pumpjack	3	Robin	Dawn	2014-04-27 05:53:11	198	44.4228	-85.9283
Inland	A	Pumpjack	3	Robin	Dawn	2014-05-08 05:22:04	45	44.4534	-85.9431
Inland	A	Pumpjack	3	Robin	Dawn	2014-05-08 05:52:34	33	44.451	-85.9379
Inland	A	Pumpjack	3	Robin	Dawn	2014-05-01 05:59:09	22	44.4061	-85.9043
Inland	A	Pumpjack	3	Robin	Dawn	2014-05-08 05:43:14	7	44.4101	-85.9412
Inland	A	Pumpjack	3	Robin	Dawn	2014-05-06 05:34:47	302	44.4434	-85.9108
Inland	A	Pumpjack	3	Robin	Dawn	2014-05-08 05:44:29	358	44.4029	-85.9237
Inland	A	Pumpjack	3	Robin	Dawn	2014-05-08 04:56:32	29	44.4244	-85.9642
Inland	A	Pumpjack	3	Robin	Dawn	2014-05-08 05:53:13	333	44.3928	-85.9326
Inland	A	Pumpjack	3	Robin	Dawn	2014-05-08 05:00:54	339	44.4182	-85.9596
Inland	A	Pumpjack	3	Robin	Dawn	2014-04-26 06:07:24	104	44.4227	-85.913
Inland	A	Pumpjack	3	Robin	Dawn	2014-04-28 06:09:26	284	44.4039	-85.9455
Inland	A	Pumpjack	3	Robin	Dawn	2014-05-08 05:19:52	16	44.4004	-85.9115
Inland	A	Pumpjack	3	Robin	Dawn	2014-05-08 05:26:26	70	44.4529	-85.9235
Inland	A	Pumpjack	3	Robin	Dawn	2014-05-06 05:32:14	263	44.4249	-85.9144
Inland	A	Pumpjack	3	Robin	Dawn	2014-04-29 05:51:58	332	44.4078	-85.9511
Inland	A	Pumpjack	3	Robin	Dawn	2014-05-08 05:18:18	1	44.4088	-85.9066
Inland	A	Pumpjack	3	Robin	Dawn	2014-05-08 05:08:07	139	44.4408	-85.9289
Inland	A	Pumpjack	3	Robin	Dawn	2014-05-01 06:05:49	21	44.4081	-85.9292
Inland	A	Pumpjack	3	Robin	Dawn	2014-05-07 05:03:13	319	44.3923	-85.9081
Inland	A	Pumpjack	3	Robin	Dawn	2014-05-08 05:49:39	223	44.4168	-85.9155
Inland	A	Pumpjack	3	Robin	Dawn	2014-05-08 05:28:38	41	44.4373	-85.957
Inland	A	Pumpjack	3	Robin	Dawn	2014-04-30 05:10:13	331	44.4335	-85.9566
Inland	A	Pumpjack	3	Robin	Dawn	2014-05-08 05:42:11	356	44.4115	-85.907
Inland	A	Pumpjack	3	Robin	Dawn	2014-04-29 06:01:08	280	44.4265	-85.9237
Inland	A	Pumpjack	3	Robin	Dawn	2014-05-08 04:57:59	1	44.4331	-85.9548
Inland	A	Pumpjack	3	Robin	Dawn	2014-05-08 05:32:54	144	44.4136	-85.9279
Inland	A	Pumpjack	3	Robin	Dawn	2014-04-24 05:21:25	304	44.4029	-85.9491
Inland	A	Pumpjack	3	Robin	Dawn	2014-05-08 05:11:11	341	44.4079	-85.9207
Inland	A	Pumpjack	3	Robin	Dawn	2014-05-08 05:32:18	320	44.4142	-85.9425
Inland	A	Pumpjack	3	Robin	Dawn	2014-04-26 05:46:47	268	44.399	-85.9593
Inland	A	Pumpjack	3	Robin	Dawn	2014-05-08 05:21:04	7	44.3915	-85.931
Inland	A	Pumpjack	3	Robin	Dawn	2014-05-08 05:09:23	320	44.401	-85.9132
Inland	A	Pumpjack	3	Robin	Dawn	2014-05-08 04:57:59	36	44.4127	-85.911
Inland	A	Pumpjack	3	Robin	Dawn	2014-04-25 05:33:31	34	44.442	-85.9051
Inland	A	Pumpjack	3	Robin	Dawn	2014-04-30 05:46:26	6	44.4415	-85.9258
Inland	A	Pumpjack	3	Robin	Dawn	2014-05-04 05:35:40	180	44.4156	-85.9248
Inland	A	Pumpjack	3	Robin	Dawn	2014-05-01 05:24:57	27	44.3995	-85.927
Inland	A	Pumpjack	3	Robin	Dawn	2014-05-08 05:28:20	58	44.4091	-85.9179
Inland	A	Pumpjack	3	Robin	Dawn	2014-04-29 05:40:13	168	44.4461	-85.9152
Inland	A	Pumpjack	3	Robin	Dawn	2014-05-05 05:30:02	189	44.4163	-85.912
Inland	A	Pumpjack	3	Robin	Dawn	2014-05-08 05:43:32	188	44.4153	-85.9009
Inland	A	Pumpjack	3	Robin	Dawn	2014-05-07 05:44:48	200	44.3902	-85.9164
Inland	A	Pumpjack	3	Robin	Dawn	2014-04-26 06:08:21	249	44.4227	-85.9112
Inland	A	Pumpjack	3	Robin	Dawn	2014-05-08 05:46:08	53	44.4376	-85.9522
Inland	A	Pumpjack	3	Robin	Dawn	2014-05-08 05:29:11	340	44.412	-85.9135
Inland	A	Pumpjack	3	Robin	Dawn	2014-05-08 05:10:23	334	44.4107	-85.9204
Inland	A	Pumpjack	3	Robin	Dawn	2014-04-30 06:02:59	357	44.4446	-85.9071
Inland	A	Pumpjack	3	Robin	Dawn	2014-04-30 05:53:57	41	44.395	-85.9268
Inland	A	Pumpjack	3	Robin	Dawn	2014-05-08 05:00:57	327	44.4091	-85.9505
Inland	A	Pumpjack	3	Robin	Dawn	2014-05-08 05:50:54	7	44.43	-85.9498
Inland	A	Pumpjack	3	Robin	Dawn	2014-04-24 05:24:31	279	44.3974	-85.9289
Inland	A	Pumpjack	3	Robin	Dawn	2014-04-30 05:13:31	327	44.4107	-85.9137
Inland	A	Pumpjack	3	Robin	Dawn	2014-04-30 05:33:50	342	44.4012	-85.911
Inland	A	Pumpjack	3	Robin	Dawn	2014-05-08 05:07:22	326	44.3987	-85.8906
Inland	A	Pumpjack	3	Robin	Dawn	2014-05-05 05:02:24	327	44.4094	-85.9559
Inland	A	Pumpjack	3	Robin	Dawn	2014-04-24 06:06:45	310	44.4381	-85.9313
Inland	A	Pumpjack	3	Robin	Dawn	2014-05-08 05:15:18	37	44.4406	-85.9294
Inland	A	Pumpjack	3	Robin	Dawn	2014-04-25 06:13:08	279	44.4228	-85.8978
Inland	A	Pumpjack	3	Robin	Dawn	2014-04-24 05:30:41	322	44.4419	-85.8986
Inland	A	Pumpjack	3	Robin	Dawn	2014-04-25 05:54:34	249	44.4533	-85.9296
Inland	A	Pumpjack	3	Robin	Dawn	2014-05-08 05:22:31	345	44.4426	-85.9345
Inland	A	Pumpjack	3	Robin	Dawn	2014-04-28 05:34:40	198	44.4281	-85.9238
Inland	A	Pumpjack	3	Robin	Dawn	2014-05-08 05:36:37	355	44.4517	-85.9083
Inland	A	Pumpjack	3	Robin	Dawn	2014-04-24 06:12:25	2	44.4062	-85.9292
Inland	A	Pumpjack	3	Robin	Dawn	2014-05-06 05:31:10	159	44.4136	-85.9275
Inland	A	Pumpjack	3	Robin	Dawn	2014-04-28 05:35:49	313	44.4334	-85.9483
Inland	A	Pumpjack	3	Robin	Dawn	2014-05-05 05:35:48	304	44.4218	-85.8913
Inland	A	Pumpjack	3	Robin	Dawn	2014-04-24 06:03:54	188	44.4154	-85.9259
Inland	A	Pumpjack	3	Robin	Dawn	2014-04-26 06:06:27	226	44.4208	-85.9482
Inland	A	Pumpjack	3	Robin	Dawn	2014-05-02 05:41:22	144	44.4075	-85.9263
Inland	A	Pumpjack	3	Robin	Dawn	2014-05-08 05:52:43	23	44.4216	-85.958
Inland	A	Pumpjack	3	Robin	Dawn	2014-05-08 05:41:59	345	44.4199	-85.912
Inland	A	Pumpjack	3	Robin	Dawn	2014-05-08 05:51:49	273	44.4307	-85.8941
Inland	A	Pumpjack	3	Robin	Dawn	2014-05-01 06:04:25	200	44.4267	-85.9374
Inland	A	Pumpjack	3	Robin	Dawn	2014-04-30 06:06:08	53	44.4225	-85.9546
Inland	A	Pumpjack	3	Robin	Dawn	2014-05-08 05:55:46	340	44.421	-85.8996
Inland	A	Pumpjack	3	Robin	Dawn	2014-05-05 05:06:58	204	44.4041	-85.9472
Inland	A	Pumpjack	3	Robin	Dawn	2014-04-29 05:34:24	165	44.4226	-85.9176
Inland	A	Pumpjack	3	Robin	Dawn	2014-05-08 05:27:23	56	44.4043	-85.9346
Inland	A	Pumpjack	3	Robin	Dawn	2014-05-08 05:35:52	354	44.4121	-85.9526
Inland	A	Pumpjack	3	Robin	Dawn	2014-05-08 05:32:24	301	44.4326	-85.9531
Inland	A	Pumpjack	3	Robin	Dawn	2014-05-08 05:30:23	60	44.4014	-85.9454
Inland	A	Pumpjack	3	Robin	Dawn	2014-05-06 05:48:23	271	44.3895	-85.945
Inland	A	Pumpjack	3	Robin	Dawn	2014-05-05 05:36:33	214	44.4436	-85.9435
Inland	A	Pumpjack	3	Robin	Dawn	2014-05-08 05:15:54	28	44.4088	-85.9235
Inland	A	Pumpjack	3	Robin	Dawn	2014-05-08 05:43:56	9	44.4469	-85.9383
Inland	A	Pumpjack	3	Robin	Dawn	2014-04-30 05:25:16	5	44.4111	-85.9058
Inland	A	Pumpjack	3	Robin	Dawn	2014-04-30 05:28:55	311	44.4003	-85.9464
Inland	A	Pumpjack	3	Robin	Dawn	2014-05-04 05:05:25	241	44.4363	-85.9655
Inland	A	Pumpjack	3	Robin	Dawn	2014-05-06 05:18:20	343	44.4051	-85.9256
Inland	A	Pumpjack	3	Robin	Dawn	2014-05-08 04:57:50	23	44.4104	-85.9164
Inland	A	Pumpjack	3	Robin	Dawn	2014-05-08 05:30:42	6	44.4245	-85.8906
Inland	A	Pumpjack	3	Robin	Dawn	2014-05-08 05:44:44	352	44.4189	-85.9033
Inland	A	Pumpjack	3	Robin	Dawn	2014-05-05 05:46:38	262	44.4247	-85.937
Inland	A	Pumpjack	3	Robin	Dawn	2014-04-30 05:27:49	2	44.4225	-85.9408
Inland	A	Pumpjack	3	Robin	Dawn	2014-05-08 05:46:57	14	44.3948	-85.9382
Inland	A	Pumpjack	3	Robin	Dawn	2014-05-08 05:49:09	314	44.4431	-85.9332
Inland	A	Pumpjack	3	Robin	Dawn	2014-04-24 06:15:56	280	44.4254	-85.9379
Inland	A	Pumpjack	3	Robin	Dawn	2014-04-30 05:42:37	341	44.4204	-85.9142
Inland	A	Pumpjack	3	Robin	Dawn	2014-05-05 05:20:27	310	44.3898	-85.9145
Inland	A	Pumpjack	3	Robin	Dawn	2014-05-08 04:56:35	61	44.4437	-85.9644
Inland	A	Pumpjack	3	Robin	Dawn	2014-05-08 05:52:52	14	44.4046	-85.8965
Inland	A	Pumpjack	3	Robin	Dawn	2014-05-06 05:32:17	241	44.4057	-85.9357
Inland	A	Pumpjack	3	Robin	Dawn	2014-05-02 05:40:54	282	44.4255	-85.9304
Inland	A	Pumpjack	3	Robin	Dawn	2014-05-06 05:21:57	201	44.433	-85.9259
Inland	A	Pumpjack	3	Robin	Dawn	2014-05-08 05:39:22	58	44.4232	-85.9252
Inland	A	Pumpjack	3	Robin	Dawn	2014-05-06 05:15:01	135	44.4036	-85.9123
Inland	A	Pumpjack	3	Robin	Dawn	2014-04-28 05:59:54	353	44.4104	-85.9425
Inland	A	Pumpjack	3	Robin	Dawn	2014-05-07 05:01:13	78	44.4036	-85.9156
Inland	A	Pumpjack	3	Robin	Dawn	2014-05-08 05:49:21	88	44.4322	-85.9139
Inland	A	Pumpjack	3	Robin	Dawn	2014-04-24 05:18:39	312	44.442	-85.9298
Inland	A	Pumpjack	3	Robin	Dawn	2014-05-01 05:56:57	19	44.4247	-85.9604
Inland	A	Pumpjack	3	Robin	Dawn	2014-05-08 05:49:54	37	44.4279	-85.9541
Inland	A	Pumpjack	3	Robin	Dawn	2014-05-05 05:23:58	239	44.4495	-85.9329
Inland	A	Pumpjack	3	Robin	Dawn	2014-05-08 05:34:27	353	44.4133	-85.9519
Inland	A	Pumpjack	3	Robin	Dawn	2014-05-08 05:51:27	3	44.423	-85.9613
Inland	A	Pumpjack	3	Robin	Dawn	2014-04-26 05:19:00	233	44.4287	-85.9219
Inland	A	Pumpjack	3	Robin	Dawn	2014-05-06 05:57:54	320	44.4043	-85.9252
Inland	A	Pumpjack	3	Robin	Dawn	2014-05-08 05:47:00	304	44.3961	-85.9249
Inland	A	Pumpjack	3	Robin	Dawn	2014-05-08 05:13:38	8	44.4272	-85.94
Inland	A	Pumpjack	3	Robin	Dawn	2014-05-08 05:42:26	34	44.4054	-85.9132
Inland	A	Pumpjack	3	Robin	Dawn	2014-05-05 05:02:42	259	44.4204	-85.9247
Inland	A	Pumpjack	3	Robin	Dawn	2014-04-24 05:25:01	323	44.4063	-85.9153
Inland	A	Pumpjack	3	Robin	Dawn	2014-05-06 05:58:09	269	44.4517	-85.906
Inland	A	Pumpjack	3	Robin	Dawn	2014-05-06 05:30:52	293	44.4425	-85.9052
Inland	A	Pumpjack	3	Robin	Dawn	2014-05-08 05:30:48	16	44.4326	-85.9046
Inland	A	Pumpjack	3	Robin	Dawn	2014-04-27 05:48:04	256	44.4329	-85.9003
Inland	A	Pumpjack	3	Robin	Dawn	2014-05-08 05:10:53	41	44.4405	-85.9558
Inland	A	Pumpjack	3	Robin	Dawn	2014-05-06 05:30:16	251	44.4524	-85.9306
Inland	A	Pumpjack	3	Robin	Dawn	2014-05-08 05:02:03	352	44.4175	-85.9081
Inland	A	Pumpjack	3	Robin	Dawn	2014-05-06 05:32:44	260	44.4108	-85.9202
Inland	A	Pumpjack	3	Robin	Dawn	2014-05-08 05:38:58	40	44.4108	-85.9607
Inland	A	Pumpjack	3	Robin	Dawn	2014-05-08 05:51:09	355	44.4467	-85.932
Inland	A	Pumpjack	3	Robin	Dawn	2014-05-05 05:27:07	243	44.4334	-85.8996
Inland	A	Pumpjack	3	Robin	Dawn	2014-04-29 05:16:18	142	44.4433	-85.943
Inland	A	Pumpjack	3	Robin	Dawn	2014-05-08 05:06:31	336	44.4044	-85.9179
Inland	A	Pumpjack	3	Robin	Dawn	2014-04-28 06:08:59	285	44.4309	-85.9404
Inland	A	Pumpjack	3	Robin	Dawn	2014-05-08 04:57:50	224	44.3902	-85.9284
Inland	A	Pumpjack	3	Robin	Dawn	2014-05-08 05:00:24	42	44.3968	-85.9547
Inland	A	Pumpjack	3	Robin	Dawn	2014-05-08 05:52:28	33	44.4123	-85.9261
Inland	A	Pumpjack	3	Robin	Dawn	2014-05-08 05:00:48	358	44.4029	-85.9332
Inland	A	Pumpjack	3	Robin	Dawn	2014-04-24 05:46:59	356	44.4473	-85.9326
Inland	A	Pumpjack	3	Robin	Dawn	2014-05-08 05:04:04	37	44.4074	-85.9125
Inland	A	Pumpjack	3	Robin	Dawn	2014-04-29 06:02:54	103	44.4249	-85.9274
Inland	A	Pumpjack	3	Robin	Dawn	2014-05-08 05:47:54	275	44.4309	-85.8979
Inland	A	Pumpjack	3	Robin	Dawn	2014-05-09 05:42:10	84	44.4183	-85.926
Inland	A	Pumpjack	3	Robin	Dawn	2014-05-08 04:57:44	22	44.4092	-85.9631
Inland	A	Pumpjack	3	Robin	Dawn	2014-05-08 05:46:14	20	44.4194	-85.9149
Inland	A	Pumpjack	3	Robin	Dawn	2014-05-04 05:50:03	170	44.4278	-85.9397
Inland	A	Pumpjack	3	Robin	Dawn	2014-05-08 05:00:42	337	44.4479	-85.9199
Inland	A	Pumpjack	3	Robin	Dawn	2014-05-01 06:04:04	351	44.4372	-85.8963
Inland	A	Pumpjack	3	Robin	Dawn	2014-05-07 05:52:50	21	44.4112	-85.9229
Inland	A	Pumpjack	3	Robin	Dawn	2014-04-27 06:03:49	328	44.4211	-85.8875
Inland	A	Pumpjack	3	Robin	Dawn	2014-05-08 05:26:50	1	44.3896	-85.9423
Inland	A	Pumpjack	3	Robin	Dawn	2014-05-08 05:50:42	4	44.4451	-85.9782
Inland	A	Pumpjack	3	Robin	Dawn	2014-05-08 05:53:10	30	44.454	-85.9234
Inland	A	Pumpjack	3	Robin	Dawn	2014-04-26 06:04:44	220	44.4372	-85.9368
Inland	A	Pumpjack	3	Robin	Dawn	2014-05-08 05:45:38	29	44.4341	-85.9765
Inland	A	Pumpjack	3	Robin	Dawn	2014-05-08 05:49:00	352	44.4237	-85.9436
Inland	A	Pumpjack	3	Robin	Dawn	2014-05-08 05:19:37	73	44.4377	-85.9533
Inland	A	Pumpjack	3	Robin	Dawn	2014-05-08 04:56:41	283	44.436	-85.959
Inland	A	Pumpjack	3	Robin	Dawn	2014-05-08 05:51:18	13	44.4192	-85.9462
Inland	A	Pumpjack	3	Robin	Dawn	2014-05-03 05:08:57	126	44.4039	-85.9261
Inland	A	Pumpjack	3	Robin	Dawn	2014-05-08 05:47:45	37	44.4177	-85.8867
Inland	A	Pumpjack	3	Robin	Dawn	2014-04-30 05:49:38	306	44.4102	-85.9248
Inland	A	Pumpjack	3	Robin	Dawn	2014-05-01 06:03:58	1	44.4433	-85.9194
Inland	A	Pumpjack	3	Robin	Dawn	2014-05-08 05:17:00	53	44.4495	-85.9298
Inland	A	Pumpjack	3	Robin	Dawn	2014-05-08 05:43:56	348	44.4258	-85.9641
Inland	A	Pumpjack	3	Robin	Dawn	2014-04-26 05:37:03	176	44.4307	-85.922
Inland	A	Pumpjack	3	Robin	Dawn	2014-05-08 05:33:36	2	44.4115	-85.8967
Inland	A	Pumpjack	3	Robin	Dawn	2014-04-25 05:21:22	274	44.4478	-85.9005
Inland	A	Pumpjack	3	Robin	Dawn	2014-05-01 05:53:23	41	44.4237	-85.9275
Inland	A	Pumpjack	3	Robin	Dawn	2014-05-01 06:01:18	318	44.4315	-85.9272
Inland	A	Pumpjack	3	Robin	Dawn	2014-05-08 05:23:52	303	44.3974	-85.9308
Inland	A	Pumpjack	3	Robin	Dawn	2014-05-01 06:01:52	305	44.4374	-85.9398
Inland	A	Pumpjack	3	Robin	Dawn	2014-05-01 05:55:20	242	44.4171	-85.9259
Inland	A	Pumpjack	3	Robin	Dawn	2014-05-08 05:37:28	314	44.4	-85.9438
Inland	A	Pumpjack	3	Robin	Dawn	2014-05-08 05:45:29	4	44.4015	-85.9477
Inland	A	Pumpjack	3	Robin	Dawn	2014-05-08 05:07:10	336	44.3907	-85.9531
Inland	A	Pumpjack	3	Robin	Dawn	2014-04-30 06:05:05	10	44.4311	-85.9006
Inland	A	Pumpjack	3	Robin	Dawn	2014-04-25 05:28:02	91	44.4214	-85.9176
Inland	A	Pumpjack	3	Robin	Dawn	2014-05-08 05:19:24	330	44.4124	-85.9517
Inland	A	Pumpjack	3	Robin	Dawn	2014-05-08 05:01:42	346	44.4115	-85.9177
Inland	A	Pumpjack	3	Robin	Dawn	2014-04-24 06:04:39	300	44.4344	-85.952
Inland	A	Pumpjack	3	Robin	Dawn	2014-05-06 05:43:46	345	44.4258	-85.9385
Inland	A	Pumpjack	3	Robin	Dawn	2014-04-29 05:42:05	194	44.4073	-85.9439
Inland	A	Pumpjack	3	Robin	Dawn	2014-04-30 05:59:04	338	44.3969	-85.9321
Inland	A	Pumpjack	3	Robin	Dawn	2014-04-24 06:02:29	289	44.412	-85.9153
Inland	A	Pumpjack	3	Robin	Dawn	2014-05-08 05:11:29	163	44.4371	-85.903
Inland	A	Pumpjack	3	Robin	Dawn	2014-04-25 06:02:27	313	44.409	-85.9224
Inland	A	Pumpjack	3	Robin	Dawn	2014-04-30 05:32:50	326	44.419	-85.9589
Inland	A	Pumpjack	3	Robin	Dawn	2014-05-08 05:19:21	348	44.3898	-85.9465
Inland	A	Pumpjack	3	Robin	Dawn	2014-05-02 05:20:48	277	44.4155	-85.937
Inland	A	Pumpjack	3	Robin	Dawn	2014-05-07 05:15:37	21	44.4116	-85.9256
Inland	A	Pumpjack	3	Robin	Dawn	2014-05-09 05:32:47	327	44.4267	-85.9178
Inland	A	Pumpjack	3	Robin	Dawn	2014-05-08 04:57:23	337	44.4098	-85.9192
Inland	A	Pumpjack	3	Robin	Dawn	2014-05-08 05:10:38	11	44.4065	-85.9724
Inland	A	Pumpjack	3	Robin	Dawn	2014-05-08 05:20:10	334	44.4218	-85.958
Inland	A	Pumpjack	3	Robin	Dawn	2014-05-08 05:24:59	324	44.4045	-85.9306
Inland	A	Pumpjack	3	Robin	Dawn	2014-05-08 05:00:33	68	44.4446	-85.9075
Inland	A	Pumpjack	3	Robin	Dawn	2014-05-08 05:24:38	337	44.4034	-85.9115
Inland	A	Pumpjack	3	Robin	Dawn	2014-04-24 05:36:36	359	44.429	-85.9277
Inland	A	Pumpjack	3	Robin	Dawn	2014-05-08 05:16:09	10	44.4133	-85.9607
Inland	A	Pumpjack	3	Robin	Dawn	2014-05-08 05:19:46	81	44.4496	-85.9544
Inland	A	Pumpjack	3	Robin	Dawn	2014-04-30 05:24:33	334	44.4072	-85.9567
Inland	A	Pumpjack	3	Robin	Dawn	2014-04-24 05:18:24	261	44.4523	-85.9176
Inland	A	Pumpjack	3	Robin	Dawn	2014-05-01 05:40:48	356	44.3914	-85.928
Inland	A	Pumpjack	3	Robin	Dawn	2014-05-05 05:53:33	144	44.3885	-85.9348
Inland	A	Pumpjack	3	Robin	Dawn	2014-05-05 05:01:50	239	44.4027	-85.9405
Inland	A	Pumpjack	3	Robin	Dawn	2014-04-29 05:58:20	224	44.4445	-85.9358
Inland	A	Pumpjack	3	Robin	Dawn	2014-05-08 05:49:00	324	44.4071	-85.9176
Inland	A	Pumpjack	3	Robin	Dawn	2014-05-08 05:44:32	44	44.4445	-85.9047
Inland	A	Pumpjack	3	Robin	Dawn	2014-05-06 05:15:35	293	44.4196	-85.9597
Inland	A	Pumpjack	3	Robin	Dawn	2014-04-27 05:43:40	189	44.4477	-85.9393
Inland	A	Pumpjack	3	Robin	Dawn	2014-04-25 05:15:00	314	44.4259	-85.939
Inland	A	Pumpjack	3	Robin	Dawn	2014-05-08 05:25:08	14	44.4227	-85.963
Inland	A	Pumpjack	3	Robin	Dawn	2014-04-26 05:23:22	307	44.4013	-85.9339
Inland	A	Pumpjack	3	Robin	Dawn	2014-05-01 05:25:00	293	44.4378	-85.9509
Inland	A	Pumpjack	3	Robin	Dawn	2014-04-26 05:58:01	172	44.4028	-85.9243
Inland	A	Pumpjack	3	Robin	Dawn	2014-05-07 05:46:36	338	44.4048	-85.9295
Inland	A	Pumpjack	3	Robin	Dawn	2014-05-08 05:41:35	75	44.4043	-85.9442
Inland	A	Pumpjack	3	Robin	Dawn	2014-05-08 05:47:15	325	44.4518	-85.8938
Inland	A	Pumpjack	3	Robin	Dawn	2014-04-30 05:16:29	357	44.4118	-85.9103
Inland	A	Pumpjack	3	Robin	Dawn	2014-04-30 05:32:11	337	44.4396	-85.8948
Inland	A	Pumpjack	3	Robin	Dawn	2014-05-01 05:25:42	10	44.4061	-85.9236
Inland	A	Pumpjack	3	Robin	Dawn	2014-05-05 05:17:29	183	44.4034	-85.8902
Inland	A	Pumpjack	3	Robin	Dawn	2014-05-08 05:39:22	65	44.4063	-85.9543
Inland	A	Pumpjack	3	Robin	Dawn	2014-04-28 05:37:17	30	44.4093	-85.9297
Inland	A	Pumpjack	3	Robin	Dawn	2014-05-08 05:34:51	303	44.4056	-85.9598
Inland	A	Pumpjack	3	Robin	Dawn	2014-05-08 05:30:29	9	44.3941	-85.8857
Inland	A	Pumpjack	3	Robin	Dawn	2014-05-08 05:43:56	70	44.4427	-85.9322
Inland	A	Pumpjack	3	Robin	Dawn	2014-05-01 05:38:29	26	44.4007	-85.9327
Inland	A	Pumpjack	3	Robin	Dawn	2014-04-24 05:58:32	239	44.4226	-85.9427
Inland	A	Pumpjack	3	Robin	Dawn	2014-04-24 05:44:41	246	44.4259	-85.9017
Inland	A	Pumpjack	3	Robin	Dawn	2014-05-08 05:35:30	25	44.4069	-85.9142
Inland	A	Pumpjack	3	Robin	Dawn	2014-04-30 05:31:14	297	44.3991	-85.9128
Inland	A	Pumpjack	3	Robin	Dawn	2014-05-07 05:03:22	265	44.4102	-85.9563
Inland	A	Pumpjack	3	Robin	Dawn	2014-04-24 06:06:54	37	44.4198	-85.9403
Inland	A	Pumpjack	3	Robin	Dawn	2014-04-25 05:17:42	358	44.4041	-85.9224
Inland	A	Pumpjack	3	Robin	Dawn	2014-04-29 05:51:00	356	44.4113	-85.9128
Inland	A	Pumpjack	3	Robin	Dawn	2014-05-09 05:33:39	230	44.4459	-85.9058
Inland	A	Pumpjack	3	Robin	Dawn	2014-04-30 05:56:00	15	44.4046	-85.9178
Inland	A	Pumpjack	3	Robin	Dawn	2014-05-08 05:20:10	102	44.433	-85.9227
Inland	A	Pumpjack	3	Robin	Dawn	2014-05-08 05:47:30	341	44.415	-85.908
Inland	A	Pumpjack	3	Robin	Dawn	2014-04-30 05:59:43	2	44.4143	-85.8919
Inland	A	Pumpjack	3	Robin	Dawn	2014-05-01 05:45:55	340	44.3928	-85.9104
Inland	A	Pumpjack	3	Robin	Dawn	2014-05-08 04:56:17	29	44.4143	-85.9101
Inland	A	Pumpjack	3	Robin	Dawn	2014-05-06 05:32:47	273	44.441	-85.8969
Inland	A	Pumpjack	3	Robin	Dawn	2014-05-08 05:53:52	307	44.4462	-85.9317
Inland	A	Pumpjack	3	Robin	Dawn	2014-05-08 05:37:13	345	44.4086	-85.9541
Inland	A	Pumpjack	3	Robin	Dawn	2014-05-06 04:59:47	311	44.4209	-85.8879
Inland	A	Pumpjack	3	Robin	Dawn	2014-04-28 05:57:42	328	44.4414	-85.9006
Inland	A	Pumpjack	3	Robin	Dawn	2014-04-26 05:24:19	119	44.4257	-85.9178
Inland	A	Pumpjack	3	Robin	Dawn	2014-05-08 05:09:47	27	44.4524	-85.9579
Inland	A	Pumpjack	3	Robin	Dawn	2014-04-28 06:01:45	257	44.4331	-85.903
Inland	A	Pumpjack	3	Robin	Dawn	2014-04-25 06:01:06	299	44.4166	-85.9373
Inland	A	Pumpjack	3	Robin	Dawn	2014-05-08 05:26:02	43	44.4336	-85.9474
Inland	A	Pumpjack	3	Robin	Dawn	2014-04-30 05:55:06	334	44.4436	-85.8947
Inland	A	Pumpjack	3	Robin	Dawn	2014-04-24 06:07:51	353	44.4262	-85.9481
Inland	A	Pumpjack	3	Robin	Dawn	2014-05-04 05:52:25	77	44.4316	-85.94
Inland	A	Pumpjack	3	Robin	Dawn	2014-05-08 05:32:54	135	44.4333	-85.9324
Inland	A	Pumpjack	3	Robin	Dawn	2014-05-08 05:00:06	345	44.4034	-85.907
Inland	A	Pumpjack	3	Robin	Dawn	2014-05-08 05:37:01	323	44.4181	-85.9253
Inland	A	Pumpjack	3	Robin	Dawn	2014-05-08 05:20:31	35	44.4312	-85.9654
Inland	A	Pumpjack	3	Robin	Dawn	2014-04-30 05:54:00	337	44.3965	-85.9168
Inland	A	Pumpjack	3	Robin	Dawn	2014-05-05 05:14:05	318	44.4025	-85.9617
Inland	A	Pumpjack	3	Robin	Dawn	2014-04-24 06:09:06	331	44.3937	-85.9259
Inland	A	Pumpjack	3	Robin	Dawn	2014-05-08 05:41:02	9	44.4335	-85.9521
Inland	A	Pumpjack	3	Robin	Dawn	2014-05-08 05:46:23	256	44.3994	-85.9306
Inland	A	Pumpjack	3	Robin	Dawn	2014-04-28 05:40:47	189	44.4092	-85.9246
Inland	A	Pumpjack	3	Robin	Dawn	2014-05-01 05:35:50	311	44.4226	-85.9396
Inland	A	Pumpjack	3	Robin	Dawn	2014-04-30 05:22:45	355	44.4149	-85.8999
Inland	A	Pumpjack	3	Robin	Dawn	2014-05-08 04:59:54	33	44.4257	-85.9598
Inland	A	Pumpjack	3	Robin	Dawn	2014-05-08 05:21:04	21	44.3976	-85.9728
Inland	A	Pumpjack	3	Robin	Dawn	2014-05-06 05:45:04	313	44.4364	-85.9146
Inland	A	Pumpjack	3	Robin	Dawn	2014-05-08 05:41:20	358	44.4106	-85.9337
Inland	A	Pumpjack	3	Robin	Dawn	2014-04-30 05:53:42	299	44.4129	-85.9396
Inland	A	Pumpjack	3	Robin	Dawn	2014-05-01 05:50:20	353	44.4064	-85.9346
Inland	A	Pumpjack	3	Robin	Dawn	2014-04-30 06:01:07	349	44.445	-85.9317
Inland	A	Pumpjack	3	Robin	Dawn	2014-04-30 05:42:25	288	44.4516	-85.8946
Inland	A	Pumpjack	3	Robin	Dawn	2014-05-08 05:26:05	17	44.397	-85.9618
Inland	A	Pumpjack	3	Robin	Dawn	2014-05-08 05:07:37	347	44.4545	-85.9281
Inland	A	Pumpjack	3	Robin	Dawn	2014-04-26 05:28:02	81	44.4254	-85.9278
Inland	A	Pumpjack	3	Robin	Dawn	2014-05-07 05:43:27	276	44.4213	-85.8923
Inland	A	Pumpjack	3	Robin	Dawn	2014-05-06 05:43:25	259	44.4073	-85.9185
Inland	A	Pumpjack	3	Robin	Dawn	2014-05-07 05:30:09	308	44.4045	-85.9014
Inland	A	Pumpjack	3	Robin	Dawn	2014-05-08 05:50:42	353	44.4027	-85.9213
Inland	A	Pumpjack	3	Robin	Dawn	2014-05-05 05:21:45	294	44.3982	-85.901
Inland	A	Pumpjack	3	Robin	Dawn	2014-04-30 05:14:08	346	44.449	-85.9308
Inland	A	Pumpjack	3	Robin	Dawn	2014-05-08 05:45:26	48	44.4136	-85.9621
Inland	A	Pumpjack	3	Robin	Dawn	2014-05-08 04:57:23	237	44.4044	-85.9448
Inland	A	Pumpjack	3	Robin	Dawn	2014-05-07 05:32:43	112	44.4229	-85.9271
Inland	A	Pumpjack	3	Robin	Dawn	2014-05-08 05:29:47	67	44.4259	-85.9648
Inland	A	Pumpjack	3	Robin	Dawn	2014-04-24 05:31:11	330	44.4465	-85.9009
Inland	A	Pumpjack	3	Robin	Dawn	2014-04-29 05:25:11	127	44.4261	-85.9387
Inland	A	Pumpjack	3	Robin	Dawn	2014-05-07 05:01:22	293	44.4502	-85.943
Inland	A	Pumpjack	3	Robin	Dawn	2014-04-27 06:00:10	352	44.4128	-85.9311
Inland	A	Pumpjack	3	Robin	Dawn	2014-04-24 05:20:24	105	44.401	-85.9267
Inland	A	Pumpjack	3	Robin	Dawn	2014-05-08 05:24:19	78	44.4004	-85.9563
Inland	A	Pumpjack	3	Robin	Dawn	2014-05-06 05:44:34	285	44.4101	-85.9282
Inland	A	Pumpjack	3	Robin	Dawn	2014-05-08 04:56:32	32	44.4037	-85.9153
Inland	A	Pumpjack	3	Robin	Dawn	2014-05-08 05:03:34	168	44.4186	-85.9623
Inland	A	Pumpjack	3	Robin	Dawn	2014-04-30 05:11:58	330	44.4341	-85.9559
Inland	A	Pumpjack	3	Robin	Dawn	2014-04-30 06:00:10	12	44.4348	-85.9453
Inland	A	Pumpjack	3	Robin	Dawn	2014-05-01 06:05:25	63	44.4495	-85.9387
Inland	A	Pumpjack	3	Robin	Dawn	2014-04-26 05:53:18	287	44.429	-85.9221
Inland	A	Pumpjack	3	Robin	Dawn	2014-04-30 05:51:24	13	44.4188	-85.9471
Inland	A	Pumpjack	3	Robin	Dawn	2014-05-08 05:05:22	339	44.3955	-85.9581
Inland	A	Pumpjack	3	Robin	Dawn	2014-04-26 06:09:24	135	44.4163	-85.9534
Inland	A	Pumpjack	3	Robin	Dawn	2014-05-03 05:31:10	193	44.4302	-85.9275
Inland	A	Pumpjack	3	Robin	Dawn	2014-05-08 05:52:55	4	44.4476	-85.9558
Inland	A	Pumpjack	3	Robin	Dawn	2014-05-08 05:54:13	5	44.4164	-85.9465
Inland	A	Pumpjack	3	Robin	Dawn	2014-05-07 05:04:59	17	44.4088	-85.9161
Inland	A	Pumpjack	3	Robin	Dawn	2014-05-01 05:49:58	189	44.4375	-85.9306
Inland	A	Pumpjack	3	Robin	Dawn	2014-04-28 05:58:03	33	44.3985	-85.925
Inland	A	Pumpjack	3	Robin	Dawn	2014-04-26 05:18:18	132	44.4181	-85.9534
Inland	A	Pumpjack	3	Robin	Dawn	2014-04-29 05:16:54	115	44.4328	-85.9224
Inland	A	Pumpjack	3	Robin	Dawn	2014-05-08 05:49:12	352	44.4113	-85.9239
Inland	A	Pumpjack	3	Robin	Dawn	2014-04-30 05:56:15	12	44.4339	-85.9449
Inland	A	Pumpjack	3	Robin	Dawn	2014-04-30 05:27:52	351	44.4179	-85.9604
Inland	A	Pumpjack	3	Robin	Dawn	2014-04-30 05:21:21	271	44.4229	-85.9189
Inland	A	Pumpjack	3	Robin	Dawn	2014-05-06 05:40:18	322	44.4234	-85.9012
Inland	A	Pumpjack	3	Robin	Dawn	2014-04-24 06:12:10	317	44.4225	-85.8902
Inland	A	Pumpjack	3	Robin	Dawn	2014-05-06 05:05:39	306	44.4341	-85.9658
Inland	A	Pumpjack	3	Robin	Dawn	2014-04-27 05:58:21	276	44.427	-85.9389
Inland	A	Pumpjack	3	Robin	Dawn	2014-04-27 06:05:44	14	44.4236	-85.9288
Inland	A	Pumpjack	3	Robin	Dawn	2014-04-27 05:56:57	321	44.4332	-85.8918
Inland	A	Pumpjack	3	Robin	Dawn	2014-05-03 05:54:44	99	44.4226	-85.9279
Inland	A	Pumpjack	3	Robin	Dawn	2014-05-08 05:44:17	11	44.4374	-85.9485
Inland	A	Pumpjack	3	Robin	Dawn	2014-04-28 05:53:23	6	44.4396	-85.9036
Inland	A	Pumpjack	3	Robin	Dawn	2014-05-02 05:50:44	164	44.4104	-85.9228
Inland	A	Pumpjack	3	Robin	Dawn	2014-05-05 05:32:23	271	44.4506	-85.9108
Inland	A	Pumpjack	3	Robin	Dawn	2014-04-27 06:03:52	186	44.4164	-85.9232
Inland	A	Pumpjack	3	Robin	Dawn	2014-05-08 05:08:47	67	44.4238	-85.9564
Inland	A	Pumpjack	3	Robin	Dawn	2014-04-27 06:06:14	339	44.395	-85.9244
Inland	A	Pumpjack	3	Robin	Dawn	2014-05-06 05:16:41	246	44.4455	-85.9472
Inland	A	Pumpjack	3	Robin	Dawn	2014-05-08 05:15:39	347	44.4031	-85.95
Inland	A	Pumpjack	3	Robin	Dawn	2014-04-24 05:16:36	38	44.4245	-85.9389
Inland	A	Pumpjack	3	Robin	Dawn	2014-05-08 05:50:09	342	44.4482	-85.9733
Inland	A	Pumpjack	3	Robin	Dawn	2014-04-26 05:16:17	301	44.4383	-85.9307
Inland	A	Pumpjack	3	Robin	Dawn	2014-05-08 04:59:33	48	44.4484	-85.9653
Inland	A	Pumpjack	3	Robin	Dawn	2014-04-30 05:55:09	38	44.4344	-85.9256
Inland	A	Pumpjack	3	Robin	Dawn	2014-04-27 05:37:57	265	44.3915	-85.94
Inland	A	Pumpjack	3	Robin	Dawn	2014-04-24 06:12:22	17	44.4322	-85.8944
Inland	A	Pumpjack	3	Robin	Dawn	2014-05-08 05:07:25	36	44.4421	-85.9553
Inland	A	Pumpjack	3	Robin	Dawn	2014-05-04 05:57:02	29	44.4301	-85.9343
Inland	A	Pumpjack	3	Robin	Dawn	2014-04-27 05:49:17	97	44.429	-85.9387
Inland	A	Pumpjack	3	Robin	Dawn	2014-05-08 05:50:21	4	44.4176	-85.9133
Inland	A	Pumpjack	3	Robin	Dawn	2014-05-06 05:31:04	281	44.445	-85.9342
Inland	A	Pumpjack	3	Robin	Dawn	2014-04-30 05:47:17	46	44.4215	-85.9116
Inland	A	Pumpjack	3	Robin	Dawn	2014-05-08 05:08:53	64	44.4447	-85.9341
Inland	A	Pumpjack	3	Robin	Dawn	2014-04-24 06:05:36	302	44.433	-85.9639
Inland	A	Pumpjack	3	Robin	Dawn	2014-05-08 05:43:17	95	44.4399	-85.9003
Inland	A	Pumpjack	3	Robin	Dawn	2014-05-08 05:20:13	60	44.4371	-85.9628
Inland	A	Pumpjack	3	Robin	Dawn	2014-05-06 05:34:38	191	44.4357	-85.9271
Inland	A	Pumpjack	3	Robin	Dawn	2014-05-08 05:13:26	11	44.3935	-85.948
Inland	A	Pumpjack	3	Robin	Dawn	2014-04-26 05:53:42	19	44.4229	-85.9332
Inland	A	Pumpjack	3	Robin	Dawn	2014-05-08 05:48:45	318	44.4037	-85.9266
Inland	A	Pumpjack	3	Robin	Dawn	2014-04-26 05:54:52	246	44.4243	-85.9039
Inland	A	Pumpjack	3	Robin	Dawn	2014-05-08 05:16:03	55	44.4344	-85.9545
Inland	A	Pumpjack	3	Robin	Dawn	2014-05-08 05:44:38	191	44.4192	-85.9636
Inland	A	Pumpjack	3	Robin	Dawn	2014-05-08 05:00:48	108	44.4047	-85.9404
Inland	A	Pumpjack	3	Robin	Dawn	2014-04-26 05:56:34	173	44.45	-85.953
Inland	A	Pumpjack	3	Robin	Dawn	2014-05-08 05:18:18	341	44.4044	-85.9242
Inland	A	Pumpjack	3	Robin	Dawn	2014-04-29 05:17:18	52	44.4298	-85.9339
Inland	A	Pumpjack	3	Robin	Dawn	2014-04-26 06:05:54	222	44.4428	-85.9284
Inland	A	Pumpjack	3	Robin	Dawn	2014-05-08 05:06:25	357	44.418	-85.9175
Inland	A	Pumpjack	3	Robin	Dawn	2014-04-30 05:42:01	357	44.4254	-85.9713
Inland	A	Pumpjack	3	Robin	Dawn	2014-05-06 05:49:08	286	44.4446	-85.9309
Inland	A	Pumpjack	3	Robin	Dawn	2014-05-02 05:59:31	337	44.4341	-85.9358
Inland	A	Pumpjack	3	Robin	Dawn	2014-04-29 06:03:45	269	44.4227	-85.9375
Inland	A	Pumpjack	3	Robin	Dawn	2014-05-08 05:43:32	3	44.42	-85.9564
Inland	A	Pumpjack	3	Robin	Dawn	2014-05-08 05:34:30	16	44.4137	-85.8939
Inland	A	Pumpjack	3	Robin	Dawn	2014-05-01 05:06:02	18	44.3908	-85.9455
Inland	A	Pumpjack	3	Robin	Dawn	2014-05-05 05:35:18	225	44.4457	-85.9421
Inland	A	Pumpjack	3	Robin	Dawn	2014-04-24 05:32:21	148	44.4529	-85.9118
Inland	A	Pumpjack	3	Robin	Dawn	2014-05-08 05:00:51	165	44.3961	-85.9089
Inland	A	Pumpjack	3	Robin	Dawn	2014-04-24 05:33:57	308	44.4544	-85.9186
Inland	A	Pumpjack	3	Robin	Dawn	2014-04-30 05:30:50	14	44.4283	-85.9416
Inland	A	Pumpjack	3	Robin	Dawn	2014-05-08 05:43:59	17	44.4205	-85.9496
Inland	A	Pumpjack	3	Robin	Dawn	2014-04-30 05:49:11	335	44.4484	-85.9268
Inland	A	Pumpjack	3	Robin	Dawn	2014-05-08 05:27:05	52	44.4181	-85.9463
Inland	A	Pumpjack	3	Robin	Dawn	2014-05-06 05:54:24	289	44.4075	-85.9196
Inland	A	Pumpjack	3	Robin	Dawn	2014-05-08 05:54:52	350	44.4167	-85.923
Inland	A	Pumpjack	3	Robin	Dawn	2014-05-05 05:53:30	101	44.4312	-85.9486
Inland	A	Pumpjack	3	Robin	Dawn	2014-05-08 05:50:36	343	44.4397	-85.9333
Inland	A	Pumpjack	3	Robin	Dawn	2014-05-08 04:58:51	18	44.4545	-85.8868
Inland	A	Pumpjack	3	Robin	Dawn	2014-05-06 05:47:40	288	44.4462	-85.9458
Inland	A	Pumpjack	3	Robin	Dawn	2014-04-25 05:28:35	11	44.4257	-85.937
Inland	A	Pumpjack	3	Robin	Dawn	2014-04-27 06:10:06	340	44.44	-85.9086
Inland	A	Pumpjack	3	Robin	Dawn	2014-05-08 05:52:52	343	44.4342	-85.9499
Inland	A	Pumpjack	3	Robin	Dawn	2014-05-08 05:20:55	72	44.4529	-85.938
Inland	A	Pumpjack	3	Robin	Dawn	2014-05-08 05:14:33	357	44.4305	-85.9541
Inland	A	Pumpjack	3	Robin	Dawn	2014-04-28 05:42:27	238	44.422	-85.9135
Inland	A	Pumpjack	3	Robin	Dawn	2014-04-24 05:58:47	306	44.4361	-85.9475
Inland	A	Pumpjack	3	Robin	Dawn	2014-05-04 05:54:46	186	44.4352	-85.9352
Inland	A	Pumpjack	3	Robin	Dawn	2014-05-08 05:31:18	55	44.4451	-85.942
Inland	A	Pumpjack	3	Robin	Dawn	2014-04-24 05:47:11	337	44.4027	-85.9236
Inland	A	Pumpjack	3	Robin	Dawn	2014-04-28 06:01:27	136	44.3996	-85.9141
Inland	A	Pumpjack	3	Robin	Dawn	2014-05-08 05:32:51	7	44.4113	-85.9103
Inland	A	Pumpjack	3	Robin	Dawn	2014-05-06 05:52:29	359	44.4063	-85.9247
Inland	A	Pumpjack	3	Robin	Dawn	2014-05-08 05:09:44	359	44.4045	-85.9681
Inland	A	Pumpjack	3	Robin	Dawn	2014-05-08 05:52:37	10	44.3915	-85.936
Inland	A	Pumpjack	3	Robin	Dawn	2014-05-07 05:47:06	344	44.4064	-85.9749
Inland	A	Pumpjack	3	Robin	Dawn	2014-05-01 06:04:43	249	44.4076	-85.9349
Inland	A	Pumpjack	3	Robin	Dawn	2014-05-06 05:35:32	251	44.4229	-85.9151
Inland	A	Pumpjack	3	Robin	Dawn	2014-04-25 05:57:50	138	44.4125	-85.9293
Inland	A	Pumpjack	3	Robin	Dawn	2014-05-06 05:57:42	218	44.4331	-85.9262
Inland	A	Pumpjack	3	Robin	Dawn	2014-05-08 05:12:59	14	44.4087	-85.9061
Inland	A	Pumpjack	3	Robin	Dawn	2014-05-08 05:32:48	37	44.4036	-85.9252
Inland	A	Pumpjack	3	Robin	Dawn	2014-04-30 05:29:58	18	44.4176	-85.943
Inland	A	Pumpjack	3	Robin	Dawn	2014-05-08 05:39:43	338	44.4024	-85.9396
Inland	A	Pumpjack	3	Robin	Dawn	2014-05-08 04:57:20	201	44.4452	-85.9069
Inland	A	Pumpjack	3	Robin	Dawn	2014-05-08 05:47:06	233	44.4154	-85.9627
Inland	A	Pumpjack	3	Robin	Dawn	2014-05-08 05:19:40	60	44.447	-85.9474
Inland	A	Pumpjack	3	Robin	Dawn	2014-05-08 05:52:25	17	44.4227	-85.9582
Inland	A	Pumpjack	3	Robin	Dawn	2014-04-24 05:21:31	325	44.4383	-85.9466
Inland	A	Pumpjack	3	Robin	Dawn	2014-04-30 05:44:25	19	44.3936	-85.9055
Inland	A	Pumpjack	3	Robin	Dawn	2014-05-08 05:05:58	340	44.3942	-85.9487
Inland	A	Pumpjack	3	Robin	Dawn	2014-05-06 05:38:00	235	44.4033	-85.9104
Inland	A	Pumpjack	3	Robin	Dawn	2014-05-01 05:50:56	344	44.4325	-85.9345
Inland	A	Pumpjack	3	Robin	Dawn	2014-05-07 05:46:12	195	44.4242	-85.918
Inland	A	Pumpjack	3	Robin	Dawn	2014-04-28 06:05:13	225	44.4223	-85.9192
Inland	A	Pumpjack	3	Robin	Dawn	2014-04-30 05:18:35	353	44.4063	-85.916
Inland	A	Pumpjack	3	Robin	Dawn	2014-05-08 05:39:49	257	44.4039	-85.9402
Inland	A	Pumpjack	3	Robin	Dawn	2014-05-06 05:51:05	304	44.3993	-85.9315
Inland	A	Pumpjack	3	Robin	Dawn	2014-05-08 05:04:40	328	44.4161	-85.9244
Inland	A	Pumpjack	3	Robin	Dawn	2014-05-01 05:34:04	207	44.4316	-85.9186
Inland	A	Pumpjack	3	Robin	Dawn	2014-05-04 05:49:57	185	44.4005	-85.9184
Inland	A	Pumpjack	3	Robin	Dawn	2014-04-30 05:09:37	296	44.4506	-85.9355
Inland	A	Pumpjack	3	Robin	Dawn	2014-04-27 05:59:46	8	44.4059	-85.9348
Inland	A	Pumpjack	3	Robin	Dawn	2014-05-08 05:33:18	254	44.4121	-85.9497
Inland	A	Pumpjack	3	Robin	Dawn	2014-05-08 05:23:16	38	44.4281	-85.9586
Inland	A	Pumpjack	3	Robin	Dawn	2014-05-08 05:43:32	32	44.4055	-85.9307
Inland	A	Pumpjack	3	Robin	Dawn	2014-04-28 05:59:57	164	44.4454	-85.9345
Inland	A	Pumpjack	3	Robin	Dawn	2014-04-25 05:20:43	270	44.4123	-85.9282
Inland	A	Pumpjack	3	Robin	Dawn	2014-05-05 05:30:11	298	44.4453	-85.9052
Inland	A	Pumpjack	3	Robin	Dawn	2014-05-08 05:43:05	315	44.4032	-85.9296
Inland	A	Pumpjack	3	Robin	Dawn	2014-05-05 05:12:31	291	44.4098	-85.9524
Inland	A	Pumpjack	3	Robin	Dawn	2014-05-08 04:59:36	343	44.4265	-85.9384
Inland	A	Pumpjack	3	Robin	Dawn	2014-04-30 05:35:18	219	44.4258	-85.9242
Inland	A	Pumpjack	3	Robin	Dawn	2014-05-08 04:59:48	21	44.4197	-85.959
Inland	A	Pumpjack	3	Robin	Dawn	2014-04-30 05:41:03	318	44.4506	-85.9119
Inland	A	Pumpjack	3	Robin	Dawn	2014-05-08 05:30:39	350	44.4227	-85.9652
Inland	A	Pumpjack	3	Robin	Dawn	2014-04-27 06:11:48	24	44.4036	-85.9325
Inland	A	Pumpjack	3	Robin	Dawn	2014-05-08 05:54:49	16	44.4146	-85.9125
Inland	A	Pumpjack	3	Robin	Dawn	2014-05-01 06:04:37	318	44.4457	-85.9469
Inland	A	Pumpjack	3	Robin	Dawn	2014-05-08 05:16:36	62	44.4099	-85.959
Inland	A	Pumpjack	3	Robin	Dawn	2014-05-08 05:45:50	43	44.4401	-85.907
Inland	A	Pumpjack	3	Robin	Dawn	2014-05-06 05:02:35	272	44.4035	-85.9446
Inland	A	Pumpjack	3	Robin	Dawn	2014-05-05 05:21:39	261	44.4092	-85.9025
Inland	A	Pumpjack	3	Robin	Dawn	2014-04-28 05:10:24	271	44.4135	-85.9425
Inland	A	Pumpjack	3	Robin	Dawn	2014-05-08 05:34:18	31	44.4115	-85.9603
Inland	A	Pumpjack	3	Robin	Dawn	2014-04-27 05:39:00	242	44.4207	-85.8992
Inland	A	Pumpjack	3	Robin	Dawn	2014-05-08 05:47:39	302	44.4412	-85.9257
Inland	A	Pumpjack	3	Robin	Dawn	2014-04-30 05:25:52	357	44.3966	-85.9064
Inland	A	Pumpjack	3	Robin	Dawn	2014-04-30 05:13:31	357	44.4387	-85.9313
Inland	A	Pumpjack	3	Robin	Dawn	2014-05-08 05:51:58	8	44.4117	-85.933
Inland	A	Pumpjack	3	Robin	Dawn	2014-05-05 05:49:14	211	44.4451	-85.9405
Inland	A	Pumpjack	3	Robin	Dawn	2014-04-27 05:47:46	284	44.4326	-85.8963
Inland	A	Pumpjack	3	Robin	Dawn	2014-05-05 05:10:01	264	44.4143	-85.9115
Inland	A	Pumpjack	3	Robin	Dawn	2014-05-08 05:36:07	341	44.4003	-85.9038
Inland	A	Pumpjack	3	Robin	Dawn	2014-05-01 06:04:52	305	44.4452	-85.9389
Inland	A	Pumpjack	3	Robin	Dawn	2014-05-06 05:35:08	282	44.4362	-85.9073
Inland	A	Pumpjack	3	Robin	Dawn	2014-04-26 05:14:20	342	44.4143	-85.9188
Inland	A	Pumpjack	3	Robin	Dawn	2014-05-08 05:25:44	15	44.4305	-85.9602
Inland	A	Pumpjack	3	Robin	Dawn	2014-05-08 05:55:16	303	44.4323	-85.9349
Inland	A	Pumpjack	3	Robin	Dawn	2014-04-24 05:31:33	340	44.4061	-85.8909
Inland	A	Pumpjack	3	Robin	Dawn	2014-04-24 06:05:45	295	44.447	-85.9394
Inland	A	Pumpjack	3	Robin	Dawn	2014-04-30 05:08:45	297	44.4008	-85.9133
Inland	A	Pumpjack	3	Robin	Dawn	2014-05-08 05:25:56	86	44.4508	-85.9497
Inland	A	Pumpjack	3	Robin	Dawn	2014-04-30 05:18:17	288	44.4193	-85.9106
Inland	A	Pumpjack	3	Robin	Dawn	2014-04-30 05:47:26	315	44.4046	-85.9168
Inland	A	Pumpjack	3	Robin	Dawn	2014-04-26 05:47:50	212	44.3946	-85.89
Inland	A	Pumpjack	3	Robin	Dawn	2014-04-27 05:43:01	277	44.4098	-85.9131
Inland	A	Pumpjack	3	Robin	Dawn	2014-05-01 05:53:29	334	44.4319	-85.9277
Inland	A	Pumpjack	3	Robin	Dawn	2014-05-08 05:41:17	314	44.4312	-85.953
Inland	A	Pumpjack	3	Robin	Dawn	2014-04-26 05:23:40	149	44.4331	-85.893
Inland	A	Pumpjack	3	Robin	Dawn	2014-05-04 05:48:48	102	44.4384	-85.9403
Inland	A	Pumpjack	3	Robin	Dawn	2014-05-08 04:56:20	68	44.4102	-85.9534
Inland	A	Pumpjack	3	Robin	Dawn	2014-04-26 05:34:51	235	44.4274	-85.8928
Inland	A	Pumpjack	3	Robin	Dawn	2014-05-08 05:46:08	279	44.4382	-85.9446
Inland	A	Pumpjack	3	Robin	Dawn	2014-05-07 05:09:48	9	44.4327	-85.9557
Inland	A	Pumpjack	3	Robin	Dawn	2014-05-02 05:41:28	178	44.4068	-85.9263
Inland	A	Pumpjack	3	Robin	Dawn	2014-05-05 05:17:17	22	44.3908	-85.9113
Inland	A	Pumpjack	3	Robin	Dawn	2014-05-08 05:08:59	270	44.4454	-85.9013
Inland	A	Pumpjack	3	Robin	Dawn	2014-04-27 05:58:09	24	44.4137	-85.9356
Inland	A	Pumpjack	3	Robin	Dawn	2014-05-01 06:02:31	10	44.4182	-85.95
Inland	A	Pumpjack	3	Robin	Dawn	2014-04-24 05:37:25	300	44.4064	-85.915
Inland	A	Pumpjack	3	Robin	Dawn	2014-04-27 05:39:03	351	44.443	-85.9061
Inland	A	Pumpjack	3	Robin	Dawn	2014-05-02 05:38:51	290	44.4256	-85.9366
Inland	A	Pumpjack	3	Robin	Dawn	2014-04-27 05:46:07	113	44.412	-85.9145
Inland	A	Pumpjack	3	Robin	Dawn	2014-05-07 05:00:16	237	44.4334	-85.947
Inland	A	Pumpjack	3	Robin	Dawn	2014-05-08 05:22:58	16	44.3957	-85.9078
Inland	A	Pumpjack	3	Robin	Dawn	2014-05-04 05:53:10	290	44.4159	-85.9261
Inland	A	Pumpjack	3	Robin	Dawn	2014-05-08 05:12:32	341	44.4365	-85.9484
Inland	A	Pumpjack	3	Robin	Dawn	2014-04-30 05:31:20	2	44.3931	-85.8975
Inland	A	Pumpjack	3	Robin	Dawn	2014-04-28 05:49:10	215	44.41	-85.9351
Inland	A	Pumpjack	3	Robin	Dawn	2014-04-26 05:39:16	195	44.3988	-85.9289
Inland	A	Pumpjack	3	Robin	Dawn	2014-05-08 05:28:50	43	44.4157	-85.9602
Inland	A	Pumpjack	3	Robin	Dawn	2014-04-24 06:05:27	314	44.4121	-85.9612
Inland	A	Pumpjack	3	Robin	Dawn	2014-05-08 05:27:53	20	44.4119	-85.9221
Inland	A	Pumpjack	3	Robin	Dawn	2014-05-05 05:08:19	299	44.4009	-85.9414
Inland	A	Pumpjack	3	Robin	Dawn	2014-05-02 05:05:27	91	44.4059	-85.9497
Inland	A	Pumpjack	3	Robin	Dawn	2014-05-08 05:24:19	345	44.4322	-85.9375
Inland	A	Pumpjack	3	Robin	Dawn	2014-04-30 06:06:47	348	44.4042	-85.9257
Inland	A	Pumpjack	3	Robin	Dawn	2014-05-08 05:44:02	347	44.4376	-85.8981
Inland	A	Pumpjack	3	Robin	Dawn	2014-05-08 05:28:44	327	44.4479	-85.9157
Inland	A	Pumpjack	3	Robin	Dawn	2014-05-08 04:59:54	27	44.4513	-85.9445
Inland	A	Pumpjack	3	Robin	Dawn	2014-05-08 05:03:49	35	44.4104	-85.9034
Inland	A	Pumpjack	3	Robin	Dawn	2014-05-08 05:16:36	357	44.4274	-85.887
Inland	A	Pumpjack	3	Robin	Dawn	2014-05-05 05:02:30	286	44.3929	-85.9433
Inland	A	Pumpjack	3	Robin	Dawn	2014-04-28 05:49:55	9	44.4262	-85.9173
Inland	A	Pumpjack	3	Robin	Dawn	2014-05-08 05:48:27	319	44.412	-85.9152
Inland	A	Pumpjack	3	Robin	Dawn	2014-05-06 05:58:03	198	44.4451	-85.9384
Inland	A	Pumpjack	3	Robin	Dawn	2014-04-27 05:29:37	215	44.4188	-85.941
Inland	A	Pumpjack	3	Robin	Dawn	2014-04-27 05:14:16	304	44.4101	-85.9268
Inland	A	Pumpjack	3	Robin	Dawn	2014-05-08 05:37:04	2	44.4131	-85.9147
Inland	A	Pumpjack	3	Robin	Dawn	2014-04-30 05:10:49	346	44.4402	-85.9115
Inland	A	Pumpjack	3	Robin	Dawn	2014-05-05 05:05:42	263	44.3996	-85.9309
Inland	A	Pumpjack	3	Robin	Dawn	2014-05-08 05:07:10	5	44.4099	-85.9462
Inland	A	Pumpjack	3	Robin	Dawn	2014-05-01 05:33:46	38	44.4183	-85.9401
Inland	A	Pumpjack	3	Robin	Dawn	2014-05-08 04:59:54	37	44.433	-85.9574
Inland	A	Pumpjack	3	Robin	Dawn	2014-05-05 05:04:12	176	44.423	-85.9548
Inland	A	Pumpjack	3	Robin	Dawn	2014-05-06 05:24:03	92	44.4247	-85.9131
Inland	A	Pumpjack	3	Robin	Dawn	2014-05-08 05:04:28	3	44.4183	-85.9078
Inland	A	Pumpjack	3	Robin	Dawn	2014-05-06 05:43:49	310	44.4219	-85.9537
Inland	A	Pumpjack	3	Robin	Dawn	2014-05-08 05:48:00	9	44.4054	-85.9588
Inland	A	Pumpjack	3	Robin	Dawn	2014-05-08 05:56:07	35	44.44	-85.9282
Inland	A	Pumpjack	3	Robin	Dawn	2014-05-08 05:16:00	32	44.4242	-85.8908
Inland	A	Pumpjack	3	Robin	Dawn	2014-04-30 05:47:26	339	44.4001	-85.9637
Inland	A	Pumpjack	3	Robin	Dawn	2014-04-24 05:54:22	260	44.4199	-85.9318
Inland	A	Pumpjack	3	Robin	Dawn	2014-04-30 05:18:50	0	44.4062	-85.9199
Inland	A	Pumpjack	3	Robin	Dawn	2014-05-08 05:30:32	282	44.4179	-85.9203
Inland	A	Pumpjack	3	Robin	Dawn	2014-04-30 06:06:38	3	44.4139	-85.898
Inland	A	Pumpjack	3	Robin	Dawn	2014-05-08 05:35:37	18	44.4265	-85.8881
Inland	A	Pumpjack	3	Robin	Dawn	2014-05-05 05:07:43	206	44.4043	-85.9518
Inland	A	Pumpjack	3	Robin	Dawn	2014-05-07 05:13:45	99	44.4067	-85.9429
Inland	A	Pumpjack	3	Robin	Dawn	2014-04-26 05:22:40	331	44.4146	-85.9332
Inland	A	Pumpjack	3	Robin	Dawn	2014-04-24 05:24:22	315	44.4175	-85.9116
Inland	A	Pumpjack	3	Robin	Dawn	2014-05-08 05:37:34	3	44.4289	-85.9539
Inland	A	Pumpjack	3	Robin	Dawn	2014-05-01 05:40:48	144	44.4443	-85.9487
Inland	A	Pumpjack	3	Robin	Dawn	2014-05-08 05:33:18	328	44.3963	-85.9249
Inland	A	Pumpjack	3	Robin	Dawn	2014-04-24 05:39:34	325	44.4211	-85.9466
Inland	A	Pumpjack	3	Robin	Dawn	2014-05-08 05:50:57	4	44.4282	-85.9475
Inland	A	Pumpjack	3	Robin	Dawn	2014-04-26 05:38:21	196	44.4019	-85.9337
Inland	A	Pumpjack	3	Robin	Dawn	2014-04-27 05:55:54	211	44.4292	-85.9299
Inland	A	Pumpjack	3	Robin	Dawn	2014-04-28 05:41:45	221	44.4055	-85.9385
Inland	A	Pumpjack	3	Robin	Dawn	2014-05-01 05:42:54	299	44.4296	-85.9327
Inland	A	Pumpjack	3	Robin	Dawn	2014-05-08 05:28:53	352	44.4073	-85.8879
Inland	A	Pumpjack	3	Robin	Dawn	2014-05-08 05:15:48	18	44.4108	-85.9685
Inland	A	Pumpjack	3	Robin	Dawn	2014-05-05 05:48:14	261	44.4119	-85.9512
Inland	A	Pumpjack	3	Robin	Dawn	2014-05-04 05:43:44	212	44.4379	-85.9289
Inland	A	Pumpjack	3	Robin	Dawn	2014-05-01 05:40:14	18	44.4025	-85.9227
Inland	A	Pumpjack	3	Robin	Dawn	2014-04-27 05:20:38	293	44.3998	-85.9342
Inland	A	Pumpjack	3	Robin	Dawn	2014-05-05 05:57:10	253	44.4047	-85.912
Inland	A	Pumpjack	3	Robin	Dawn	2014-04-24 06:05:54	288	44.4327	-85.9689
Inland	A	Pumpjack	3	Robin	Dawn	2014-05-08 04:57:56	39	44.4138	-85.9351
Inland	A	Pumpjack	3	Robin	Dawn	2014-05-05 05:37:12	262	44.4433	-85.8874
Inland	A	Pumpjack	3	Robin	Dawn	2014-05-07 05:03:10	18	44.4094	-85.9186
Inland	A	Pumpjack	3	Robin	Dawn	2014-04-30 05:38:39	345	44.4139	-85.9689
Inland	A	Pumpjack	3	Robin	Dawn	2014-05-08 05:23:55	324	44.4233	-85.8995
Inland	A	Pumpjack	3	Robin	Dawn	2014-05-07 05:47:52	216	44.4395	-85.9497
Inland	A	Pumpjack	3	Robin	Dawn	2014-04-30 05:59:28	4	44.4398	-85.9018
Inland	A	Pumpjack	3	Robin	Dawn	2014-04-30 05:45:25	35	44.4178	-85.9388
Inland	A	Pumpjack	3	Robin	Dawn	2014-05-05 05:04:27	349	44.4077	-85.9251
Inland	A	Pumpjack	3	Robin	Dawn	2014-04-24 05:24:40	319	44.4044	-85.9247
Inland	A	Pumpjack	3	Robin	Dawn	2014-05-06 05:54:24	332	44.4146	-85.9185
Inland	A	Pumpjack	3	Robin	Dawn	2014-05-08 05:30:23	37	44.4365	-85.9737
Inland	A	Pumpjack	3	Robin	Dawn	2014-04-26 05:44:59	297	44.3965	-85.9373
Inland	A	Pumpjack	3	Robin	Dawn	2014-05-08 05:01:27	24	44.4068	-85.9081
Inland	A	Pumpjack	3	Robin	Dawn	2014-04-26 06:12:01	146	44.4076	-85.9394
Inland	A	Pumpjack	3	Robin	Dawn	2014-05-07 05:02:25	5	44.4459	-85.9573
Inland	A	Pumpjack	3	Robin	Dawn	2014-05-08 05:43:02	328	44.4508	-85.8966
Inland	A	Pumpjack	3	Robin	Dawn	2014-04-26 05:57:43	18	44.4158	-85.9291
Inland	A	Pumpjack	3	Robin	Dawn	2014-05-08 05:43:44	340	44.4358	-85.948
Inland	A	Pumpjack	3	Robin	Dawn	2014-04-28 06:05:10	141	44.4089	-85.9139
Inland	A	Pumpjack	3	Robin	Dawn	2014-05-08 05:19:37	24	44.4401	-85.9491
Inland	A	Pumpjack	3	Robin	Dawn	2014-05-01 05:45:58	18	44.4435	-85.9521
Inland	A	Pumpjack	3	Robin	Dawn	2014-05-08 05:12:23	359	44.4025	-85.9544
Inland	A	Pumpjack	3	Robin	Dawn	2014-05-05 05:26:13	340	44.3889	-85.9029
Inland	A	Pumpjack	3	Robin	Dawn	2014-05-06 05:17:38	295	44.437	-85.907
Inland	A	Pumpjack	3	Robin	Dawn	2014-05-08 05:21:58	33	44.4225	-85.9673
Inland	A	Pumpjack	3	Robin	Dawn	2014-05-01 06:02:46	326	44.408	-85.9302
Inland	A	Pumpjack	3	Robin	Dawn	2014-04-27 05:45:07	276	44.4165	-85.9241
Inland	A	Pumpjack	3	Robin	Dawn	2014-05-08 05:28:41	10	44.4246	-85.9533
Inland	A	Pumpjack	3	Robin	Dawn	2014-04-24 06:13:49	337	44.3988	-85.9246
Inland	A	Pumpjack	3	Robin	Dawn	2014-05-09 05:32:59	273	44.4489	-85.9057
Inland	A	Pumpjack	3	Robin	Dawn	2014-05-08 05:24:16	69	44.412	-85.9607
Inland	A	Pumpjack	3	Robin	Dawn	2014-04-30 05:53:45	336	44.4135	-85.9504
Inland	A	Pumpjack	3	Robin	Dawn	2014-05-04 05:42:59	107	44.4372	-85.9461
Inland	A	Pumpjack	3	Robin	Dawn	2014-05-08 05:45:26	348	44.3982	-85.9159
Inland	A	Pumpjack	3	Robin	Dawn	2014-05-08 05:11:20	312	44.4188	-85.9248
Inland	A	Pumpjack	3	Robin	Dawn	2014-05-08 05:34:51	77	44.422	-85.9716
Inland	A	Pumpjack	3	Robin	Dawn	2014-04-24 06:02:02	88	44.4267	-85.9269
Inland	A	Pumpjack	3	Robin	Dawn	2014-04-27 05:16:53	204	44.4529	-85.9418
Inland	A	Pumpjack	3	Robin	Dawn	2014-05-01 05:57:27	7	44.3912	-85.9181
Inland	A	Pumpjack	3	Robin	Dawn	2014-04-26 06:08:27	287	44.4232	-85.9126
Inland	A	Pumpjack	3	Robin	Dawn	2014-05-08 05:09:23	14	44.408	-85.8936
Inland	A	Pumpjack	3	Robin	Dawn	2014-04-24 06:14:44	306	44.4196	-85.925
Inland	A	Pumpjack	3	Robin	Dawn	2014-04-30 05:12:04	9	44.4207	-85.9618
Inland	A	Pumpjack	3	Robin	Dawn	2014-04-24 06:01:47	291	44.4067	-85.9047
Inland	A	Pumpjack	3	Robin	Dawn	2014-05-08 05:25:41	347	44.4485	-85.9445
Inland	A	Pumpjack	3	Robin	Dawn	2014-05-08 05:12:53	308	44.4118	-85.9339
Inland	A	Pumpjack	3	Robin	Dawn	2014-04-30 05:53:18	345	44.4106	-85.9154
Inland	A	Pumpjack	3	Robin	Dawn	2014-05-08 05:48:42	18	44.4046	-85.9034
Inland	A	Pumpjack	3	Robin	Dawn	2014-04-27 05:51:26	130	44.4473	-85.9372
Inland	A	Pumpjack	3	Robin	Dawn	2014-05-07 05:48:22	193	44.4334	-85.9001
Inland	A	Pumpjack	3	Robin	Dawn	2014-04-30 05:45:28	316	44.407	-85.9209
Inland	A	Pumpjack	3	Robin	Dawn	2014-04-24 05:21:37	305	44.3987	-85.9145
Inland	A	Pumpjack	3	Robin	Dawn	2014-05-08 05:55:13	72	44.393	-85.9237
Inland	A	Pumpjack	3	Robin	Dawn	2014-04-24 05:18:33	350	44.4071	-85.9124
Inland	A	Pumpjack	3	Robin	Dawn	2014-04-24 05:25:28	308	44.3984	-85.9403
Inland	A	Pumpjack	3	Robin	Dawn	2014-05-08 05:36:22	332	44.4467	-85.9217
Inland	A	Pumpjack	3	Robin	Dawn	2014-05-05 05:17:08	307	44.4169	-85.8957
Inland	A	Pumpjack	3	Robin	Dawn	2014-05-08 05:30:36	337	44.3908	-85.9497
Inland	A	Pumpjack	3	Robin	Dawn	2014-05-08 05:05:46	16	44.416	-85.9545
Inland	A	Pumpjack	3	Robin	Dawn	2014-05-08 05:54:49	216	44.4049	-85.9121
Inland	A	Pumpjack	3	Robin	Dawn	2014-05-08 05:11:53	27	44.4321	-85.9545
Inland	A	Pumpjack	3	Robin	Dawn	2014-04-30 05:09:37	338	44.4201	-85.9219
Inland	A	Pumpjack	3	Robin	Dawn	2014-04-30 05:07:51	325	44.4093	-85.9353
Inland	A	Pumpjack	3	Robin	Dawn	2014-05-06 05:37:42	25	44.4239	-85.9268
Inland	A	Pumpjack	3	Robin	Dawn	2014-04-30 06:05:08	119	44.4328	-85.93
Inland	A	Pumpjack	3	Robin	Dawn	2014-05-02 05:58:43	169	44.4435	-85.9288
Inland	A	Pumpjack	3	Robin	Dawn	2014-04-30 05:20:54	339	44.411	-85.8965
Inland	A	Pumpjack	3	Robin	Dawn	2014-05-08 05:40:25	46	44.4198	-85.9573
Inland	A	Pumpjack	3	Robin	Dawn	2014-05-08 05:55:28	131	44.425	-85.9651
Inland	A	Pumpjack	3	Robin	Dawn	2014-05-06 05:43:28	50	44.4086	-85.9278
Inland	A	Pumpjack	3	Robin	Dawn	2014-05-08 04:56:29	350	44.4064	-85.9352
Inland	A	Pumpjack	3	Robin	Dawn	2014-05-07 05:02:49	354	44.407	-85.9195
Inland	A	Pumpjack	3	Robin	Dawn	2014-04-30 05:58:34	38	44.4037	-85.944
Inland	A	Pumpjack	3	Robin	Dawn	2014-04-30 06:03:38	279	44.4181	-85.9356
Inland	A	Pumpjack	3	Robin	Dawn	2014-04-28 05:59:42	244	44.425	-85.9406
Inland	A	Pumpjack	3	Robin	Dawn	2014-05-08 04:57:44	328	44.4071	-85.9606
Inland	A	Pumpjack	3	Robin	Dawn	2014-05-08 05:27:23	105	44.4226	-85.9251
Inland	A	Pumpjack	3	Robin	Dawn	2014-05-08 04:58:26	13	44.4056	-85.9031
Inland	A	Pumpjack	3	Robin	Dawn	2014-05-08 05:43:23	256	44.4236	-85.9393
Inland	A	Pumpjack	3	Robin	Dawn	2014-05-05 05:35:36	344	44.4432	-85.8999
Inland	A	Pumpjack	3	Robin	Dawn	2014-05-08 05:28:11	356	44.4204	-85.9539
Inland	A	Pumpjack	3	Robin	Dawn	2014-05-08 05:45:44	337	44.4114	-85.9056
Inland	A	Pumpjack	3	Robin	Dawn	2014-05-01 05:23:11	150	44.4256	-85.9366
Inland	A	Pumpjack	3	Robin	Dawn	2014-05-01 05:58:42	5	44.4473	-85.936
Inland	A	Pumpjack	3	Robin	Dawn	2014-05-04 05:51:52	112	44.4281	-85.9228
Inland	A	Pumpjack	3	Robin	Dawn	2014-05-08 05:11:05	2	44.4205	-85.9208
Inland	A	Pumpjack	3	Robin	Dawn	2014-04-25 06:14:38	163	44.3991	-85.9255
Inland	A	Pumpjack	3	Robin	Dawn	2014-04-26 05:51:03	33	44.423	-85.9174
Inland	A	Pumpjack	3	Robin	Dawn	2014-05-05 05:12:16	286	44.4463	-85.9025
Inland	A	Pumpjack	3	Robin	Dawn	2014-04-30 05:53:06	332	44.3993	-85.9305
Inland	A	Pumpjack	3	Robin	Dawn	2014-05-03 05:12:15	292	44.4257	-85.9414
Inland	A	Pumpjack	3	Robin	Dawn	2014-05-06 05:47:10	297	44.4197	-85.9224
Inland	A	Pumpjack	3	Robin	Dawn	2014-05-03 05:07:47	280	44.4379	-85.8982
Inland	A	Pumpjack	3	Robin	Dawn	2014-05-08 04:59:33	64	44.4303	-85.9562
Inland	A	Pumpjack	3	Robin	Dawn	2014-05-08 05:34:12	349	44.4176	-85.96
Inland	A	Pumpjack	3	Robin	Dawn	2014-05-08 05:16:24	348	44.4092	-85.9039
Inland	A	Pumpjack	3	Robin	Dawn	2014-05-06 05:18:23	259	44.4192	-85.9544
Inland	A	Pumpjack	3	Robin	Dawn	2014-04-25 06:14:50	3	44.4299	-85.9359
Inland	A	Pumpjack	3	Robin	Dawn	2014-05-05 05:34:54	218	44.4325	-85.9613
Inland	A	Pumpjack	3	Robin	Dawn	2014-04-30 05:08:21	317	44.4056	-85.9555
Inland	A	Pumpjack	3	Robin	Dawn	2014-05-08 05:50:36	16	44.4235	-85.8918
Inland	A	Pumpjack	3	Robin	Dawn	2014-04-26 05:18:18	328	44.4073	-85.9381
Inland	A	Pumpjack	3	Robin	Dawn	2014-04-28 06:09:29	316	44.4275	-85.9421
Inland	A	Pumpjack	3	Robin	Dawn	2014-05-06 05:47:49	293	44.4026	-85.9489
Inland	A	Pumpjack	3	Robin	Dawn	2014-05-06 05:06:33	65	44.4174	-85.9346
Inland	A	Pumpjack	3	Robin	Dawn	2014-05-05 05:05:27	294	44.4186	-85.9563
Inland	A	Pumpjack	3	Robin	Dawn	2014-05-08 05:13:11	79	44.4198	-85.9674
Inland	A	Pumpjack	3	Robin	Dawn	2014-04-27 05:51:41	307	44.4245	-85.928
Inland	A	Pumpjack	3	Robin	Dawn	2014-05-01 06:02:04	116	44.4315	-85.9319
Inland	A	Pumpjack	3	Robin	Dawn	2014-04-25 05:38:40	41	44.4208	-85.9166
Inland	A	Pumpjack	3	Robin	Dawn	2014-05-08 05:25:14	133	44.4178	-85.9314
Inland	A	Pumpjack	3	Robin	Dawn	2014-05-08 05:48:12	9	44.3984	-85.9266
Inland	A	Pumpjack	3	Robin	Dawn	2014-05-01 05:47:19	12	44.4233	-85.9471
Inland	A	Pumpjack	3	Robin	Dawn	2014-04-29 05:31:57	163	44.4297	-85.9309
Inland	A	Pumpjack	3	Robin	Dawn	2014-04-28 05:55:53	267	44.4422	-85.9311
Inland	A	Pumpjack	3	Robin	Dawn	2014-05-01 05:12:21	61	44.4339	-85.9286
Inland	A	Pumpjack	3	Robin	Dawn	2014-05-08 05:29:08	49	44.4498	-85.9373
Inland	A	Pumpjack	3	Robin	Dawn	2014-05-08 05:15:39	359	44.4075	-85.949
Inland	A	Pumpjack	3	Robin	Dawn	2014-04-24 05:51:15	306	44.4389	-85.9
Inland	A	Pumpjack	3	Robin	Dawn	2014-05-08 05:21:10	78	44.4111	-85.9566
Inland	A	Pumpjack	3	Robin	Dawn	2014-05-08 04:58:36	342	44.4053	-85.8857
Inland	A	Pumpjack	3	Robin	Dawn	2014-05-08 05:49:15	313	44.4184	-85.9569
Inland	A	Pumpjack	3	Robin	Dawn	2014-05-04 05:03:19	137	44.4191	-85.96
Inland	A	Pumpjack	3	Robin	Dawn	2014-05-08 05:02:30	329	44.4348	-85.9289
Inland	A	Pumpjack	3	Robin	Dawn	2014-04-24 05:19:15	305	44.3993	-85.9026
Inland	A	Pumpjack	3	Robin	Dawn	2014-04-30 06:02:29	313	44.4084	-85.9159
Inland	A	Pumpjack	3	Robin	Dawn	2014-05-08 05:05:43	38	44.4469	-85.9238
Inland	A	Pumpjack	3	Robin	Dawn	2014-05-01 05:58:39	337	44.4111	-85.9165
Inland	A	Pumpjack	3	Robin	Dawn	2014-05-02 05:20:36	318	44.4302	-85.9327
Inland	A	Pumpjack	3	Robin	Dawn	2014-04-26 05:17:08	93	44.4077	-85.9136
Inland	A	Pumpjack	3	Robin	Dawn	2014-05-08 05:49:54	347	44.4032	-85.9111
Inland	A	Pumpjack	3	Robin	Dawn	2014-05-08 05:17:09	39	44.4045	-85.9171
Inland	A	Pumpjack	3	Robin	Dawn	2014-04-24 06:08:21	17	44.4301	-85.9462
Inland	A	Pumpjack	3	Robin	Dawn	2014-05-08 05:23:34	36	44.4438	-85.9514
Inland	A	Pumpjack	3	Robin	Dawn	2014-05-08 04:57:20	274	44.4027	-85.9248
Inland	A	Pumpjack	3	Robin	Dawn	2014-05-04 05:47:09	217	44.4073	-85.957
Inland	A	Pumpjack	3	Robin	Dawn	2014-04-30 06:03:50	331	44.4515	-85.9246
Inland	A	Pumpjack	3	Robin	Dawn	2014-05-08 05:41:11	278	44.4227	-85.9015
Inland	A	Pumpjack	3	Robin	Dawn	2014-05-05 05:02:24	249	44.4408	-85.9546
Inland	A	Pumpjack	3	Robin	Dawn	2014-04-28 06:05:19	329	44.4438	-85.9233
Inland	A	Pumpjack	3	Robin	Dawn	2014-04-30 05:19:30	299	44.4308	-85.931
Inland	A	Pumpjack	3	Robin	Dawn	2014-04-30 06:04:32	344	44.444	-85.9438
Inland	A	Pumpjack	3	Robin	Dawn	2014-05-08 05:41:23	327	44.4253	-85.944
Inland	A	Pumpjack	3	Robin	Dawn	2014-04-30 05:39:24	182	44.4394	-85.9021
Inland	A	Pumpjack	3	Robin	Dawn	2014-05-08 05:14:48	255	44.3897	-85.8942
Inland	A	Pumpjack	3	Robin	Dawn	2014-05-07 04:59:43	320	44.4147	-85.917
Inland	A	Pumpjack	3	Robin	Dawn	2014-04-28 05:49:01	312	44.423	-85.8867
Inland	A	Pumpjack	3	Robin	Dawn	2014-05-08 04:58:11	316	44.4532	-85.896
Inland	A	Pumpjack	3	Robin	Dawn	2014-05-08 05:03:03	54	44.4	-85.9525
Inland	A	Pumpjack	3	Robin	Dawn	2014-05-02 06:01:25	248	44.4082	-85.9257
Inland	A	Pumpjack	3	Robin	Dawn	2014-05-06 05:55:45	247	44.4268	-85.9733
Inland	A	Pumpjack	3	Robin	Dawn	2014-04-24 06:02:41	263	44.4128	-85.9248
Inland	A	Pumpjack	3	Robin	Dawn	2014-04-24 06:02:53	282	44.4381	-85.9488
Inland	A	Pumpjack	3	Robin	Dawn	2014-05-08 04:58:14	16	44.4075	-85.9719
Inland	A	Pumpjack	3	Robin	Dawn	2014-05-08 04:56:23	19	44.4156	-85.8952
Inland	A	Pumpjack	3	Robin	Dawn	2014-05-08 05:22:55	48	44.4024	-85.9413
Inland	A	Pumpjack	3	Robin	Dawn	2014-05-04 06:00:50	240	44.4214	-85.918
Inland	A	Pumpjack	3	Robin	Dawn	2014-05-08 05:37:31	24	44.4213	-85.9397
Inland	A	Pumpjack	3	Robin	Dawn	2014-05-08 05:08:32	5	44.41	-85.9503
Inland	A	Pumpjack	3	Robin	Dawn	2014-05-06 05:40:48	171	44.4299	-85.9322
Inland	A	Pumpjack	3	Robin	Dawn	2014-05-08 05:49:24	13	44.4415	-85.9202
Inland	A	Pumpjack	3	Robin	Dawn	2014-05-08 05:42:47	300	44.4168	-85.9432
Inland	A	Pumpjack	3	Robin	Dawn	2014-05-06 05:37:51	233	44.4063	-85.9115
Inland	A	Pumpjack	3	Robin	Dawn	2014-05-08 05:34:39	267	44.4349	-85.9263
Inland	A	Pumpjack	3	Robin	Dawn	2014-05-08 05:34:27	293	44.4277	-85.9375
Inland	A	Pumpjack	3	Robin	Dawn	2014-05-02 05:46:13	156	44.4476	-85.9403
Inland	A	Pumpjack	3	Robin	Dawn	2014-04-30 06:01:31	314	44.4431	-85.9378
Inland	A	Pumpjack	3	Robin	Dawn	2014-05-08 05:37:43	354	44.4141	-85.9589
Inland	A	Pumpjack	3	Robin	Dawn	2014-05-08 05:42:14	317	44.444	-85.8974
Inland	A	Pumpjack	3	Robin	Dawn	2014-04-30 05:43:43	32	44.4308	-85.9371
Inland	A	Pumpjack	3	Robin	Dawn	2014-05-08 05:02:45	2	44.392	-85.9544
Inland	A	Pumpjack	3	Robin	Dawn	2014-05-08 05:01:57	33	44.4025	-85.9131
Inland	A	Pumpjack	3	Robin	Dawn	2014-05-08 05:08:47	341	44.4414	-85.8975
Inland	A	Pumpjack	3	Robin	Dawn	2014-04-30 05:19:09	9	44.4246	-85.964
Inland	A	Pumpjack	3	Robin	Dawn	2014-04-25 05:28:54	30	44.3976	-85.9238
Inland	A	Pumpjack	3	Robin	Dawn	2014-05-08 05:49:42	308	44.4164	-85.9187
Inland	A	Pumpjack	3	Robin	Dawn	2014-04-25 05:55:32	90	44.4483	-85.932
Inland	A	Pumpjack	3	Robin	Dawn	2014-05-08 05:32:57	316	44.4133	-85.9259
Inland	A	Pumpjack	3	Robin	Dawn	2014-05-06 05:49:50	318	44.4077	-85.9241
Inland	A	Pumpjack	3	Robin	Dawn	2014-05-06 05:32:08	234	44.4406	-85.9545
Inland	A	Pumpjack	3	Robin	Dawn	2014-05-08 05:31:24	312	44.432	-85.9536
Inland	A	Pumpjack	3	Robin	Dawn	2014-05-04 05:56:35	324	44.4259	-85.9191
Inland	A	Pumpjack	3	Robin	Dawn	2014-05-08 05:54:37	341	44.4347	-85.9473
Inland	A	Pumpjack	3	Robin	Dawn	2014-05-08 05:03:00	45	44.4181	-85.9545
Inland	A	Pumpjack	3	Robin	Dawn	2014-05-08 05:49:57	10	44.4075	-85.926
Inland	A	Pumpjack	3	Robin	Dawn	2014-04-30 05:31:17	14	44.4124	-85.9302
Inland	A	Pumpjack	3	Robin	Dawn	2014-05-08 04:57:08	284	44.4275	-85.9534
Inland	A	Pumpjack	3	Robin	Dawn	2014-05-08 05:03:03	332	44.4083	-85.9357
Inland	A	Pumpjack	3	Robin	Dawn	2014-05-08 05:44:53	297	44.4353	-85.9519
Inland	A	Pumpjack	3	Robin	Dawn	2014-05-08 05:33:45	61	44.4274	-85.9404
Inland	A	Pumpjack	3	Robin	Dawn	2014-04-24 06:09:03	226	44.3921	-85.9589
Inland	A	Pumpjack	3	Robin	Dawn	2014-05-08 05:02:18	46	44.4447	-85.955
Inland	A	Pumpjack	3	Robin	Dawn	2014-05-08 05:35:06	332	44.4116	-85.9111
Inland	A	Pumpjack	3	Robin	Dawn	2014-04-28 05:41:54	299	44.4139	-85.9114
Inland	A	Pumpjack	3	Robin	Dawn	2014-05-06 05:29:13	213	44.4507	-85.9378
Inland	A	Pumpjack	3	Robin	Dawn	2014-05-08 04:58:42	78	44.3986	-85.9347
Inland	A	Pumpjack	3	Robin	Dawn	2014-05-08 05:42:47	56	44.4442	-85.932
Inland	A	Pumpjack	3	Robin	Dawn	2014-05-08 05:54:13	286	44.4009	-85.926
Inland	A	Pumpjack	3	Robin	Dawn	2014-05-08 04:58:36	280	44.4534	-85.9079
Inland	A	Pumpjack	3	Robin	Dawn	2014-05-08 05:48:39	348	44.4143	-85.926
Inland	A	Pumpjack	3	Robin	Dawn	2014-04-28 05:42:00	304	44.4146	-85.9126
Inland	A	Pumpjack	3	Robin	Dawn	2014-04-24 05:27:35	231	44.4243	-85.9292
Inland	A	Pumpjack	3	Robin	Dawn	2014-05-08 05:45:11	3	44.4475	-85.9053
Inland	A	Pumpjack	3	Robin	Dawn	2014-05-01 05:48:28	5	44.4115	-85.9354
Inland	A	Pumpjack	3	Robin	Dawn	2014-05-08 05:45:11	37	44.3983	-85.942
Inland	A	Pumpjack	3	Robin	Dawn	2014-05-04 05:47:21	91	44.4178	-85.9402
Inland	A	Pumpjack	3	Robin	Dawn	2014-04-24 06:01:56	255	44.4483	-85.9114
Inland	A	Pumpjack	3	Robin	Dawn	2014-05-04 05:43:02	43	44.4392	-85.9014
Inland	A	Pumpjack	3	Robin	Dawn	2014-04-27 05:19:32	257	44.4441	-85.8976
Inland	A	Pumpjack	3	Robin	Dawn	2014-05-08 05:52:55	335	44.4345	-85.9534
Inland	A	Pumpjack	3	Robin	Dawn	2014-05-06 05:32:35	225	44.4198	-85.9389
Inland	A	Pumpjack	3	Robin	Dawn	2014-05-05 05:20:30	265	44.4385	-85.9526
Inland	A	Pumpjack	3	Robin	Dawn	2014-05-08 04:58:08	337	44.4076	-85.9379
Inland	A	Pumpjack	3	Robin	Dawn	2014-05-08 05:54:22	282	44.4469	-85.9375
Inland	A	Pumpjack	3	Robin	Dawn	2014-05-04 05:44:44	131	44.4226	-85.9175
Inland	A	Pumpjack	3	Robin	Dawn	2014-04-26 05:17:51	158	44.4076	-85.944
Inland	A	Pumpjack	3	Robin	Dawn	2014-04-30 05:32:38	286	44.4262	-85.938
Inland	A	Pumpjack	3	Robin	Dawn	2014-04-30 05:53:39	351	44.4104	-85.9635
Inland	A	Pumpjack	3	Robin	Dawn	2014-05-08 05:10:23	356	44.4163	-85.9508
Inland	A	Pumpjack	3	Robin	Dawn	2014-05-08 05:44:53	346	44.4453	-85.8913
Inland	A	Pumpjack	3	Robin	Dawn	2014-05-08 05:42:44	27	44.417	-85.9193
Inland	A	Pumpjack	3	Robin	Dawn	2014-05-08 05:53:43	315	44.4544	-85.9158
Inland	A	Pumpjack	3	Robin	Dawn	2014-05-08 05:23:37	87	44.4014	-85.9658
Inland	A	Pumpjack	3	Robin	Dawn	2014-04-30 05:20:18	326	44.4164	-85.9132
Inland	A	Pumpjack	3	Robin	Dawn	2014-04-25 05:37:28	217	44.4197	-85.9323
Inland	A	Pumpjack	3	Robin	Dawn	2014-04-29 05:24:58	231	44.414	-85.9403
Inland	A	Pumpjack	3	Robin	Dawn	2014-05-01 06:02:58	28	44.4217	-85.8927
Inland	A	Pumpjack	3	Robin	Dawn	2014-05-08 05:53:40	35	44.4132	-85.9736
Inland	A	Pumpjack	3	Robin	Dawn	2014-05-08 05:00:33	198	44.4149	-85.9576
Inland	A	Pumpjack	3	Robin	Dawn	2014-04-24 05:39:40	290	44.4544	-85.9322
Inland	A	Pumpjack	3	Robin	Dawn	2014-05-08 05:08:47	352	44.4184	-85.9114
Inland	A	Pumpjack	3	Robin	Dawn	2014-05-08 05:48:09	269	44.4068	-85.9059
Inland	A	Pumpjack	3	Robin	Dawn	2014-05-08 05:28:11	232	44.4412	-85.8932
Inland	A	Pumpjack	3	Robin	Dawn	2014-05-05 05:34:09	125	44.4292	-85.9687
Inland	A	Pumpjack	3	Robin	Dawn	2014-04-29 05:20:46	171	44.4368	-85.9304
Inland	A	Pumpjack	3	Robin	Dawn	2014-05-07 05:54:56	279	44.4078	-85.9435
Inland	A	Pumpjack	3	Robin	Dawn	2014-05-08 05:50:48	291	44.4355	-85.9487
Inland	A	Pumpjack	3	Robin	Dawn	2014-05-08 05:32:09	351	44.4207	-85.8918
Inland	A	Pumpjack	3	Robin	Dawn	2014-04-26 05:56:01	41	44.4336	-85.9008
Inland	A	Pumpjack	3	Robin	Dawn	2014-05-08 05:42:44	255	44.4393	-85.9494
Inland	A	Pumpjack	3	Robin	Dawn	2014-05-07 04:58:51	299	44.3981	-85.9775
Inland	A	Pumpjack	3	Robin	Dawn	2014-04-28 05:58:09	238	44.4334	-85.8923
Inland	A	Pumpjack	3	Robin	Dawn	2014-05-08 05:42:29	301	44.452	-85.9498
Inland	A	Pumpjack	3	Robin	Dawn	2014-04-28 06:00:48	168	44.4183	-85.9262
Inland	A	Pumpjack	3	Robin	Dawn	2014-05-08 05:13:41	21	44.4193	-85.9029
Inland	A	Pumpjack	3	Robin	Dawn	2014-04-30 06:07:06	183	44.4282	-85.9261
Inland	A	Pumpjack	3	Robin	Dawn	2014-04-30 05:38:18	308	44.4295	-85.9597
Inland	A	Pumpjack	3	Robin	Dawn	2014-04-24 05:47:08	331	44.4285	-85.892
Inland	A	Pumpjack	3	Robin	Dawn	2014-04-30 06:07:12	12	44.4113	-85.9366
Inland	A	Pumpjack	3	Robin	Dawn	2014-04-30 05:20:57	321	44.4061	-85.96
Inland	A	Pumpjack	3	Robin	Dawn	2014-05-08 04:58:39	220	44.4048	-85.9359
Inland	A	Pumpjack	3	Robin	Dawn	2014-05-06 05:55:45	220	44.393	-85.9272
Inland	A	Pumpjack	3	Robin	Dawn	2014-05-08 05:40:53	343	44.392	-85.9182
Inland	A	Pumpjack	3	Robin	Dawn	2014-05-08 05:55:34	306	44.4462	-85.9304
Inland	A	Pumpjack	3	Robin	Dawn	2014-05-08 05:09:02	41	44.454	-85.9465
Inland	A	Pumpjack	3	Robin	Dawn	2014-04-26 06:07:18	141	44.4096	-85.9089
Inland	A	Pumpjack	3	Robin	Dawn	2014-05-08 04:57:38	56	44.4475	-85.9396
Inland	A	Pumpjack	3	Robin	Dawn	2014-05-08 05:00:48	359	44.4392	-85.9303
Inland	A	Pumpjack	3	Robin	Dawn	2014-05-08 05:14:42	26	44.4509	-85.966
Inland	A	Pumpjack	3	Robin	Dawn	2014-04-30 05:38:27	276	44.4459	-85.951
Inland	A	Pumpjack	3	Robin	Dawn	2014-05-08 05:19:43	310	44.4092	-85.9272
Inland	A	Pumpjack	3	Robin	Dawn	2014-05-08 05:04:43	15	44.4191	-85.8995
Inland	A	Pumpjack	3	Robin	Dawn	2014-05-08 05:00:36	277	44.4096	-85.9133
Inland	A	Pumpjack	3	Robin	Dawn	2014-05-08 05:25:05	63	44.4388	-85.9617
Inland	A	Pumpjack	3	Robin	Dawn	2014-05-02 06:01:34	153	44.4136	-85.9259
Inland	A	Pumpjack	3	Robin	Dawn	2014-04-30 05:59:19	204	44.4191	-85.9388
Inland	A	Pumpjack	3	Robin	Dawn	2014-05-08 05:00:39	288	44.4478	-85.9344
Inland	A	Pumpjack	3	Robin	Dawn	2014-05-08 05:43:17	278	44.4172	-85.9069
Inland	A	Pumpjack	3	Robin	Dawn	2014-05-08 05:25:08	295	44.4292	-85.9555
Inland	A	Pumpjack	3	Robin	Dawn	2014-05-08 05:11:17	313	44.4109	-85.9104
Inland	A	Pumpjack	3	Robin	Dawn	2014-04-28 06:06:16	295	44.4497	-85.9332
Inland	A	Pumpjack	3	Robin	Dawn	2014-05-08 05:47:00	18	44.4152	-85.9585
Inland	A	Pumpjack	3	Robin	Dawn	2014-05-06 05:39:51	295	44.4308	-85.9377
Inland	A	Pumpjack	3	Robin	Dawn	2014-04-28 06:07:52	323	44.3954	-85.9296
Inland	A	Pumpjack	3	Robin	Dawn	2014-05-08 05:06:46	8	44.4194	-85.9561
Inland	A	Pumpjack	3	Robin	Dawn	2014-04-27 05:51:20	312	44.4058	-85.9378
Inland	A	Pumpjack	3	Robin	Dawn	2014-04-26 06:01:41	227	44.4177	-85.9216
Inland	A	Pumpjack	3	Robin	Dawn	2014-05-08 05:25:05	228	44.4453	-85.9204
Inland	A	Pumpjack	3	Robin	Dawn	2014-05-04 05:02:49	93	44.4074	-85.9636
Inland	A	Pumpjack	3	Robin	Dawn	2014-04-24 05:27:56	312	44.4157	-85.9458
Inland	A	Pumpjack	3	Robin	Dawn	2014-04-30 05:51:12	341	44.4128	-85.9492
Inland	A	Pumpjack	3	Robin	Dawn	2014-05-08 04:59:21	282	44.4418	-85.9105
Inland	A	Pumpjack	3	Robin	Dawn	2014-05-04 06:00:23	153	44.4252	-85.8871
Inland	A	Pumpjack	3	Robin	Dawn	2014-04-30 05:15:20	273	44.4197	-85.9102
Inland	A	Pumpjack	3	Robin	Dawn	2014-04-29 05:19:25	115	44.4257	-85.9235
Inland	A	Pumpjack	3	Robin	Dawn	2014-05-08 05:47:09	331	44.4086	-85.9169
Inland	A	Pumpjack	3	Robin	Dawn	2014-05-08 05:25:44	44	44.4117	-85.9751
Inland	A	Pumpjack	3	Robin	Dawn	2014-05-06 05:58:43	58	44.4327	-85.8972
Inland	A	Pumpjack	3	Robin	Dawn	2014-05-04 05:51:07	151	44.4485	-85.934
Inland	A	Pumpjack	3	Robin	Dawn	2014-04-24 05:20:18	314	44.4007	-85.9269
Inland	A	Pumpjack	3	Robin	Dawn	2014-04-30 06:02:38	319	44.4272	-85.9419
Inland	A	Pumpjack	3	Robin	Dawn	2014-05-06 05:24:06	184	44.4412	-85.9093
Inland	A	Pumpjack	3	Robin	Dawn	2014-05-06 05:00:14	265	44.4183	-85.9147
Inland	A	Pumpjack	3	Robin	Dawn	2014-04-27 05:50:32	348	44.3993	-85.9154
Inland	A	Pumpjack	3	Robin	Dawn	2014-04-24 05:20:57	30	44.4158	-85.9754
Inland	A	Pumpjack	3	Robin	Dawn	2014-05-08 05:18:06	54	44.3912	-85.953
Inland	A	Pumpjack	3	Robin	Dawn	2014-04-30 05:18:53	6	44.4288	-85.9547
Inland	A	Pumpjack	3	Robin	Dawn	2014-05-08 05:55:43	130	44.4208	-85.9435
Inland	A	Pumpjack	3	Robin	Dawn	2014-04-30 05:45:19	318	44.3914	-85.9218
Inland	A	Pumpjack	3	Robin	Dawn	2014-05-08 05:45:17	267	44.4315	-85.8941
Inland	A	Pumpjack	3	Robin	Dawn	2014-04-24 06:15:14	309	44.4126	-85.9068
Inland	A	Pumpjack	3	Robin	Dawn	2014-05-01 05:36:11	37	44.4018	-85.9089
Inland	A	Pumpjack	3	Robin	Dawn	2014-05-08 05:20:10	331	44.4009	-85.9431
Inland	A	Pumpjack	3	Robin	Dawn	2014-04-30 06:05:41	354	44.4022	-85.9072
Inland	A	Pumpjack	3	Robin	Dawn	2014-05-08 05:19:46	53	44.4433	-85.9468
Inland	A	Pumpjack	3	Robin	Dawn	2014-05-08 05:48:21	358	44.4523	-85.8973
Inland	A	Pumpjack	3	Robin	Dawn	2014-05-05 05:42:55	45	44.4227	-85.8934
Inland	A	Pumpjack	3	Robin	Dawn	2014-04-30 05:28:52	346	44.4319	-85.9588
Inland	A	Pumpjack	3	Robin	Dawn	2014-05-08 05:22:46	351	44.4438	-85.9092
Inland	A	Pumpjack	3	Robin	Dawn	2014-05-08 05:23:19	349	44.4383	-85.9315
Inland	A	Pumpjack	3	Robin	Dawn	2014-05-01 05:23:14	69	44.4133	-85.9089
Inland	A	Pumpjack	3	Robin	Dawn	2014-04-27 05:45:55	332	44.4042	-85.9292
Inland	A	Pumpjack	3	Robin	Dawn	2014-05-08 05:05:28	302	44.413	-85.9283
Inland	A	Pumpjack	3	Robin	Dawn	2014-05-07 05:31:06	317	44.4144	-85.9122
Inland	A	Pumpjack	3	Robin	Dawn	2014-05-08 05:18:00	37	44.4302	-85.9698
Inland	A	Pumpjack	3	Robin	Dawn	2014-04-27 05:53:02	238	44.4358	-85.9646
Inland	A	Pumpjack	3	Robin	Dawn	2014-04-27 05:29:25	253	44.45	-85.9111
Inland	A	Pumpjack	3	Robin	Dawn	2014-05-08 05:56:10	335	44.4349	-85.9469
Inland	A	Pumpjack	3	Robin	Dawn	2014-05-08 05:44:32	58	44.4004	-85.9505
Inland	A	Pumpjack	3	Robin	Dawn	2014-05-08 05:29:53	57	44.4456	-85.9597
Inland	A	Pumpjack	3	Robin	Dawn	2014-04-30 05:36:51	105	44.4403	-85.9058
Inland	A	Pumpjack	3	Robin	Dawn	2014-05-08 04:57:14	288	44.4274	-85.9545
Inland	A	Pumpjack	3	Robin	Dawn	2014-05-08 05:40:44	269	44.4227	-85.8875
Inland	A	Pumpjack	3	Robin	Dawn	2014-04-30 05:46:59	292	44.4506	-85.916
Inland	A	Pumpjack	3	Robin	Dawn	2014-05-07 05:49:49	291	44.3943	-85.9288
Inland	A	Pumpjack	3	Robin	Dawn	2014-04-28 05:20:10	333	44.3976	-85.9143
Inland	A	Pumpjack	3	Robin	Dawn	2014-05-08 04:57:29	155	44.4045	-85.9588
Inland	A	Pumpjack	3	Robin	Dawn	2014-05-02 06:01:40	162	44.4125	-85.9254
Inland	A	Pumpjack	3	Robin	Dawn	2014-04-26 06:09:51	351	44.398	-85.9266
Inland	A	Pumpjack	3	Robin	Dawn	2014-05-08 05:28:20	311	44.4148	-85.9362
Inland	A	Pumpjack	3	Robin	Dawn	2014-05-08 04:56:32	353	44.4401	-85.9478
Inland	A	Pumpjack	3	Robin	Dawn	2014-05-08 05:43:44	11	44.4073	-85.9456
Inland	A	Pumpjack	3	Robin	Dawn	2014-04-26 05:41:25	322	44.4239	-85.9389
Inland	A	Pumpjack	3	Robin	Dawn	2014-04-30 05:11:28	300	44.443	-85.9432
Inland	A	Pumpjack	3	Robin	Dawn	2014-05-08 05:52:25	360	44.3947	-85.8974
Inland	A	Pumpjack	3	Robin	Dawn	2014-05-05 05:02:54	305	44.4054	-85.9286
Inland	A	Pumpjack	3	Robin	Dawn	2014-05-08 04:59:03	147	44.4021	-85.896
Inland	A	Pumpjack	3	Robin	Dawn	2014-05-08 05:39:43	1	44.4132	-85.9315
Inland	A	Pumpjack	3	Robin	Dawn	2014-05-05 05:05:12	269	44.4078	-85.932
Inland	A	Pumpjack	3	Robin	Dawn	2014-05-08 05:01:54	251	44.4193	-85.9081
Inland	A	Pumpjack	3	Robin	Dawn	2014-05-07 05:23:20	308	44.4444	-85.9227
Inland	A	Pumpjack	3	Robin	Dawn	2014-05-01 05:27:33	301	44.444	-85.9369
Inland	A	Pumpjack	3	Robin	Dawn	2014-04-25 05:21:46	242	44.4211	-85.9478
Inland	A	Pumpjack	3	Robin	Dawn	2014-05-06 05:44:22	31	44.4455	-85.9107
Inland	A	Pumpjack	3	Robin	Dawn	2014-05-08 05:55:16	13	44.4344	-85.9294
Inland	A	Pumpjack	3	Robin	Dawn	2014-05-08 05:36:25	21	44.4238	-85.9582
Inland	A	Pumpjack	3	Robin	Dawn	2014-05-05 05:17:53	280	44.3989	-85.9611
Inland	A	Pumpjack	3	Robin	Dawn	2014-05-06 05:26:40	210	44.4132	-85.9046
Inland	A	Pumpjack	3	Robin	Dawn	2014-04-26 05:46:35	325	44.3988	-85.9571
Inland	A	Pumpjack	3	Robin	Dawn	2014-04-27 06:02:01	224	44.4003	-85.9306
Inland	A	Pumpjack	3	Robin	Dawn	2014-05-08 05:00:57	158	44.3948	-85.919
Inland	A	Pumpjack	3	Robin	Dawn	2014-04-28 05:50:46	301	44.4385	-85.9412
Inland	A	Pumpjack	3	Robin	Dawn	2014-04-29 05:34:45	206	44.4261	-85.918
Inland	A	Pumpjack	3	Robin	Dawn	2014-04-24 05:17:09	180	44.3979	-85.9279
Inland	A	Pumpjack	3	Robin	Dawn	2014-04-27 05:30:43	340	44.431	-85.9273
Inland	A	Pumpjack	3	Robin	Dawn	2014-04-29 05:10:32	332	44.4221	-85.8871
Inland	A	Pumpjack	3	Robin	Dawn	2014-05-08 04:57:50	207	44.4419	-85.9757
Inland	A	Pumpjack	3	Robin	Dawn	2014-05-08 05:48:51	294	44.4104	-85.9266
Inland	A	Pumpjack	3	Robin	Dawn	2014-05-08 05:43:47	352	44.4066	-85.8999
Inland	A	Pumpjack	3	Robin	Dawn	2014-04-27 05:40:09	334	44.4525	-85.9125
Inland	A	Pumpjack	3	Robin	Dawn	2014-04-28 05:58:24	335	44.3991	-85.9266
Inland	A	Pumpjack	3	Robin	Dawn	2014-05-08 05:13:20	35	44.3954	-85.916
Inland	A	Pumpjack	3	Robin	Dawn	2014-04-30 05:53:12	232	44.4225	-85.9277
Inland	A	Pumpjack	3	Robin	Dawn	2014-04-30 05:49:53	132	44.4532	-85.8973
Inland	A	Pumpjack	3	Robin	Dawn	2014-04-27 05:50:08	250	44.4189	-85.9368
Inland	A	Pumpjack	3	Robin	Dawn	2014-04-28 05:14:21	296	44.4156	-85.9027
Inland	A	Pumpjack	3	Robin	Dawn	2014-05-08 04:59:27	298	44.4333	-85.9486
Inland	A	Pumpjack	3	Robin	Dawn	2014-05-05 05:18:21	251	44.4107	-85.9623
Inland	A	Pumpjack	3	Robin	Dawn	2014-04-24 05:58:35	286	44.4172	-85.9406
Inland	A	Pumpjack	3	Robin	Dawn	2014-05-08 05:18:27	4	44.4163	-85.8985
Inland	A	Pumpjack	3	Robin	Dawn	2014-05-08 05:22:49	7	44.3991	-85.9147
Inland	A	Pumpjack	3	Robin	Dawn	2014-05-08 04:59:21	320	44.4082	-85.9504
Inland	A	Pumpjack	3	Robin	Dawn	2014-05-08 04:59:54	359	44.4134	-85.9129
Inland	A	Pumpjack	3	Robin	Dawn	2014-05-08 05:54:13	4	44.4098	-85.9148
Inland	A	Pumpjack	3	Robin	Dawn	2014-05-01 05:51:17	301	44.4359	-85.9311
Inland	A	Pumpjack	3	Robin	Dawn	2014-05-08 05:06:40	0	44.4071	-85.8934
Inland	A	Pumpjack	3	Robin	Dawn	2014-04-30 05:43:55	337	44.4448	-85.9049
Inland	A	Pumpjack	3	Robin	Dawn	2014-05-05 05:28:52	295	44.4383	-85.9314
Inland	A	Pumpjack	3	Robin	Dawn	2014-05-08 05:52:34	358	44.4166	-85.9172
Inland	A	Pumpjack	3	Robin	Dawn	2014-04-28 05:45:00	247	44.4428	-85.9092
Inland	A	Pumpjack	3	Robin	Dawn	2014-05-08 05:03:49	329	44.4043	-85.9517
Inland	A	Pumpjack	3	Robin	Dawn	2014-05-06 04:59:04	302	44.4188	-85.8936
Inland	A	Pumpjack	3	Robin	Dawn	2014-04-24 05:19:27	248	44.4266	-85.8975
Inland	A	Pumpjack	3	Robin	Dawn	2014-05-08 05:20:16	316	44.4134	-85.9338
Inland	A	Pumpjack	3	Robin	Dawn	2014-05-08 05:33:48	102	44.44	-85.9088
Inland	A	Pumpjack	3	Robin	Dawn	2014-05-08 05:33:06	356	44.4151	-85.9509
Inland	A	Pumpjack	3	Robin	Dawn	2014-05-01 05:50:35	235	44.4212	-85.9247
Inland	A	Pumpjack	3	Robin	Dawn	2014-05-08 05:55:58	69	44.4014	-85.9245
Inland	A	Pumpjack	3	Robin	Dawn	2014-04-30 05:55:36	326	44.3952	-85.9621
Inland	A	Pumpjack	3	Robin	Dawn	2014-04-30 05:51:21	318	44.4061	-85.9151
Inland	A	Pumpjack	3	Robin	Dawn	2014-04-30 05:21:45	330	44.4146	-85.9676
Inland	A	Pumpjack	3	Robin	Dawn	2014-05-08 05:27:02	24	44.4221	-85.891
Inland	A	Pumpjack	3	Robin	Dawn	2014-05-06 05:54:18	223	44.4396	-85.934
Inland	A	Pumpjack	3	Robin	Dawn	2014-04-28 05:57:33	304	44.4193	-85.9242
Inland	A	Pumpjack	3	Robin	Dawn	2014-05-08 05:43:47	3	44.4502	-85.9241
Inland	A	Pumpjack	3	Robin	Dawn	2014-04-30 05:10:28	325	44.4343	-85.9314
Inland	A	Pumpjack	3	Robin	Dawn	2014-05-05 05:02:48	290	44.401	-85.9498
Inland	A	Pumpjack	3	Robin	Dawn	2014-05-08 05:53:13	353	44.3954	-85.9047
Inland	A	Pumpjack	3	Robin	Dawn	2014-05-06 05:46:10	302	44.4166	-85.9175
Inland	A	Pumpjack	3	Robin	Dawn	2014-04-27 05:50:11	268	44.4479	-85.9153
Inland	A	Pumpjack	3	Robin	Dawn	2014-05-08 05:39:40	344	44.4006	-85.9777
Inland	A	Pumpjack	3	Robin	Dawn	2014-05-08 05:35:33	353	44.4452	-85.8992
Inland	A	Pumpjack	3	Robin	Dawn	2014-05-01 06:05:43	23	44.4505	-85.9272
Inland	A	Pumpjack	3	Robin	Dawn	2014-05-08 04:56:29	322	44.4208	-85.8875
Inland	A	Pumpjack	3	Robin	Dawn	2014-05-03 05:42:57	229	44.4228	-85.9278
Inland	A	Pumpjack	3	Robin	Dawn	2014-05-08 05:55:16	202	44.3979	-85.9302
Inland	A	Pumpjack	3	Robin	Dawn	2014-05-08 05:22:40	350	44.4489	-85.8897
Inland	A	Pumpjack	3	Robin	Dawn	2014-04-30 06:04:05	12	44.4324	-85.9406
Inland	A	Pumpjack	3	Robin	Dawn	2014-04-30 05:47:56	156	44.4264	-85.9225
Inland	A	Pumpjack	3	Robin	Dawn	2014-04-30 05:39:09	343	44.397	-85.959
Inland	A	Pumpjack	3	Robin	Dawn	2014-05-02 05:43:49	192	44.4424	-85.893
Inland	A	Pumpjack	3	Robin	Dawn	2014-05-08 05:53:43	359	44.4054	-85.9296
Inland	A	Pumpjack	3	Robin	Dawn	2014-05-08 05:48:06	205	44.4135	-85.9619
Inland	A	Pumpjack	3	Robin	Dawn	2014-04-30 05:34:23	349	44.4277	-85.9364
Inland	A	Pumpjack	3	Robin	Dawn	2014-05-08 05:03:03	21	44.4321	-85.9517
Inland	A	Pumpjack	3	Robin	Dawn	2014-05-08 04:58:57	90	44.444	-85.93
Inland	A	Pumpjack	3	Robin	Dawn	2014-05-08 05:53:07	349	44.434	-85.9568
Inland	A	Pumpjack	3	Robin	Dawn	2014-04-30 05:52:30	332	44.4455	-85.9197
Inland	A	Pumpjack	3	Robin	Dawn	2014-05-08 05:53:43	343	44.4108	-85.9047
Inland	A	Pumpjack	3	Robin	Dawn	2014-04-30 05:53:33	309	44.4103	-85.9372
Inland	A	Pumpjack	3	Robin	Dawn	2014-05-08 05:54:40	328	44.4063	-85.9476
Inland	A	Pumpjack	3	Robin	Dawn	2014-04-24 05:57:01	246	44.4261	-85.9375
Inland	A	Pumpjack	3	Robin	Dawn	2014-04-28 05:35:43	330	44.4485	-85.932
Inland	A	Pumpjack	3	Robin	Dawn	2014-05-08 04:59:27	348	44.4302	-85.9528
Inland	A	Pumpjack	3	Robin	Dawn	2014-05-08 05:03:06	42	44.4044	-85.9121
Inland	A	Pumpjack	3	Robin	Dawn	2014-05-09 05:35:45	344	44.4035	-85.9221
Inland	A	Pumpjack	3	Robin	Dawn	2014-05-08 05:42:47	354	44.4214	-85.952
Inland	A	Pumpjack	3	Robin	Dawn	2014-05-08 05:27:20	48	44.4163	-85.974
Inland	A	Pumpjack	3	Robin	Dawn	2014-04-26 05:15:20	325	44.4042	-85.912
Inland	A	Pumpjack	3	Robin	Dawn	2014-04-24 05:55:22	304	44.4247	-85.9274
Inland	A	Pumpjack	3	Robin	Dawn	2014-04-30 06:06:29	328	44.4147	-85.951
Inland	A	Pumpjack	3	Robin	Dawn	2014-05-08 05:36:34	57	44.4492	-85.9725
Inland	A	Pumpjack	3	Robin	Dawn	2014-05-08 05:53:40	24	44.4413	-85.899
Inland	A	Pumpjack	3	Robin	Dawn	2014-04-24 06:04:45	156	44.4154	-85.933
Inland	A	Pumpjack	3	Robin	Dawn	2014-05-08 05:15:12	5	44.4086	-85.9104
Inland	A	Pumpjack	3	Robin	Dawn	2014-05-08 05:52:25	290	44.4344	-85.9406
Inland	A	Pumpjack	3	Robin	Dawn	2014-05-02 05:18:14	102	44.423	-85.9173
Inland	A	Pumpjack	3	Robin	Dawn	2014-05-08 04:59:48	46	44.3927	-85.9086
Inland	A	Pumpjack	3	Robin	Dawn	2014-04-26 06:10:12	161	44.425	-85.9373
Inland	A	Pumpjack	3	Robin	Dawn	2014-05-01 06:02:16	37	44.4099	-85.9105
Inland	A	Pumpjack	3	Robin	Dawn	2014-04-24 05:44:08	285	44.4517	-85.8995
Inland	A	Pumpjack	3	Robin	Dawn	2014-05-04 05:48:21	64	44.4289	-85.9157
Inland	A	Pumpjack	3	Robin	Dawn	2014-05-08 04:57:08	30	44.4529	-85.9514
Inland	A	Pumpjack	3	Robin	Dawn	2014-05-08 05:42:59	308	44.4143	-85.9333
Inland	A	Pumpjack	3	Robin	Dawn	2014-05-06 05:50:17	209	44.4282	-85.938
Inland	A	Pumpjack	3	Robin	Dawn	2014-05-08 05:23:52	42	44.3907	-85.9147
Inland	A	Pumpjack	3	Robin	Dawn	2014-04-26 06:04:59	108	44.3894	-85.9257
Inland	A	Pumpjack	3	Robin	Dawn	2014-05-08 05:54:49	23	44.4468	-85.9181
Inland	A	Pumpjack	3	Robin	Dawn	2014-05-05 05:08:22	285	44.4503	-85.9073
Inland	A	Pumpjack	3	Robin	Dawn	2014-05-04 05:04:19	189	44.427	-85.9394
Inland	A	Pumpjack	3	Robin	Dawn	2014-05-01 05:59:12	289	44.4338	-85.9351
Inland	A	Pumpjack	3	Robin	Dawn	2014-05-08 05:14:02	53	44.4483	-85.9474
Inland	A	Pumpjack	3	Robin	Dawn	2014-04-24 05:18:42	344	44.4179	-85.972
Inland	A	Pumpjack	3	Robin	Dawn	2014-05-06 05:35:38	300	44.4286	-85.9383
Inland	A	Pumpjack	3	Robin	Dawn	2014-05-04 05:57:23	146	44.4082	-85.9189
Inland	A	Pumpjack	3	Robin	Dawn	2014-04-30 05:57:52	348	44.4093	-85.9085
Inland	A	Pumpjack	3	Robin	Dawn	2014-05-08 05:36:49	7	44.395	-85.9473
Inland	A	Pumpjack	3	Robin	Dawn	2014-04-28 05:34:52	277	44.423	-85.9186
Inland	A	Pumpjack	3	Robin	Dawn	2014-05-05 05:08:10	268	44.4448	-85.9305
Inland	A	Pumpjack	3	Robin	Dawn	2014-05-08 05:06:01	306	44.4009	-85.9326
Inland	A	Pumpjack	3	Robin	Dawn	2014-05-08 05:06:22	89	44.3982	-85.9427
Inland	A	Pumpjack	3	Robin	Dawn	2014-05-08 05:20:25	321	44.4379	-85.9618
Inland	A	Pumpjack	3	Robin	Dawn	2014-05-06 05:39:45	299	44.4515	-85.9234
Inland	A	Pumpjack	3	Robin	Dawn	2014-05-08 05:37:58	338	44.4436	-85.9086
Inland	A	Pumpjack	3	Robin	Dawn	2014-05-05 05:31:14	265	44.4498	-85.8945
Inland	A	Pumpjack	3	Robin	Dawn	2014-05-08 05:02:30	9	44.4199	-85.962
Inland	A	Pumpjack	3	Robin	Dawn	2014-05-05 05:05:45	323	44.4226	-85.959
Inland	A	Pumpjack	3	Robin	Dawn	2014-04-30 05:35:51	314	44.4126	-85.9175
Inland	A	Pumpjack	3	Robin	Dawn	2014-04-30 06:06:29	348	44.4534	-85.9172
Inland	A	Pumpjack	3	Robin	Dawn	2014-05-09 05:23:43	283	44.4217	-85.958
Inland	A	Pumpjack	3	Robin	Dawn	2014-05-01 05:44:15	349	44.4293	-85.9117
Inland	A	Pumpjack	3	Robin	Dawn	2014-04-30 06:04:11	317	44.4016	-85.9479
Inland	A	Pumpjack	3	Robin	Dawn	2014-05-08 05:40:22	329	44.4124	-85.9221
Inland	A	Pumpjack	3	Robin	Dawn	2014-05-01 05:55:11	73	44.4196	-85.9233
Inland	A	Pumpjack	3	Robin	Dawn	2014-05-02 05:54:33	160	44.4211	-85.9433
Inland	A	Pumpjack	3	Robin	Dawn	2014-04-27 06:09:05	274	44.4021	-85.9752
Inland	A	Pumpjack	3	Robin	Dawn	2014-05-08 05:16:15	348	44.402	-85.9147
Inland	A	Pumpjack	3	Robin	Dawn	2014-05-08 04:59:33	316	44.4136	-85.9044
Inland	A	Pumpjack	3	Robin	Dawn	2014-05-08 05:24:13	85	44.4041	-85.9509
Inland	A	Pumpjack	3	Robin	Dawn	2014-05-08 05:55:46	349	44.4202	-85.9179
Inland	A	Pumpjack	3	Robin	Dawn	2014-05-08 05:25:08	118	44.4003	-85.97
Inland	A	Pumpjack	3	Robin	Dawn	2014-04-30 06:06:44	311	44.4037	-85.9443
Inland	A	Pumpjack	3	Robin	Dawn	2014-04-30 06:02:05	338	44.4168	-85.9115
Inland	A	Pumpjack	3	Robin	Dawn	2014-05-08 04:59:36	276	44.4095	-85.959
Inland	A	Pumpjack	3	Robin	Dawn	2014-05-05 05:26:55	54	44.4466	-85.9622
Inland	A	Pumpjack	3	Robin	Dawn	2014-04-26 05:23:01	127	44.3994	-85.9246
Inland	A	Pumpjack	3	Robin	Dawn	2014-05-04 05:05:31	148	44.4075	-85.9234
Inland	A	Pumpjack	3	Robin	Dawn	2014-05-01 05:17:49	43	44.4487	-85.9386
Inland	A	Pumpjack	3	Robin	Dawn	2014-04-27 06:10:33	42	44.4454	-85.9381
Inland	A	Pumpjack	3	Robin	Dawn	2014-04-25 05:57:02	119	44.4325	-85.9519
Inland	A	Pumpjack	3	Robin	Dawn	2014-05-01 05:42:36	240	44.4138	-85.9238
Inland	A	Pumpjack	3	Robin	Dawn	2014-05-08 05:43:17	3	44.4189	-85.9597
Inland	A	Pumpjack	3	Robin	Dawn	2014-05-08 04:57:29	38	44.4129	-85.9329
Inland	A	Pumpjack	3	Robin	Dawn	2014-04-30 06:04:26	63	44.4275	-85.9157
Inland	A	Pumpjack	3	Robin	Dawn	2014-05-06 05:30:28	229	44.3916	-85.9277
Inland	A	Pumpjack	3	Robin	Dawn	2014-04-24 06:11:01	343	44.3994	-85.9289
Inland	A	Pumpjack	3	Robin	Dawn	2014-04-30 05:28:46	356	44.4063	-85.9215
Inland	A	Pumpjack	3	Robin	Dawn	2014-05-08 05:35:00	15	44.4033	-85.9425
Inland	A	Pumpjack	3	Robin	Dawn	2014-04-26 06:12:22	260	44.415	-85.9692
Inland	A	Pumpjack	3	Robin	Dawn	2014-05-05 05:48:32	297	44.427	-85.9395
Inland	A	Pumpjack	3	Robin	Dawn	2014-05-01 05:48:37	47	44.4377	-85.8967
Inland	A	Pumpjack	3	Robin	Dawn	2014-05-08 05:39:04	311	44.4123	-85.9575
Inland	A	Pumpjack	3	Robin	Dawn	2014-04-25 06:10:37	269	44.4516	-85.9506
Inland	A	Pumpjack	3	Robin	Dawn	2014-05-08 05:14:54	89	44.4381	-85.9479
Inland	A	Pumpjack	3	Robin	Dawn	2014-05-08 05:22:13	333	44.4058	-85.9293
Inland	A	Pumpjack	3	Robin	Dawn	2014-05-08 04:58:11	285	44.425	-85.9553
Inland	A	Pumpjack	3	Robin	Dawn	2014-05-08 05:38:58	31	44.4034	-85.9329
Inland	A	Pumpjack	3	Robin	Dawn	2014-05-01 05:46:16	325	44.4538	-85.9472
Inland	A	Pumpjack	3	Robin	Dawn	2014-05-06 05:36:48	269	44.454	-85.9048
Inland	A	Pumpjack	3	Robin	Dawn	2014-05-04 05:04:43	207	44.4446	-85.9658
Inland	A	Pumpjack	3	Robin	Dawn	2014-04-30 05:41:55	348	44.4241	-85.971
Inland	A	Pumpjack	3	Robin	Dawn	2014-04-24 05:52:54	286	44.4134	-85.9547
Inland	A	Pumpjack	3	Robin	Dawn	2014-05-01 06:03:37	8	44.4494	-85.9457
Inland	A	Pumpjack	3	Robin	Dawn	2014-04-24 06:05:51	307	44.4351	-85.9677
Inland	A	Pumpjack	3	Robin	Dawn	2014-05-08 05:23:01	10	44.3975	-85.918
Inland	A	Pumpjack	3	Robin	Dawn	2014-04-27 05:58:43	304	44.4445	-85.9352
Inland	A	Pumpjack	3	Robin	Dawn	2014-05-08 05:04:46	12	44.4319	-85.9538
Inland	A	Pumpjack	3	Robin	Dawn	2014-05-08 05:11:41	22	44.4007	-85.9145
Inland	A	Pumpjack	3	Robin	Dawn	2014-04-28 06:06:46	142	44.43	-85.9376
Inland	A	Pumpjack	3	Robin	Dawn	2014-04-24 06:07:51	308	44.3983	-85.9433
Inland	A	Pumpjack	3	Robin	Dawn	2014-04-24 05:25:10	319	44.4168	-85.9548
Inland	A	Pumpjack	3	Robin	Dawn	2014-05-05 05:00:56	360	44.3972	-85.9339
Inland	A	Pumpjack	3	Robin	Dawn	2014-05-08 05:05:16	347	44.402	-85.9645
Inland	A	Pumpjack	3	Robin	Dawn	2014-05-08 05:09:32	26	44.4521	-85.9203
Inland	A	Pumpjack	3	Robin	Dawn	2014-05-05 05:35:48	204	44.4287	-85.9209
Inland	A	Pumpjack	3	Robin	Dawn	2014-04-30 05:08:21	352	44.4148	-85.9014
Inland	A	Pumpjack	3	Robin	Dawn	2014-05-03 05:08:24	136	44.4139	-85.9178
Inland	A	Pumpjack	3	Robin	Dawn	2014-04-24 05:53:15	264	44.4331	-85.92
Inland	A	Pumpjack	3	Robin	Dawn	2014-05-06 05:48:11	300	44.4049	-85.9456
Inland	A	Pumpjack	3	Robin	Dawn	2014-05-08 05:12:53	66	44.4338	-85.9517
Inland	A	Pumpjack	3	Robin	Dawn	2014-05-08 05:21:43	19	44.401	-85.9337
Inland	A	Pumpjack	3	Robin	Dawn	2014-05-08 05:52:49	299	44.4521	-85.9145
Inland	A	Pumpjack	3	Robin	Dawn	2014-04-28 05:10:24	21	44.4277	-85.9356
Inland	A	Pumpjack	3	Robin	Dawn	2014-04-30 06:02:08	299	44.4231	-85.9381
Inland	A	Pumpjack	3	Robin	Dawn	2014-05-01 05:57:36	41	44.4093	-85.949
Inland	A	Pumpjack	3	Robin	Dawn	2014-04-27 05:52:17	187	44.4273	-85.9378
Inland	A	Pumpjack	3	Robin	Dawn	2014-04-30 05:16:23	321	44.4474	-85.9238
Inland	A	Pumpjack	3	Robin	Dawn	2014-05-05 05:51:06	147	44.3915	-85.9023
Inland	A	Pumpjack	3	Robin	Dawn	2014-05-06 05:49:11	282	44.4183	-85.9391
Inland	A	Pumpjack	3	Robin	Dawn	2014-05-08 05:16:12	312	44.4005	-85.942
Inland	A	Pumpjack	3	Robin	Dawn	2014-04-26 05:54:21	169	44.424	-85.9221
Inland	A	Pumpjack	3	Robin	Dawn	2014-05-08 05:50:39	47	44.4307	-85.8918
Inland	A	Pumpjack	3	Robin	Dawn	2014-05-06 05:44:37	291	44.4054	-85.9268
Inland	A	Pumpjack	3	Robin	Dawn	2014-05-08 05:34:30	354	44.4014	-85.9762
Inland	A	Pumpjack	3	Robin	Dawn	2014-04-30 05:37:15	346	44.4401	-85.9314
Inland	A	Pumpjack	3	Robin	Dawn	2014-05-06 05:50:17	308	44.3972	-85.9331
Inland	A	Pumpjack	3	Robin	Dawn	2014-05-08 05:01:09	336	44.4103	-85.9547
Inland	A	Pumpjack	3	Robin	Dawn	2014-04-24 05:27:26	11	44.4159	-85.9294
Inland	A	Pumpjack	3	Robin	Dawn	2014-04-26 05:14:50	261	44.4547	-85.892
Inland	A	Pumpjack	3	Robin	Dawn	2014-05-08 05:28:44	321	44.4248	-85.9407
Inland	A	Pumpjack	3	Robin	Dawn	2014-05-08 05:38:13	358	44.4139	-85.919
Inland	A	Pumpjack	3	Robin	Dawn	2014-04-30 06:05:56	343	44.4441	-85.9428
Inland	A	Pumpjack	3	Robin	Dawn	2014-04-30 06:01:40	350	44.416	-85.9045
Inland	A	Pumpjack	3	Robin	Dawn	2014-04-26 06:04:38	74	44.3978	-85.9328
Inland	A	Pumpjack	3	Robin	Dawn	2014-05-01 05:44:15	351	44.4358	-85.9397
Inland	A	Pumpjack	3	Robin	Dawn	2014-05-04 05:04:01	164	44.4304	-85.9389
Inland	A	Pumpjack	3	Robin	Dawn	2014-05-08 05:07:28	66	44.3919	-85.9503
Inland	A	Pumpjack	3	Robin	Dawn	2014-04-30 05:10:37	357	44.4101	-85.9488
Inland	A	Pumpjack	3	Robin	Dawn	2014-05-08 05:43:02	6	44.4186	-85.9554
Inland	A	Pumpjack	3	Robin	Dawn	2014-05-08 05:55:31	339	44.3906	-85.9308
Inland	A	Pumpjack	3	Robin	Dawn	2014-04-30 05:58:19	326	44.395	-85.9243
Inland	A	Pumpjack	3	Robin	Dawn	2014-05-01 06:00:57	20	44.4365	-85.9265
Inland	A	Pumpjack	3	Robin	Dawn	2014-04-30 06:02:59	113	44.4266	-85.9365
Inland	A	Pumpjack	3	Robin	Dawn	2014-04-30 05:28:04	300	44.4253	-85.8894
Inland	A	Pumpjack	3	Robin	Dawn	2014-05-08 05:01:03	188	44.3998	-85.9594
Inland	A	Pumpjack	3	Robin	Dawn	2014-05-08 05:04:13	26	44.4082	-85.9046
Inland	A	Pumpjack	3	Robin	Dawn	2014-05-08 05:10:56	246	44.4147	-85.9217
Inland	A	Pumpjack	3	Robin	Dawn	2014-05-08 05:09:44	270	44.3912	-85.9327
Inland	A	Pumpjack	3	Robin	Dawn	2014-05-08 05:18:15	219	44.4089	-85.8989
Inland	A	Pumpjack	3	Robin	Dawn	2014-04-30 05:33:29	322	44.4156	-85.9107
Inland	A	Pumpjack	3	Robin	Dawn	2014-04-24 05:49:39	333	44.4257	-85.9389
Inland	A	Pumpjack	3	Robin	Dawn	2014-04-25 06:00:54	16	44.4074	-85.9281
Inland	A	Pumpjack	3	Robin	Dawn	2014-04-28 06:00:21	326	44.4237	-85.9561
Inland	A	Pumpjack	3	Robin	Dawn	2014-05-02 05:15:20	150	44.4056	-85.9144
Inland	A	Pumpjack	3	Robin	Dawn	2014-05-06 05:42:43	293	44.4015	-85.9526
Inland	A	Pumpjack	3	Robin	Dawn	2014-04-30 06:07:06	124	44.4141	-85.9268
Inland	A	Pumpjack	3	Robin	Dawn	2014-05-08 05:33:12	323	44.4086	-85.9239
Inland	A	Pumpjack	3	Robin	Dawn	2014-05-08 05:17:30	330	44.4077	-85.9458
Inland	A	Pumpjack	3	Robin	Dawn	2014-05-08 05:18:42	9	44.4174	-85.8959
Inland	A	Pumpjack	3	Robin	Dawn	2014-05-06 05:55:36	322	44.4008	-85.9232
Inland	A	Pumpjack	3	Robin	Dawn	2014-04-24 05:56:19	310	44.4317	-85.9626
Inland	A	Pumpjack	3	Robin	Dawn	2014-05-08 05:54:07	279	44.4436	-85.9295
Inland	A	Pumpjack	3	Robin	Dawn	2014-04-30 05:53:18	344	44.4066	-85.9346
Inland	A	Pumpjack	3	Robin	Dawn	2014-04-27 06:08:35	299	44.4117	-85.9598
Inland	A	Pumpjack	3	Robin	Dawn	2014-05-08 05:27:32	331	44.4112	-85.9054
Inland	A	Pumpjack	3	Robin	Dawn	2014-04-30 05:07:24	325	44.4127	-85.9369
Inland	A	Pumpjack	3	Robin	Dawn	2014-05-08 05:30:20	350	44.4188	-85.9643
Inland	A	Pumpjack	3	Robin	Dawn	2014-05-05 05:57:01	32	44.3925	-85.9206
Inland	A	Pumpjack	3	Robin	Dawn	2014-05-08 05:49:30	175	44.4253	-85.9531
Inland	A	Pumpjack	3	Robin	Dawn	2014-04-30 05:49:02	326	44.4245	-85.9654
Inland	A	Pumpjack	3	Robin	Dawn	2014-04-30 06:01:16	339	44.4336	-85.9229
Inland	A	Pumpjack	3	Robin	Dawn	2014-05-06 05:48:23	284	44.438	-85.8865
Inland	A	Pumpjack	3	Robin	Dawn	2014-05-08 05:12:14	36	44.4529	-85.9234
Inland	A	Pumpjack	3	Robin	Dawn	2014-04-25 06:10:31	232	44.4082	-85.9232
Inland	A	Pumpjack	3	Robin	Dawn	2014-05-05 05:07:13	292	44.4492	-85.8958
Inland	A	Pumpjack	3	Robin	Dawn	2014-05-06 05:30:25	219	44.4208	-85.938
Inland	A	Pumpjack	3	Robin	Dawn	2014-04-26 05:56:58	126	44.4115	-85.8959
Inland	A	Pumpjack	3	Robin	Dawn	2014-05-06 05:07:03	337	44.4479	-85.9318
Inland	A	Pumpjack	3	Robin	Dawn	2014-05-01 06:00:48	321	44.4142	-85.9154
Inland	A	Pumpjack	3	Robin	Dawn	2014-05-08 05:05:07	10	44.4035	-85.9584
Inland	A	Pumpjack	3	Robin	Dawn	2014-05-03 05:47:13	305	44.4309	-85.8938
Inland	A	Pumpjack	3	Robin	Dawn	2014-04-30 05:18:23	327	44.4063	-85.9566
Inland	A	Pumpjack	3	Robin	Dawn	2014-04-30 05:30:01	249	44.4283	-85.9241
Inland	A	Pumpjack	3	Robin	Dawn	2014-04-29 05:31:30	231	44.4198	-85.9326
Inland	A	Pumpjack	3	Robin	Dawn	2014-05-02 05:05:51	103	44.4056	-85.948
Inland	A	Pumpjack	3	Robin	Dawn	2014-05-08 05:26:59	18	44.4296	-85.9198
Inland	A	Pumpjack	3	Robin	Dawn	2014-05-04 05:01:57	234	44.4086	-85.9646
Inland	A	Pumpjack	3	Robin	Dawn	2014-05-04 05:36:34	146	44.4098	-85.9167
Inland	A	Pumpjack	3	Robin	Dawn	2014-04-24 05:20:51	300	44.404	-85.933
Inland	A	Pumpjack	3	Robin	Dawn	2014-04-27 06:02:46	189	44.4206	-85.9011
Inland	A	Pumpjack	3	Robin	Dawn	2014-05-01 05:10:57	316	44.4372	-85.931
Inland	A	Pumpjack	3	Robin	Dawn	2014-05-08 05:05:28	20	44.4442	-85.9089
Inland	A	Pumpjack	3	Robin	Dawn	2014-05-08 04:56:50	46	44.4388	-85.9522
Inland	A	Pumpjack	3	Robin	Dawn	2014-05-08 05:26:29	5	44.4482	-85.9104
Inland	A	Pumpjack	3	Robin	Dawn	2014-04-27 05:36:53	50	44.4162	-85.9428
Inland	A	Pumpjack	3	Robin	Dawn	2014-05-06 05:51:23	339	44.4156	-85.9227
Inland	A	Pumpjack	3	Robin	Dawn	2014-05-08 05:53:07	204	44.4069	-85.9058
Inland	A	Pumpjack	3	Robin	Dawn	2014-05-08 05:13:26	332	44.4527	-85.9087
Inland	A	Pumpjack	3	Robin	Dawn	2014-05-08 05:01:33	42	44.4329	-85.9513
Inland	A	Pumpjack	3	Robin	Dawn	2014-05-08 05:16:21	345	44.4531	-85.9346
Inland	A	Pumpjack	3	Robin	Dawn	2014-05-08 05:20:49	71	44.4528	-85.9119
Inland	A	Pumpjack	3	Robin	Dawn	2014-05-08 05:22:49	82	44.4531	-85.9385
Inland	A	Pumpjack	3	Robin	Dawn	2014-05-08 05:34:45	342	44.4005	-85.9181
Inland	A	Pumpjack	3	Robin	Dawn	2014-04-24 05:52:15	232	44.4215	-85.9238
Inland	A	Pumpjack	3	Robin	Dawn	2014-05-08 05:13:11	339	44.4481	-85.8933
Inland	A	Pumpjack	3	Robin	Dawn	2014-04-27 05:44:19	254	44.4087	-85.9305
Inland	A	Pumpjack	3	Robin	Dawn	2014-04-30 06:03:29	352	44.4291	-85.9533
Inland	A	Pumpjack	3	Robin	Dawn	2014-05-05 05:13:26	261	44.391	-85.9128
Inland	A	Pumpjack	3	Robin	Dawn	2014-05-08 05:35:55	14	44.3934	-85.9398
Inland	A	Pumpjack	3	Robin	Dawn	2014-04-30 06:04:44	340	44.4196	-85.911
Inland	A	Pumpjack	3	Robin	Dawn	2014-04-30 05:29:31	350	44.4078	-85.9485
Inland	A	Pumpjack	3	Robin	Dawn	2014-04-24 05:23:04	36	44.455	-85.9347
Inland	A	Pumpjack	3	Robin	Dawn	2014-05-03 05:03:38	175	44.4435	-85.9388
Inland	A	Pumpjack	3	Robin	Dawn	2014-05-08 05:10:05	7	44.4061	-85.9101
Inland	A	Pumpjack	3	Robin	Dawn	2014-04-30 05:38:21	328	44.4451	-85.8878
Inland	A	Pumpjack	3	Robin	Dawn	2014-05-09 05:52:18	79	44.4271	-85.9403
Inland	A	Pumpjack	3	Robin	Dawn	2014-04-24 06:07:06	347	44.4253	-85.9435
Inland	A	Pumpjack	3	Robin	Dawn	2014-05-08 04:57:23	64	44.4488	-85.9489
Inland	A	Pumpjack	3	Robin	Dawn	2014-05-08 05:03:18	339	44.4071	-85.9446
Inland	A	Pumpjack	3	Robin	Dawn	2014-05-06 05:48:23	254	44.4301	-85.9302
Inland	A	Pumpjack	3	Robin	Dawn	2014-05-08 05:36:16	346	44.4026	-85.9396
Inland	A	Pumpjack	3	Robin	Dawn	2014-04-30 06:07:09	19	44.44	-85.9693
Inland	A	Pumpjack	3	Robin	Dawn	2014-05-08 05:15:27	22	44.419	-85.8956
Inland	A	Pumpjack	3	Robin	Dawn	2014-05-08 05:54:07	277	44.4199	-85.9656
Inland	A	Pumpjack	3	Robin	Dawn	2014-04-27 05:59:13	273	44.4328	-85.9231
Inland	A	Pumpjack	3	Robin	Dawn	2014-04-28 06:09:08	330	44.4418	-85.8966
Inland	A	Pumpjack	3	Robin	Dawn	2014-05-08 05:26:08	308	44.4142	-85.9147
Inland	A	Pumpjack	3	Robin	Dawn	2014-05-03 05:08:51	47	44.4257	-85.9411
Inland	A	Pumpjack	3	Robin	Dawn	2014-05-08 05:12:17	3	44.4074	-85.9458
Inland	A	Pumpjack	3	Robin	Dawn	2014-04-28 06:00:24	270	44.3986	-85.9301
Inland	A	Pumpjack	3	Robin	Dawn	2014-05-08 05:49:15	352	44.4021	-85.9232
Inland	A	Pumpjack	3	Robin	Dawn	2014-05-08 05:44:32	87	44.4051	-85.9399
Inland	A	Pumpjack	3	Robin	Dawn	2014-04-24 05:16:51	302	44.4424	-85.8879
Inland	A	Pumpjack	3	Robin	Dawn	2014-05-08 05:12:14	2	44.4041	-85.9346
Inland	A	Pumpjack	3	Robin	Dawn	2014-04-30 06:04:53	325	44.4121	-85.9148
Inland	A	Pumpjack	3	Robin	Dawn	2014-04-25 06:11:41	128	44.443	-85.9373
Inland	A	Pumpjack	3	Robin	Dawn	2014-05-08 05:08:32	54	44.3968	-85.9385
Inland	A	Pumpjack	3	Robin	Dawn	2014-05-08 05:00:42	27	44.4062	-85.9399
Inland	A	Pumpjack	3	Robin	Dawn	2014-05-08 04:57:26	195	44.4228	-85.9192
Inland	A	Pumpjack	3	Robin	Dawn	2014-05-08 05:46:08	334	44.408	-85.9098
Inland	A	Pumpjack	3	Robin	Dawn	2014-05-04 05:40:35	71	44.4308	-85.9207
Inland	A	Pumpjack	3	Robin	Dawn	2014-04-24 05:34:15	3	44.4125	-85.9735
Inland	A	Pumpjack	3	Robin	Dawn	2014-05-01 05:51:08	31	44.4024	-85.912
Inland	A	Pumpjack	3	Robin	Dawn	2014-04-24 05:31:11	327	44.4163	-85.9111
Inland	A	Pumpjack	3	Robin	Dawn	2014-05-07 05:00:52	278	44.4546	-85.9363
Inland	A	Pumpjack	3	Robin	Dawn	2014-05-06 05:30:34	16	44.4312	-85.8988
Inland	A	Pumpjack	3	Robin	Dawn	2014-05-08 05:10:41	38	44.4173	-85.9038
Inland	A	Pumpjack	3	Robin	Dawn	2014-05-08 05:23:58	20	44.4079	-85.9682
Inland	A	Pumpjack	3	Robin	Dawn	2014-05-08 05:23:22	34	44.4387	-85.9516
Inland	A	Pumpjack	3	Robin	Dawn	2014-05-08 05:01:39	226	44.4032	-85.9579
Inland	A	Pumpjack	3	Robin	Dawn	2014-04-24 05:39:58	266	44.4549	-85.9375
Inland	A	Pumpjack	3	Robin	Dawn	2014-05-07 05:01:16	308	44.4031	-85.9118
Inland	A	Pumpjack	3	Robin	Dawn	2014-05-08 05:54:55	12	44.4526	-85.9397
Inland	A	Pumpjack	3	Robin	Dawn	2014-05-05 05:01:02	295	44.4095	-85.9757
Inland	A	Pumpjack	3	Robin	Dawn	2014-05-05 05:13:32	311	44.413	-85.95
Inland	A	Pumpjack	3	Robin	Dawn	2014-05-08 05:32:18	76	44.4446	-85.9578
Inland	A	Pumpjack	3	Robin	Dawn	2014-04-26 05:18:54	321	44.4135	-85.9457
Inland	A	Pumpjack	3	Robin	Dawn	2014-05-08 05:53:40	297	44.4372	-85.9541
Inland	A	Pumpjack	3	Robin	Dawn	2014-04-28 06:03:15	6	44.4152	-85.9297
Inland	A	Pumpjack	3	Robin	Dawn	2014-05-05 05:51:57	264	44.4195	-85.9407
Inland	A	Pumpjack	3	Robin	Dawn	2014-05-01 05:42:18	241	44.4254	-85.9241
Inland	A	Pumpjack	3	Robin	Dawn	2014-05-01 05:30:25	164	44.4389	-85.9416
Inland	A	Pumpjack	3	Robin	Dawn	2014-05-01 05:56:51	0	44.4461	-85.9191
Inland	A	Pumpjack	3	Robin	Dawn	2014-04-30 06:06:05	319	44.4207	-85.9152
Inland	A	Pumpjack	3	Robin	Dawn	2014-05-08 05:37:25	333	44.4135	-85.9448
Inland	A	Pumpjack	3	Robin	Dawn	2014-05-08 05:07:52	353	44.4059	-85.9037
Inland	A	Pumpjack	3	Robin	Dawn	2014-05-06 05:04:11	343	44.4327	-85.9233
Inland	A	Pumpjack	3	Robin	Dawn	2014-05-02 05:13:52	217	44.4205	-85.9399
Inland	A	Pumpjack	3	Robin	Dawn	2014-05-08 05:49:54	5	44.4011	-85.9227
Inland	A	Pumpjack	3	Robin	Dawn	2014-05-01 05:38:35	44	44.4223	-85.886
Inland	A	Pumpjack	3	Robin	Dawn	2014-04-26 05:54:27	151	44.4539	-85.9423
Inland	A	Pumpjack	3	Robin	Dawn	2014-05-08 05:28:02	11	44.4047	-85.9334
Inland	A	Pumpjack	3	Robin	Dawn	2014-04-24 05:47:18	294	44.4157	-85.9265
Inland	A	Pumpjack	3	Robin	Dawn	2014-05-08 05:47:09	322	44.3935	-85.9383
Inland	A	Pumpjack	3	Robin	Dawn	2014-05-08 05:29:44	64	44.3993	-85.9543
Inland	A	Pumpjack	3	Robin	Dawn	2014-04-30 06:05:41	350	44.4175	-85.956
Inland	A	Pumpjack	3	Robin	Dawn	2014-05-08 05:04:40	355	44.4489	-85.9527
Inland	A	Pumpjack	3	Robin	Dawn	2014-04-26 06:12:22	190	44.4046	-85.9345
Inland	A	Pumpjack	3	Robin	Dawn	2014-05-06 05:15:22	271	44.4207	-85.9064
Inland	A	Pumpjack	3	Robin	Dawn	2014-05-05 05:37:18	238	44.3962	-85.9416
Inland	A	Pumpjack	3	Robin	Dawn	2014-04-30 05:23:36	329	44.3969	-85.9494
Inland	A	Pumpjack	3	Robin	Dawn	2014-05-08 04:57:23	290	44.4313	-85.9573
Inland	A	Pumpjack	3	Robin	Dawn	2014-05-08 05:48:00	345	44.4054	-85.9085
Inland	A	Pumpjack	3	Robin	Dawn	2014-05-05 05:08:22	324	44.3981	-85.9287
Inland	A	Pumpjack	3	Robin	Dawn	2014-05-05 05:27:01	270	44.4301	-85.8981
Inland	A	Pumpjack	3	Robin	Dawn	2014-04-30 05:46:56	345	44.4436	-85.9282
Inland	A	Pumpjack	3	Robin	Dawn	2014-04-26 05:26:31	165	44.4007	-85.9306
Inland	A	Pumpjack	3	Robin	Dawn	2014-04-29 05:15:00	105	44.4344	-85.9446
Inland	A	Pumpjack	3	Robin	Dawn	2014-04-24 06:03:51	292	44.4327	-85.9515
Inland	A	Pumpjack	3	Robin	Dawn	2014-04-26 05:46:41	258	44.4224	-85.9411
Inland	A	Pumpjack	3	Robin	Dawn	2014-04-30 05:10:07	312	44.4087	-85.9164
Inland	A	Pumpjack	3	Robin	Dawn	2014-04-25 05:59:23	229	44.4319	-85.9203
Inland	A	Pumpjack	3	Robin	Dawn	2014-05-01 05:46:19	310	44.4257	-85.9392
Inland	A	Pumpjack	3	Robin	Dawn	2014-05-08 05:11:20	346	44.4382	-85.9035
Inland	A	Pumpjack	3	Robin	Dawn	2014-05-01 05:43:30	358	44.4242	-85.9569
Inland	A	Pumpjack	3	Robin	Dawn	2014-05-08 05:00:33	189	44.4079	-85.9537
Inland	A	Pumpjack	3	Robin	Dawn	2014-05-08 05:45:11	358	44.4392	-85.9453
Inland	A	Pumpjack	3	Robin	Dawn	2014-05-08 05:22:55	35	44.4351	-85.9611
Inland	A	Pumpjack	3	Robin	Dawn	2014-05-02 05:46:52	195	44.4071	-85.9241
Inland	A	Pumpjack	3	Robin	Dawn	2014-05-08 04:57:44	316	44.3979	-85.9515
Inland	A	Pumpjack	3	Robin	Dawn	2014-05-08 05:00:33	57	44.3901	-85.9011
Inland	A	Pumpjack	3	Robin	Dawn	2014-05-08 05:11:47	54	44.4052	-85.9356
Inland	A	Pumpjack	3	Robin	Dawn	2014-05-08 05:07:37	74	44.4367	-85.9479
Inland	A	Pumpjack	3	Robin	Dawn	2014-04-27 06:02:49	4	44.4461	-85.9402
Inland	A	Pumpjack	3	Robin	Dawn	2014-05-01 05:33:43	343	44.431	-85.8987
Inland	A	Pumpjack	3	Robin	Dawn	2014-05-08 05:37:37	343	44.4234	-85.9569
Inland	A	Pumpjack	3	Robin	Dawn	2014-05-08 05:38:01	1	44.417	-85.9597
Inland	A	Pumpjack	3	Robin	Dawn	2014-05-01 05:19:17	285	44.4223	-85.8869
Inland	A	Pumpjack	3	Robin	Dawn	2014-05-08 05:43:14	250	44.4001	-85.9255
Inland	A	Pumpjack	3	Robin	Dawn	2014-05-05 05:10:22	332	44.4139	-85.9531
Inland	A	Pumpjack	3	Robin	Dawn	2014-05-08 05:45:17	104	44.4137	-85.9261
Inland	A	Pumpjack	3	Robin	Dawn	2014-05-08 05:33:33	326	44.4443	-85.9299
Inland	A	Pumpjack	3	Robin	Dawn	2014-04-27 05:17:11	289	44.4455	-85.9103
Inland	A	Pumpjack	3	Robin	Dawn	2014-05-08 05:08:56	205	44.4086	-85.9057
Inland	A	Pumpjack	3	Robin	Dawn	2014-05-08 05:45:44	8	44.4079	-85.9574
Inland	A	Pumpjack	3	Robin	Dawn	2014-05-08 05:03:46	34	44.4273	-85.9712
Inland	A	Pumpjack	3	Robin	Dawn	2014-04-24 05:55:37	307	44.4134	-85.931
Inland	A	Pumpjack	3	Robin	Dawn	2014-05-06 05:21:39	305	44.3903	-85.9282
Inland	A	Pumpjack	3	Robin	Dawn	2014-05-08 05:16:57	336	44.407	-85.9583
Inland	A	Pumpjack	3	Robin	Dawn	2014-05-06 05:55:36	299	44.4522	-85.9428
Inland	A	Pumpjack	3	Robin	Dawn	2014-04-30 06:02:17	336	44.4128	-85.936
Inland	A	Pumpjack	3	Robin	Dawn	2014-05-06 05:01:59	275	44.4189	-85.9463
Inland	A	Pumpjack	3	Robin	Dawn	2014-05-06 05:35:20	195	44.4314	-85.9273
Inland	A	Pumpjack	3	Robin	Dawn	2014-05-01 05:57:30	24	44.4088	-85.95
Inland	A	Pumpjack	3	Robin	Dawn	2014-05-06 05:26:18	171	44.44	-85.9009
Inland	A	Pumpjack	3	Robin	Dawn	2014-05-08 04:57:29	350	44.4467	-85.9479
Inland	A	Pumpjack	3	Robin	Dawn	2014-05-05 05:52:06	284	44.4093	-85.9373
Inland	A	Pumpjack	3	Robin	Dawn	2014-04-27 05:12:13	280	44.4442	-85.9275
Inland	A	Pumpjack	3	Robin	Dawn	2014-05-08 05:07:07	38	44.4534	-85.9479
Inland	A	Pumpjack	3	Robin	Dawn	2014-05-08 05:14:42	6	44.4239	-85.8887
Inland	A	Pumpjack	3	Robin	Dawn	2014-04-25 05:26:08	262	44.4209	-85.9439
Inland	A	Pumpjack	3	Robin	Dawn	2014-05-08 04:59:54	17	44.4187	-85.9589
Inland	A	Pumpjack	3	Robin	Dawn	2014-05-04 05:49:54	166	44.4409	-85.9237
Inland	A	Pumpjack	3	Robin	Dawn	2014-04-30 06:00:58	16	44.4121	-85.9685
Inland	A	Pumpjack	3	Robin	Dawn	2014-04-25 05:23:47	344	44.4139	-85.9101
[truncated: 158,001 more rows]

## Sheet: Metadata
Column heading	Description
Location	If the radar was setup was on the shore or inland. Denoted by "Shoreline" or "Inland"
Trial	Which trial is being conduced. There were four paired Trials, indicated by "A", "B","C", or "D"
SiteName	Name of site, generally tied to location feature
SiteNo	Idenfication number for the radar site
Radar	Identifying which radar was operating on the site. Either "Batman" or "Robin"
Period	Biological time period. Can be "Dawn", "Day","Dusk", or "Night". See text for full description of these time periods
Date_L	Date and time target was first detected.
Heading	Heading of the traget
Lat	Latitude of the target's first detection
Long	Longitude of the target's first detection
